# Supplementary material for: Evaluation of the causal effects of immune cells on ischemic stroke: a Mendelian randomization study
Source: Front Immunol. 2024 May 24;15:1374350. doi: 10.3389/fimmu.2024.1374350 (PMC11157000; doi:10.3389/fimmu.2024.1374350)
Supplement: Supplementary file 2 [file Table_1.xlsx]

## Sheet: S. Table 1
Arterial Hypertension	Diabetes Mellitus	Previous stroke	Current smoking	Alcohol	BMI	Cardiac valve disease	Oral contraception	Coronary heart disease	Previous transient ischemic attacks	Peripheral arterial disease	Cardiac arrhythmia	Hypercholesterolemia
rs2071382	rs915895	rs11066188	rs10850001	rs111494817	rs915895	rs671160	rs13133130	rs3184504	rs12771377
rs10850001	rs3131290	rs7310615	rs653178	rs1800973	rs112348392	rs149080865	rs72978357
rs653178	rs2516390	rs117006645	rs11065979	rs78648104	rs10205835	rs62488624	rs58985199
rs11065979	rs9469245	rs3184504	rs11066188	rs76204832	rs2504703	rs185836310
rs2523589	rs13207893	rs4766578	rs7310615	rs11643297	rs10850001	rs117772462
rs11066188	rs720390	rs7137828	rs11214436	rs6691053	rs1914722	rs116867125
rs7310615	rs2524084	rs75402344	rs17429020	rs2726036	rs2204990	rs147427289
rs11124936	rs4601112	rs138517625	rs62037700	rs281407	rs653178	rs183382760
rs2732439	rs72928038	rs597808	rs3184504	rs4327090	rs2236947	rs148362510
rs8065103	rs11980500	rs77390603	rs78027772	rs28680958	rs78648104	rs34497847
rs3184504	rs2844642		rs4766578	rs62327180	rs720390	rs116674320
rs8059803	rs7593638		rs12224032	rs2526388	rs111460281	rs149982484
rs4766578	rs9267908		rs6120663	rs7189927	rs2234161	rs143290109
rs9276702	rs9271772		rs7137828	rs13019590	rs4898532	rs149149608
rs7137828	rs3129891		rs7644746	rs2053045	rs2322660	rs147968748
rs13305986	rs2516466		rs10181413	rs111693583	rs9268932	rs139491278
rs7744304	rs73390208		rs59998168	rs830643	rs11066188	rs78614237
rs9379818	rs114968045		rs2516465	rs17763050	rs61289229	rs117080191
rs6661135	rs2071556		rs200468	rs2904880	rs1886730	rs73113464
rs2291516	rs130071		rs41297739	rs41270829	rs80318951	rs115861292
rs2521501	rs3184504		rs597808	rs1560982	rs2164210	rs75573571
rs7449190	rs3129750		rs200474		rs350822	rs9501618
rs6554754	rs2442737		rs10894530		rs11643297	rs75122287
rs597808	rs9501107		rs523727		rs12924903	rs55813952
rs7953257	rs36058358		rs2334904		rs3129891	rs56693306
rs80090296	rs9276702		rs7953257		rs2726036	rs149574697
rs11779181	rs241409		rs10750504		rs35525122	rs442391
rs614008	rs3132571		rs2705609		rs4493054	rs72753706
rs9275511	rs3016018		rs4937689		rs422720	rs9976375
rs72778152	rs9264532				rs73161489	rs189369117
rs625761	rs10882100				rs130071	rs181660070
rs3896278	rs4686701				rs3184504	rs113699161
rs10948071	rs1050420				rs3104414	rs17665147
rs11231693	rs2395041				rs2760980
rs17516457	rs2862874				rs34388196
rs4468691	rs10842705				rs10056811
rs11610256	rs3129267				rs9452529
rs17486987	rs55740958				rs10108273
rs9867963	rs9357097				rs10047878
rs6848130	rs1250600				rs4766578
	rs7216330				rs4686701
	rs4371876				rs10750486
	rs3104376				rs2862874
	rs61839660				rs4075681
	rs2853995				rs3852012
	rs113376235				rs10071982
	rs552412				rs17111403
	rs613165				rs28680958
	rs9271146				rs9379818
	rs6120395				rs9270599
	rs9270599				rs419099
	rs57740770				rs117293308
	rs17615220				rs316369
	rs12660382				rs4619804
	rs9378213				rs77805826
	rs75985606				rs10875036
	rs2516465				rs1537122
	rs17203563				rs1871360
	rs29001568				rs4906270
	rs1158784				rs643428
	rs767896				rs2596120
	rs112126052				rs558721
	rs9380237				rs2526388
	rs9269182				rs4987790
	rs17198888				rs613872
	rs9265683				rs34331363
	rs3094228				rs112126052
	rs9269109				rs7189927
	rs2523761				rs2887466
	rs9265947				rs414743
	rs1794511				rs9269182
	rs9266801				rs2523761
	rs1634783				rs7746553
	rs6708784				rs11554159
	rs1718125				rs7899856
	rs9296042				rs12146493
	rs34039593				rs7966251
	rs7577824				rs217667
	rs597808				rs557334
	rs2857599				rs34039593
	rs3104415				rs11615578
	rs10887149				rs11164796
	rs523727				rs1328299
	rs238873				rs9271376
	rs9270578				rs6667752
	rs9269118				rs2122701
	rs9271700				rs9962656
	rs28747043				rs7953257
	rs130065				rs423524
	rs147209445				rs11779181
	rs11755527				rs17442418
	rs28672722				rs849133
	rs849133				rs12193797
	rs9271629				rs2182176
	rs9271673				rs10868215
	rs6922309				rs111693583
	rs9265870				rs34173062
	rs28366280				rs814418
	rs9275511				rs117775298
	rs9275639				rs4077189
	rs9269202				rs12791920
	rs706779				rs2571390
	rs805288				rs10073475
	rs885947				rs58352426
	rs28895017				rs12680377
	rs1736913				rs11231693
	rs34767257				rs2008368
	rs114373132				rs2904880
	rs9271513				rs41270829
	rs9270911				rs62153285
	rs3757247				rs9469775
	rs79493037				rs9268832
	rs3130901				rs33964890
	rs34291045				rs35139284
	rs17201560				rs6417105
	rs2734989				rs7482118
	rs3104369
	rs3093971
	rs9266287

## Sheet: S. Table 2
SNP	chr	pos	effect_allele	other_allele	eaf.exposure	eaf.outcome	beta.exposure	beta.outcome	se.exposure	se.outcome	pval.exposure	pval.outcome	exposure	id.exposure	id.outcome	samplesize.exposure	samplesize.outcome	F-statistic
rs10947785	6	39132818	A	G	0.5449	0.426	-0.1139	-0.0199	0.02462	0.0086	3.83e-06	0.02071	Effector Memory CD4-CD8- T cell Absolute Count || id:ebi-a-GCST90001569	ebi-a-GCST90001569	ebi-a-GCST005843	3395	440328	21.4028
rs11124150	2	98905012	G	A	0.5956	0.6013	-0.1192	0.0006	0.02478	0.0088	1.59e-06	0.9431	Effector Memory CD4-CD8- T cell Absolute Count || id:ebi-a-GCST90001569	ebi-a-GCST90001569	ebi-a-GCST005843	3395	440328	23.1393
rs111902980	1	157954450	A	G	0.0193	0.0318	0.4732	0.0157	0.08644	0.0303	4.71e-08	0.604399	Effector Memory CD4-CD8- T cell Absolute Count || id:ebi-a-GCST90001569	ebi-a-GCST90001569	ebi-a-GCST005843	3395	440328	29.9682
rs113500908	6	100774499	T	C	0.0449	0.0413	0.2901	0.0007	0.05795	0.0293	5.82e-07	0.9815	Effector Memory CD4-CD8- T cell Absolute Count || id:ebi-a-GCST90001569	ebi-a-GCST90001569	ebi-a-GCST005843	3395	440328	25.0604
rs13170001	5	2685550	T	C	0.2758	0.3085	-0.1307	0.0002	0.02667	0.01	9.92e-07	0.9824	Effector Memory CD4-CD8- T cell Absolute Count || id:ebi-a-GCST90001569	ebi-a-GCST90001569	ebi-a-GCST005843	3395	440328	24.0162
rs1573041	10	135091802	T	C	0.2608	0.2714	0.12	0.0009	0.02659	0.0101	6.6e-06	0.9304	Effector Memory CD4-CD8- T cell Absolute Count || id:ebi-a-GCST90001569	ebi-a-GCST90001569	ebi-a-GCST005843	3395	440328	20.3669
rs437936	21	43364569	G	T	0.133	0.2742	-0.1626	0.0144	0.03525	0.0113	4.12e-06	0.2006	Effector Memory CD4-CD8- T cell Absolute Count || id:ebi-a-GCST90001569	ebi-a-GCST90001569	ebi-a-GCST005843	3395	440328	21.2776
rs6710361	2	87047145	A	G	0.1985	0.2767	0.177	0.0194	0.03027	0.0103	5.45e-09	0.0597407	Effector Memory CD4-CD8- T cell Absolute Count || id:ebi-a-GCST90001569	ebi-a-GCST90001569	ebi-a-GCST005843	3395	440328	34.1918
rs76685729	2	188005200	G	A	0.052	0.0275	-0.2618	-0.0055	0.05651	0.0343	3.73e-06	0.8723	Effector Memory CD4-CD8- T cell Absolute Count || id:ebi-a-GCST90001569	ebi-a-GCST90001569	ebi-a-GCST005843	3395	440328	21.4629
rs78522661	5	179850567	T	C	0.0975	0.0761	0.1848	0.0106	0.0398	0.0236	3.57e-06	0.652501	Effector Memory CD4-CD8- T cell Absolute Count || id:ebi-a-GCST90001569	ebi-a-GCST90001569	ebi-a-GCST005843	3395	440328	21.5595
rs7869045	9	124584495	A	G	0.0457	0.077	-0.2527	0.0135	0.05692	0.0198	9.33e-06	0.494899	Effector Memory CD4-CD8- T cell Absolute Count || id:ebi-a-GCST90001569	ebi-a-GCST90001569	ebi-a-GCST005843	3395	440328	19.7097
rs9896155	17	33794697	G	A	0.6739	0.4556	0.1522	0.0039	0.02556	0.009	2.84e-09	0.6652	Effector Memory CD4-CD8- T cell Absolute Count || id:ebi-a-GCST90001569	ebi-a-GCST90001569	ebi-a-GCST005843	3395	440328	35.4575
rs115951641	6	52336715	T	A	0.049	0.1481	0.2476	-0.0004	0.05577	0.0133	9.25e-06	0.9737	IgD+ CD38dim B cell Absolute Count || id:ebi-a-GCST90001394	ebi-a-GCST90001394	ebi-a-GCST005843	3656	440328	19.7106
rs117518951	16	55449193	C	T	0.049	0.0694	0.2458	-0.0258	0.0546	0.019	6.93e-06	0.1741	IgD+ CD38dim B cell Absolute Count || id:ebi-a-GCST90001394	ebi-a-GCST90001394	ebi-a-GCST005843	3656	440328	20.2665
rs12197153	6	100821460	A	G	0.0007	0.0515	2.216	-0.0069	0.4431	0.024	5.96e-07	0.773599	IgD+ CD38dim B cell Absolute Count || id:ebi-a-GCST90001394	ebi-a-GCST90001394	ebi-a-GCST005843	3656	440328	25.0113
rs12799241	11	119980729	A	G	0.2619	0.2331	0.13	-0.012	0.0273	0.0112	1.99e-06	0.2838	IgD+ CD38dim B cell Absolute Count || id:ebi-a-GCST90001394	ebi-a-GCST90001394	ebi-a-GCST005843	3656	440328	22.6757
rs12906621	15	37177413	A	G	0.1091	0.1281	0.1764	-0.0053	0.03817	0.0154	3.91e-06	0.732099	IgD+ CD38dim B cell Absolute Count || id:ebi-a-GCST90001394	ebi-a-GCST90001394	ebi-a-GCST005843	3656	440328	21.3576
rs139801247	9	138747854	C	T	0.0208	0.1403	0.3801	-0.0322	0.0836	0.0208	5.63e-06	0.1211	IgD+ CD38dim B cell Absolute Count || id:ebi-a-GCST90001394	ebi-a-GCST90001394	ebi-a-GCST005843	3656	440328	20.672
rs147207149	5	128786753	G	A	0.0075	0.0208	0.6732	0.0716	0.1407	0.0397	1.78e-06	0.0713099	IgD+ CD38dim B cell Absolute Count || id:ebi-a-GCST90001394	ebi-a-GCST90001394	ebi-a-GCST005843	3656	440328	22.8929
rs150663332	8	2044843	T	C	0.084	0.072	-0.1942	0.0201	0.0428	0.0186	5.88e-06	0.2804	IgD+ CD38dim B cell Absolute Count || id:ebi-a-GCST90001394	ebi-a-GCST90001394	ebi-a-GCST005843	3656	440328	20.5878
rs1510970	5	118216738	A	G	0.087	0.1758	-0.1966	-0.009	0.04234	0.0131	3.57e-06	0.4896	IgD+ CD38dim B cell Absolute Count || id:ebi-a-GCST90001394	ebi-a-GCST90001394	ebi-a-GCST005843	3656	440328	21.5608
rs17056318	5	158285953	C	T	0.081	0.0635	-0.2225	0.0426	0.04431	0.0176	5.37e-07	0.01548	IgD+ CD38dim B cell Absolute Count || id:ebi-a-GCST90001394	ebi-a-GCST90001394	ebi-a-GCST005843	3656	440328	25.2149
rs2395904	8	130617819	G	T	0.2657	0.3038	-0.1253	0.0071	0.0268	0.0092	3.03e-06	0.4375	IgD+ CD38dim B cell Absolute Count || id:ebi-a-GCST90001394	ebi-a-GCST90001394	ebi-a-GCST005843	3656	440328	21.8591
rs283340	8	70193536	C	T	0.5621	0.5625	0.1175	0.0062	0.02409	0.01	1.128e-06	0.5329	IgD+ CD38dim B cell Absolute Count || id:ebi-a-GCST90001394	ebi-a-GCST90001394	ebi-a-GCST005843	3656	440328	23.7904
rs4792571	17	14931234	T	G	0.4699	0.458	0.1093	0.0186	0.02377	0.0088	4.42e-06	0.0345001	IgD+ CD38dim B cell Absolute Count || id:ebi-a-GCST90001394	ebi-a-GCST90001394	ebi-a-GCST005843	3656	440328	21.1437
rs655580	19	53039110	A	G	0.4571	0.3841	0.1183	0.0069	0.0239	0.0092	7.7e-07	0.4544	IgD+ CD38dim B cell Absolute Count || id:ebi-a-GCST90001394	ebi-a-GCST90001394	ebi-a-GCST005843	3656	440328	24.5004
rs7690529	4	91412392	G	A	0.0115	0.1261	0.5256	0.0895	0.1173	0.0325	7.72e-06	0.005868	IgD+ CD38dim B cell Absolute Count || id:ebi-a-GCST90001394	ebi-a-GCST90001394	ebi-a-GCST005843	3656	440328	20.0777
rs8076302	17	79265701	T	C	0.185	0.229	-0.1385	0.0038	0.03056	0.0111	6.01e-06	0.7302	IgD+ CD38dim B cell Absolute Count || id:ebi-a-GCST90001394	ebi-a-GCST90001394	ebi-a-GCST005843	3656	440328	20.5396
rs1021867	2	8599660	G	A	0.3069	0.3808	0.129	0.0076	0.02909	0.0094	9.56e-06	0.4172	HLA DR on B cell || id:ebi-a-GCST90002116	ebi-a-GCST90002116	ebi-a-GCST005843	3060	440328	19.6649
rs111983490	6	32205324	A	G	0.2111	0.1805	-0.3007	-0.0044	0.03814	0.0175	4.36e-15	0.801	HLA DR on B cell || id:ebi-a-GCST90002116	ebi-a-GCST90002116	ebi-a-GCST005843	3060	440328	62.1592
rs117640098	9	91723702	G	A	0.009	0.0326	0.6725	-0.0179	0.1423	0.0292	2.391e-06	0.5394	HLA DR on B cell || id:ebi-a-GCST90002116	ebi-a-GCST90002116	ebi-a-GCST005843	3060	440328	22.3344
rs11969859	6	44605416	G	C	0.2784	0.3298	0.1337	-0.0006	0.02946	0.0099	5.84e-06	0.9491	HLA DR on B cell || id:ebi-a-GCST90002116	ebi-a-GCST90002116	ebi-a-GCST005843	3060	440328	20.5967
rs143305120	6	13991643	C	T	0.0359	0.0294	-0.3957	-0.0482	0.07188	0.034	4.01e-08	0.1563	HLA DR on B cell || id:ebi-a-GCST90002116	ebi-a-GCST90002116	ebi-a-GCST005843	3060	440328	30.3051
rs144091827	2	69187142	A	G	0.0175	0.0232	-0.4602	0.004	0.1001	0.0399	4.492e-06	0.9209	HLA DR on B cell || id:ebi-a-GCST90002116	ebi-a-GCST90002116	ebi-a-GCST005843	3060	440328	21.1361
rs17616631	6	12544548	A	G	0.0637	0.026	-0.2934	0.0523	0.05486	0.0393	9.5e-08	0.1829	HLA DR on B cell || id:ebi-a-GCST90002116	ebi-a-GCST90002116	ebi-a-GCST005843	3060	440328	28.6028
rs2286975	16	11114006	A	G	0.3234	0.266	0.1738	0.0185	0.02982	0.0093	6.18e-09	0.0471802	HLA DR on B cell || id:ebi-a-GCST90002116	ebi-a-GCST90002116	ebi-a-GCST005843	3060	440328	33.9691
rs2511702	8	103704029	G	A	0.4873	0.5753	-0.1191	-0.0099	0.02678	0.0092	8.93e-06	0.279	HLA DR on B cell || id:ebi-a-GCST90002116	ebi-a-GCST90002116	ebi-a-GCST005843	3060	440328	19.7789
rs3869145	6	31851354	A	G	0.0817	0.0446	-0.3894	0.0068	0.0561	0.0218	4.73e-12	0.7552	HLA DR on B cell || id:ebi-a-GCST90002116	ebi-a-GCST90002116	ebi-a-GCST005843	3060	440328	48.1799
rs7192768	16	11004905	C	T	0.8124	0.7283	-0.4789	-0.0025	0.03416	0.0103	2.47e-43	0.8097	HLA DR on B cell || id:ebi-a-GCST90002116	ebi-a-GCST90002116	ebi-a-GCST005843	3060	440328	196.541
rs72880510	6	33729188	T	C	0.1817	0.0829	0.1777	-0.0111	0.03661	0.0176	1.265e-06	0.5274	HLA DR on B cell || id:ebi-a-GCST90002116	ebi-a-GCST90002116	ebi-a-GCST005843	3060	440328	23.56
rs74405933	6	14095755	A	G	0.0729	0.0918	-0.7731	0.0028	0.05178	0.0169	1.06e-48	0.8704	HLA DR on B cell || id:ebi-a-GCST90002116	ebi-a-GCST90002116	ebi-a-GCST005843	3060	440328	222.919
rs944963	10	131688008	G	A	0.4374	0.4681	-0.12	0.0047	0.02678	0.0087	7.66e-06	0.587801	HLA DR on B cell || id:ebi-a-GCST90002116	ebi-a-GCST90002116	ebi-a-GCST005843	3060	440328	20.079
rs1081003	22	42525756	A	G	0.0875	0.2639	-0.5131	0.01	0.04473	0.0167	5.92e-30	0.5471	BAFF-R on IgD+ B cell || id:ebi-a-GCST90001719	ebi-a-GCST90001719	ebi-a-GCST005843	3658	440328	131.585
rs114318843	2	164755835	C	T	0.0122	0.041	-0.5034	0.0279	0.1124	0.0275	7.68e-06	0.3097	BAFF-R on IgD+ B cell || id:ebi-a-GCST90001719	ebi-a-GCST90001719	ebi-a-GCST005843	3658	440328	20.0583
rs117705111	22	41957510	A	G	0.0365	0.0325	-0.7498	-0.0146	0.06509	0.0296	3.48e-30	0.622401	BAFF-R on IgD+ B cell || id:ebi-a-GCST90001719	ebi-a-GCST90001719	ebi-a-GCST005843	3658	440328	132.697
rs149153670	2	142280835	C	T	0.0118	0.046	-0.5443	-0.0065	0.12	0.0295	5.9e-06	0.8249	BAFF-R on IgD+ B cell || id:ebi-a-GCST90001719	ebi-a-GCST90001719	ebi-a-GCST005843	3658	440328	20.5738
rs1563991	11	37670518	T	G	0.8063	0.7757	0.149	0.0096	0.03176	0.011	2.82e-06	0.3834	BAFF-R on IgD+ B cell || id:ebi-a-GCST90001719	ebi-a-GCST90001719	ebi-a-GCST005843	3658	440328	22.0096
rs1609762	14	33787438	T	C	0.493	0.4827	0.1138	-0.0133	0.02492	0.0085	5.12e-06	0.1204	BAFF-R on IgD+ B cell || id:ebi-a-GCST90001719	ebi-a-GCST90001719	ebi-a-GCST005843	3658	440328	20.854
rs1801274	1	161479745	G	A	0.325	0.4708	-0.1694	-0.0156	0.02694	0.0086	3.64e-10	0.0706903	BAFF-R on IgD+ B cell || id:ebi-a-GCST90001719	ebi-a-GCST90001719	ebi-a-GCST005843	3658	440328	39.5395
rs1885397	14	55233098	C	A	0.1903	0.249	-0.1447	0.0044	0.0323	0.0116	7.65e-06	0.7022	BAFF-R on IgD+ B cell || id:ebi-a-GCST90001719	ebi-a-GCST90001719	ebi-a-GCST005843	3658	440328	20.0693
rs1894588	22	40629980	T	C	0.0622	0.035	-0.5248	-0.0081	0.05105	0.0308	1.87e-24	0.792301	BAFF-R on IgD+ B cell || id:ebi-a-GCST90001719	ebi-a-GCST90001719	ebi-a-GCST005843	3658	440328	105.681
rs2925323	3	101658926	T	C	0.2922	0.3757	-0.1312	-0.0068	0.02806	0.0086	3.03e-06	0.4263	BAFF-R on IgD+ B cell || id:ebi-a-GCST90001719	ebi-a-GCST90001719	ebi-a-GCST005843	3658	440328	21.8621
rs35754161	15	51655048	T	G	0.4647	0.3677	-0.1127	-0.0107	0.02548	0.0087	9.91e-06	0.2183	BAFF-R on IgD+ B cell || id:ebi-a-GCST90001719	ebi-a-GCST90001719	ebi-a-GCST005843	3658	440328	19.5636
rs5757678	22	39843409	T	C	0.6419	0.7379	0.218	-0.0083	0.0259	0.0103	5.51e-17	0.4202	BAFF-R on IgD+ B cell || id:ebi-a-GCST90001719	ebi-a-GCST90001719	ebi-a-GCST005843	3658	440328	70.8457
rs5759079	22	43393437	A	G	0.1407	0.3326	-0.4367	0.0249	0.036	0.0123	3.06e-33	0.0427504	BAFF-R on IgD+ B cell || id:ebi-a-GCST90001719	ebi-a-GCST90001719	ebi-a-GCST005843	3658	440328	147.15
rs6666916	1	86007429	T	C	0.0387	0.065	0.2918	0.0391	0.06521	0.0289	7.871e-06	0.1759	BAFF-R on IgD+ B cell || id:ebi-a-GCST90001719	ebi-a-GCST90001719	ebi-a-GCST005843	3658	440328	20.0236
rs6680891	1	164083691	T	A	0.2121	0.2989	0.1408	-0.0016	0.03048	0.0099	3.95e-06	0.8731	BAFF-R on IgD+ B cell || id:ebi-a-GCST90001719	ebi-a-GCST90001719	ebi-a-GCST005843	3658	440328	21.3391
rs72658947	1	30372026	C	G	0.0187	0.0335	-0.4033	0.0145	0.08976	0.0349	7.26e-06	0.677801	BAFF-R on IgD+ B cell || id:ebi-a-GCST90001719	ebi-a-GCST90001719	ebi-a-GCST005843	3658	440328	20.1879
rs73165129	22	42315371	T	C	0.099	0.0779	-1.508	0.0085	0.03368	0.0158	1e-200	0.5918	BAFF-R on IgD+ B cell || id:ebi-a-GCST90001719	ebi-a-GCST90001719	ebi-a-GCST005843	3658	440328	2004.74
rs76146864	22	40246055	T	C	0.0264	0.0242	-0.7095	-0.0072	0.07772	0.0397	1.11e-19	0.8561	BAFF-R on IgD+ B cell || id:ebi-a-GCST90001719	ebi-a-GCST90001719	ebi-a-GCST005843	3658	440328	83.3373
rs1019348	12	127402727	C	T	0.0294	0.0974	0.3263	-0.0186	0.07321	0.0222	8.56e-06	0.4007	CCR2 on CD14+ CD16+ monocyte || id:ebi-a-GCST90001992	ebi-a-GCST90001992	ebi-a-GCST005843	3618	440328	19.8652
rs115383270	1	161531340	A	G	0.1689	0.0739	0.2574	0.0076	0.03268	0.0231	4.42e-15	0.740399	CCR2 on CD14+ CD16+ monocyte || id:ebi-a-GCST90001992	ebi-a-GCST90001992	ebi-a-GCST005843	3618	440328	62.0373
rs11592564	10	115126137	C	T	0.0203	0.0549	0.4087	0.0305	0.0855	0.0226	1.82e-06	0.1776	CCR2 on CD14+ CD16+ monocyte || id:ebi-a-GCST90001992	ebi-a-GCST90001992	ebi-a-GCST005843	3618	440328	22.8495
rs117340589	8	138634227	G	A	0.0012	0.0223	1.695	0.0824	0.3424	0.0358	7.71e-07	0.0213501	CCR2 on CD14+ CD16+ monocyte || id:ebi-a-GCST90001992	ebi-a-GCST90001992	ebi-a-GCST005843	3618	440328	24.506
rs11753009	6	123999692	C	T	0.0359	0.0336	0.2996	-0.0257	0.06593	0.0305	5.72e-06	0.3998	CCR2 on CD14+ CD16+ monocyte || id:ebi-a-GCST90001992	ebi-a-GCST90001992	ebi-a-GCST005843	3618	440328	20.6499
rs139144024	2	88635490	A	G	0.0181	0.1424	0.4309	-0.032	0.08993	0.0197	1.72e-06	0.1038	CCR2 on CD14+ CD16+ monocyte || id:ebi-a-GCST90001992	ebi-a-GCST90001992	ebi-a-GCST005843	3618	440328	22.9585
rs146496206	7	116000806	A	G	0.022	0.0494	-0.3727	0.0068	0.08374	0.0281	8.79e-06	0.8078	CCR2 on CD14+ CD16+ monocyte || id:ebi-a-GCST90001992	ebi-a-GCST90001992	ebi-a-GCST005843	3618	440328	19.8086
rs2036234	3	1261465	C	T	0.2645	0.3117	-0.124	0.0091	0.02745	0.0093	6.46e-06	0.325	CCR2 on CD14+ CD16+ monocyte || id:ebi-a-GCST90001992	ebi-a-GCST90001992	ebi-a-GCST005843	3618	440328	20.406
rs2046587	12	32360576	T	C	0.2226	0.3499	0.1341	0.0195	0.0294	0.009	5.24e-06	0.0296203	CCR2 on CD14+ CD16+ monocyte || id:ebi-a-GCST90001992	ebi-a-GCST90001992	ebi-a-GCST005843	3618	440328	20.8048
rs2361832	3	190260037	A	G	0.8955	0.714	0.1846	0.0046	0.04034	0.0096	4.88e-06	0.632799	CCR2 on CD14+ CD16+ monocyte || id:ebi-a-GCST90001992	ebi-a-GCST90001992	ebi-a-GCST005843	3618	440328	20.9407
rs2745595	6	1604845	C	A	0.6235	0.6213	-0.1133	-0.0043	0.02515	0.0101	6.86e-06	0.667799	CCR2 on CD14+ CD16+ monocyte || id:ebi-a-GCST90001992	ebi-a-GCST90001992	ebi-a-GCST005843	3618	440328	20.2948
rs34205394	17	55095409	A	G	0.0113	0.1202	-0.5084	-0.0188	0.1139	0.016	8.26e-06	0.2393	CCR2 on CD14+ CD16+ monocyte || id:ebi-a-GCST90001992	ebi-a-GCST90001992	ebi-a-GCST005843	3618	440328	19.9234
rs4547380	17	32670982	G	A	0.3618	0.3618	-0.1197	0.0036	0.02544	0.0088	2.64e-06	0.681601	CCR2 on CD14+ CD16+ monocyte || id:ebi-a-GCST90001992	ebi-a-GCST90001992	ebi-a-GCST005843	3618	440328	22.1388
rs72653608	13	103344593	A	G	0.0037	0.026	0.9012	0.0989	0.1971	0.0408	4.976e-06	0.0152598	CCR2 on CD14+ CD16+ monocyte || id:ebi-a-GCST90001992	ebi-a-GCST90001992	ebi-a-GCST005843	3618	440328	20.9059
rs72951070	18	30847362	C	T	0.0633	0.0349	-0.2236	-0.0799	0.05002	0.0354	8.04e-06	0.0238002	CCR2 on CD14+ CD16+ monocyte || id:ebi-a-GCST90001992	ebi-a-GCST90001992	ebi-a-GCST005843	3618	440328	19.9828
rs75270021	13	70725465	G	A	0.0075	0.0189	0.6428	-0.0317	0.1445	0.0448	8.93e-06	0.4792	CCR2 on CD14+ CD16+ monocyte || id:ebi-a-GCST90001992	ebi-a-GCST90001992	ebi-a-GCST005843	3618	440328	19.7886
rs76082466	11	43196874	T	C	0.0448	0.0441	-0.2676	0.0121	0.05964	0.0243	7.44e-06	0.618399	CCR2 on CD14+ CD16+ monocyte || id:ebi-a-GCST90001992	ebi-a-GCST90001992	ebi-a-GCST005843	3618	440328	20.1325
rs76641435	9	1393540	T	C	0.0093	0.0615	0.5899	-0.0092	0.1305	0.0243	6.37e-06	0.704099	CCR2 on CD14+ CD16+ monocyte || id:ebi-a-GCST90001992	ebi-a-GCST90001992	ebi-a-GCST005843	3618	440328	20.4332
rs77640671	16	58607804	T	C	0.0401	0.0318	0.3476	-0.0219	0.06205	0.0333	2.29e-08	0.511	CCR2 on CD14+ CD16+ monocyte || id:ebi-a-GCST90001992	ebi-a-GCST90001992	ebi-a-GCST005843	3618	440328	31.3817
rs77927026	4	159974748	T	C	0.064	0.1013	-0.238	0.0013	0.05028	0.0149	2.298e-06	0.9295	CCR2 on CD14+ CD16+ monocyte || id:ebi-a-GCST90001992	ebi-a-GCST90001992	ebi-a-GCST005843	3618	440328	22.406
rs78093069	7	147981012	G	A	0.0011	0.0218	1.939	0.0363	0.3857	0.0377	5.21e-07	0.3357	CCR2 on CD14+ CD16+ monocyte || id:ebi-a-GCST90001992	ebi-a-GCST90001992	ebi-a-GCST005843	3618	440328	25.273
rs9312875	5	14909219	G	A	0.3854	0.4236	-0.1221	0.0079	0.02481	0.0092	8.99e-07	0.3869	CCR2 on CD14+ CD16+ monocyte || id:ebi-a-GCST90001992	ebi-a-GCST90001992	ebi-a-GCST005843	3618	440328	24.2202
rs9397486	6	152449900	A	G	0.4516	0.339	0.1188	-0.005	0.02423	0.0089	9.83e-07	0.575999	CCR2 on CD14+ CD16+ monocyte || id:ebi-a-GCST90001992	ebi-a-GCST90001992	ebi-a-GCST005843	3618	440328	24.0395
rs9850642	3	46200823	C	A	0.7023	0.5382	0.1192	-0.0123	0.0268	0.0091	8.92e-06	0.1776	CCR2 on CD14+ CD16+ monocyte || id:ebi-a-GCST90001992	ebi-a-GCST90001992	ebi-a-GCST005843	3618	440328	19.7826
rs111281575	1	166737851	C	G	0.0521	0.0441	0.2904	-0.0074	0.06132	0.0257	2.28e-06	0.7734	CD3 on HLA DR+ T cell || id:ebi-a-GCST90001847	ebi-a-GCST90001847	ebi-a-GCST005843	3060	440328	22.4279
rs118106483	13	22483321	A	G	0.0111	0.0517	0.5856	-0.0158	0.1303	0.0239	7.2e-06	0.5073	CD3 on HLA DR+ T cell || id:ebi-a-GCST90001847	ebi-a-GCST90001847	ebi-a-GCST005843	3060	440328	20.1982
rs12128267	1	222089002	G	A	0.198	0.1001	-0.1582	0.0157	0.03404	0.0165	3.5e-06	0.3417	CD3 on HLA DR+ T cell || id:ebi-a-GCST90001847	ebi-a-GCST90001847	ebi-a-GCST005843	3060	440328	21.599
rs12596540	16	10970476	G	A	0.2521	0.3128	0.2057	-0.0323	0.03039	0.0095	1.56e-11	0.000682606	CD3 on HLA DR+ T cell || id:ebi-a-GCST90001847	ebi-a-GCST90001847	ebi-a-GCST005843	3060	440328	45.8149
rs152772	5	13129431	A	C	0.3866	0.4007	-0.121	-0.0148	0.02734	0.0097	9.94e-06	0.1276	CD3 on HLA DR+ T cell || id:ebi-a-GCST90001847	ebi-a-GCST90001847	ebi-a-GCST005843	3060	440328	19.5873
rs1723018	1	167433420	G	A	0.4556	0.3608	0.3893	0.0105	0.02598	0.0093	4.92e-49	0.2584	CD3 on HLA DR+ T cell || id:ebi-a-GCST90001847	ebi-a-GCST90001847	ebi-a-GCST005843	3060	440328	224.538
rs1955077	8	118278954	C	T	0.5497	0.5315	-0.1327	0.0047	0.02722	0.0084	1.149e-06	0.5737	CD3 on HLA DR+ T cell || id:ebi-a-GCST90001847	ebi-a-GCST90001847	ebi-a-GCST005843	3060	440328	23.7665
rs2742060	19	55650687	A	G	0.1693	0.3763	0.183	0.0045	0.03536	0.0092	2.41e-07	0.6226	CD3 on HLA DR+ T cell || id:ebi-a-GCST90001847	ebi-a-GCST90001847	ebi-a-GCST005843	3060	440328	26.7841
rs28413717	14	94742681	T	C	0.0956	0.0931	-0.2069	-0.0056	0.04628	0.0157	8.11e-06	0.724299	CD3 on HLA DR+ T cell || id:ebi-a-GCST90001847	ebi-a-GCST90001847	ebi-a-GCST005843	3060	440328	19.9864
rs288415	15	98166209	A	G	0.0632	0.1446	0.2768	-0.0027	0.0551	0.016	5.35e-07	0.8687	CD3 on HLA DR+ T cell || id:ebi-a-GCST90001847	ebi-a-GCST90001847	ebi-a-GCST005843	3060	440328	25.2365
rs435917	3	286552	C	T	0.1706	0.2042	0.1599	0.0054	0.03554	0.0111	7.04e-06	0.6282	CD3 on HLA DR+ T cell || id:ebi-a-GCST90001847	ebi-a-GCST90001847	ebi-a-GCST005843	3060	440328	20.2424
rs4668614	2	5593978	A	G	0.4763	0.5665	0.1232	0.0045	0.02654	0.0092	3.62e-06	0.6259	CD3 on HLA DR+ T cell || id:ebi-a-GCST90001847	ebi-a-GCST90001847	ebi-a-GCST005843	3060	440328	21.5486
rs4889018	16	79773291	C	T	0.5946	0.5907	-0.1253	-0.0093	0.02757	0.0087	5.77e-06	0.2863	CD3 on HLA DR+ T cell || id:ebi-a-GCST90001847	ebi-a-GCST90001847	ebi-a-GCST005843	3060	440328	20.6552
rs61814886	1	167136405	A	G	0.1056	0.1203	0.1991	0.0084	0.04343	0.0145	4.71e-06	0.561699	CD3 on HLA DR+ T cell || id:ebi-a-GCST90001847	ebi-a-GCST90001847	ebi-a-GCST005843	3060	440328	21.0166
rs73283178	17	1152909	T	C	0.0484	0.1926	-0.2827	0.0113	0.06215	0.0154	5.61e-06	0.4626	CD3 on HLA DR+ T cell || id:ebi-a-GCST90001847	ebi-a-GCST90001847	ebi-a-GCST005843	3060	440328	20.6904
rs74723288	2	106644972	A	G	0.1577	0.1754	-0.1743	-0.0039	0.03675	0.0118	2.21e-06	0.7399	CD3 on HLA DR+ T cell || id:ebi-a-GCST90001847	ebi-a-GCST90001847	ebi-a-GCST005843	3060	440328	22.4947
rs75535842	8	138415335	A	C	0.0577	0.0793	-0.2651	-0.0321	0.0565	0.0183	2.82e-06	0.0797095	CD3 on HLA DR+ T cell || id:ebi-a-GCST90001847	ebi-a-GCST90001847	ebi-a-GCST005843	3060	440328	22.0152
rs7708945	5	26402250	G	A	0.0088	0.1635	-0.699	-0.0006	0.1539	0.0198	5.76e-06	0.9749	CD3 on HLA DR+ T cell || id:ebi-a-GCST90001847	ebi-a-GCST90001847	ebi-a-GCST005843	3060	440328	20.6289
rs79022968	8	125638873	A	G	0.0093	0.1272	0.6947	0.0329	0.137	0.0209	4.2e-07	0.1153	CD3 on HLA DR+ T cell || id:ebi-a-GCST90001847	ebi-a-GCST90001847	ebi-a-GCST005843	3060	440328	25.713
rs9318267	13	75011432	G	T	0.7052	0.6799	0.132	0.007	0.02961	0.0092	8.52e-06	0.4497	CD3 on HLA DR+ T cell || id:ebi-a-GCST90001847	ebi-a-GCST90001847	ebi-a-GCST005843	3060	440328	19.8733
rs953808	1	167403844	C	G	0.865	0.7887	0.1781	-0.0109	0.03954	0.0119	6.87e-06	0.3627	CD3 on HLA DR+ T cell || id:ebi-a-GCST90001847	ebi-a-GCST90001847	ebi-a-GCST005843	3060	440328	20.2887
rs10018308	4	120657899	G	A	0.3441	0.3716	0.1198	-0.0027	0.0268	0.0086	8.09e-06	0.753701	Memory B cell Absolute Count || id:ebi-a-GCST90001407	ebi-a-GCST90001407	ebi-a-GCST005843	3656	440328	19.9822
rs11653761	17	2716535	T	G	0.592	0.588	-0.1161	-0.0085	0.02478	0.0091	2.94e-06	0.3507	Memory B cell Absolute Count || id:ebi-a-GCST90001407	ebi-a-GCST90001407	ebi-a-GCST005843	3656	440328	21.9514
rs12216018	6	130514590	T	C	0.1415	0.2167	-0.1641	0.0072	0.03601	0.0116	5.39e-06	0.5351	Memory B cell Absolute Count || id:ebi-a-GCST90001407	ebi-a-GCST90001407	ebi-a-GCST005843	3656	440328	20.7669
rs12763172	10	85447519	C	T	0.7213	0.533	0.1259	-0.0079	0.02783	0.0084	6.27e-06	0.3483	Memory B cell Absolute Count || id:ebi-a-GCST90001407	ebi-a-GCST90001407	ebi-a-GCST005843	3656	440328	20.4656
rs12874404	13	108993494	G	A	0.3256	0.064	0.173	0.018	0.02661	0.0221	9.14e-11	0.4155	Memory B cell Absolute Count || id:ebi-a-GCST90001407	ebi-a-GCST90001407	ebi-a-GCST005843	3656	440328	42.2671
rs16867231	2	181050023	A	G	0.0108	0.0485	0.538	-0.0124	0.1157	0.0238	3.45e-06	0.601999	Memory B cell Absolute Count || id:ebi-a-GCST90001407	ebi-a-GCST90001407	ebi-a-GCST005843	3656	440328	21.6221
rs2879633	10	53757050	A	G	0.2884	0.2367	-0.1301	0.0115	0.02775	0.01	2.84e-06	0.2517	Memory B cell Absolute Count || id:ebi-a-GCST90001407	ebi-a-GCST90001407	ebi-a-GCST005843	3656	440328	21.98
rs36072728	11	29448646	T	C	0.0356	0.0858	0.305	-0.0155	0.06718	0.0178	5.81e-06	0.3862	Memory B cell Absolute Count || id:ebi-a-GCST90001407	ebi-a-GCST90001407	ebi-a-GCST005843	3656	440328	20.612
rs74565175	7	81370578	A	G	0.2009	0.1317	0.1371	0.0297	0.03052	0.0143	7.27e-06	0.0381399	Memory B cell Absolute Count || id:ebi-a-GCST90001407	ebi-a-GCST90001407	ebi-a-GCST005843	3656	440328	20.1793
rs77643931	9	129171041	G	T	0.2798	0.2178	0.1235	-0.0064	0.02777	0.0112	8.97e-06	0.5686	Memory B cell Absolute Count || id:ebi-a-GCST90001407	ebi-a-GCST90001407	ebi-a-GCST005843	3656	440328	19.778
rs9614226	22	44688150	G	T	0.9792	0.9501	-0.4235	-0.0096	0.08713	0.0296	1.22e-06	0.7456	Memory B cell Absolute Count || id:ebi-a-GCST90001407	ebi-a-GCST90001407	ebi-a-GCST005843	3656	440328	23.625
rs114780135	1	197674188	C	T	0.0037	0.0221	1.029	-0.0186	0.2071	0.0397	7.17e-07	0.6386	Terminally Differentiated CD4+ T cell Absolute Count || id:ebi-a-GCST90001545	ebi-a-GCST90001545	ebi-a-GCST005843	3395	440328	24.6871
rs116761394	3	122030442	T	C	0.0627	0.0457	0.2448	-0.0294	0.05306	0.0251	4.08e-06	0.2421	Terminally Differentiated CD4+ T cell Absolute Count || id:ebi-a-GCST90001545	ebi-a-GCST90001545	ebi-a-GCST005843	3395	440328	21.2857
rs12712610	2	38897249	G	A	0.2966	0.3048	0.183	-0.0094	0.02834	0.0105	1.22e-10	0.3693	Terminally Differentiated CD4+ T cell Absolute Count || id:ebi-a-GCST90001545	ebi-a-GCST90001545	ebi-a-GCST005843	3395	440328	41.6968
rs1304374	21	32198368	A	G	0.463	0.4489	-0.1207	0.0024	0.02593	0.0085	3.359e-06	0.774701	Terminally Differentiated CD4+ T cell Absolute Count || id:ebi-a-GCST90001545	ebi-a-GCST90001545	ebi-a-GCST005843	3395	440328	21.6675
rs13096849	3	184212137	G	T	0.0733	0.2764	-0.2177	0.0108	0.04821	0.0122	6.51e-06	0.3776	Terminally Differentiated CD4+ T cell Absolute Count || id:ebi-a-GCST90001545	ebi-a-GCST90001545	ebi-a-GCST005843	3395	440328	20.3912
rs3105008	8	96535247	T	C	0.0613	0.3183	-0.2777	0.014	0.05366	0.0131	2.42e-07	0.2883	Terminally Differentiated CD4+ T cell Absolute Count || id:ebi-a-GCST90001545	ebi-a-GCST90001545	ebi-a-GCST005843	3395	440328	26.7825
rs62323288	4	139844715	G	A	0.138	0.1383	0.1696	-0.009	0.03743	0.0129	6.05e-06	0.4839	Terminally Differentiated CD4+ T cell Absolute Count || id:ebi-a-GCST90001545	ebi-a-GCST90001545	ebi-a-GCST005843	3395	440328	20.5311
rs71497247	10	18763343	G	C	0.0642	0.1453	0.236	0.0202	0.05256	0.0118	7.36e-06	0.0888608	Terminally Differentiated CD4+ T cell Absolute Count || id:ebi-a-GCST90001545	ebi-a-GCST90001545	ebi-a-GCST005843	3395	440328	20.1611
rs10765883	11	11658286	T	C	0.3847	0.5239	0.1122	-0.0142	0.025	0.0085	7.43e-06	0.0952511	CD16+ monocyte %monocyte || id:ebi-a-GCST90001587	ebi-a-GCST90001587	ebi-a-GCST005843	3629	440328	20.1421
rs111690368	1	91084546	T	C	0.0054	0.0507	0.7119	-0.0052	0.159	0.0403	7.76e-06	0.8981	CD16+ monocyte %monocyte || id:ebi-a-GCST90001587	ebi-a-GCST90001587	ebi-a-GCST005843	3629	440328	20.0467
rs115383270	1	161531340	A	G	0.1714	0.0739	-0.5431	0.0076	0.03176	0.0231	4.06e-63	0.740399	CD16+ monocyte %monocyte || id:ebi-a-GCST90001587	ebi-a-GCST90001587	ebi-a-GCST005843	3629	440328	292.414
rs12582907	12	130524797	C	T	0.1779	0.2574	-0.1424	-0.0005	0.03159	0.0098	6.82e-06	0.9609	CD16+ monocyte %monocyte || id:ebi-a-GCST90001587	ebi-a-GCST90001587	ebi-a-GCST005843	3629	440328	20.3199
rs12637779	3	109439443	G	A	0.1571	0.2363	-0.1513	-0.0192	0.03339	0.0112	6.06e-06	0.0855205	CD16+ monocyte %monocyte || id:ebi-a-GCST90001587	ebi-a-GCST90001587	ebi-a-GCST005843	3629	440328	20.5327
rs13183256	5	37116496	A	G	0.121	0.1921	-0.1714	-0.0141	0.03722	0.0105	4.24e-06	0.1799	CD16+ monocyte %monocyte || id:ebi-a-GCST90001587	ebi-a-GCST90001587	ebi-a-GCST005843	3629	440328	21.2065
rs13330943	16	8615778	C	T	0.6667	0.6443	-0.1248	0.0188	0.026	0.009	1.64e-06	0.0369496	CD16+ monocyte %monocyte || id:ebi-a-GCST90001587	ebi-a-GCST90001587	ebi-a-GCST005843	3629	440328	23.04
rs143356597	11	588659	A	G	0.0404	0.0345	0.2916	-0.0113	0.06193	0.0324	2.59e-06	0.7279	CD16+ monocyte %monocyte || id:ebi-a-GCST90001587	ebi-a-GCST90001587	ebi-a-GCST005843	3629	440328	22.1704
rs150451378	2	4795580	A	C	0.0167	0.0401	-0.4106	0.0042	0.09264	0.0379	9.57e-06	0.9116	CD16+ monocyte %monocyte || id:ebi-a-GCST90001587	ebi-a-GCST90001587	ebi-a-GCST005843	3629	440328	19.6445
rs155144	2	182315630	A	G	0.5355	0.3503	0.1127	0.02	0.02439	0.0092	3.971e-06	0.0293002	CD16+ monocyte %monocyte || id:ebi-a-GCST90001587	ebi-a-GCST90001587	ebi-a-GCST005843	3629	440328	21.3513
rs4656993	1	161176137	G	A	0.5178	0.6068	0.1155	-0.0037	0.02492	0.0092	3.684e-06	0.688101	CD16+ monocyte %monocyte || id:ebi-a-GCST90001587	ebi-a-GCST90001587	ebi-a-GCST005843	3629	440328	21.4817
rs4783204	16	85474706	C	T	0.8207	0.7638	0.1482	-0.0131	0.03118	0.0105	2.072e-06	0.2141	CD16+ monocyte %monocyte || id:ebi-a-GCST90001587	ebi-a-GCST90001587	ebi-a-GCST005843	3629	440328	22.5915
rs659192	1	208200737	G	C	0.1556	0.2	0.1659	-0.0036	0.03451	0.0116	1.59e-06	0.7582	CD16+ monocyte %monocyte || id:ebi-a-GCST90001587	ebi-a-GCST90001587	ebi-a-GCST005843	3629	440328	23.1102
rs67760360	15	80260872	A	G	0.2136	0.2437	-0.1632	0.0033	0.02992	0.0098	5.21e-08	0.733301	CD16+ monocyte %monocyte || id:ebi-a-GCST90001587	ebi-a-GCST90001587	ebi-a-GCST005843	3629	440328	29.7521
rs72982284	18	77678240	T	C	0.2138	0.1561	0.1303	-0.0088	0.02919	0.0136	8.3e-06	0.517201	CD16+ monocyte %monocyte || id:ebi-a-GCST90001587	ebi-a-GCST90001587	ebi-a-GCST005843	3629	440328	19.926
rs74341264	1	161561151	A	G	0.1261	0.0934	0.2168	0.0171	0.03713	0.025	5.67e-09	0.4951	CD16+ monocyte %monocyte || id:ebi-a-GCST90001587	ebi-a-GCST90001587	ebi-a-GCST005843	3629	440328	34.0933
rs7613930	3	188340672	T	C	0.2454	0.2021	-0.1264	0.0208	0.02825	0.0107	7.94e-06	0.0523998	CD16+ monocyte %monocyte || id:ebi-a-GCST90001587	ebi-a-GCST90001587	ebi-a-GCST005843	3629	440328	20.0197
rs10765907	11	2306683	C	T	0.5677	0.4893	-0.1215	0.0067	0.0253	0.0098	1.63e-06	0.494	Natural Killer T %lymphocyte || id:ebi-a-GCST90001623	ebi-a-GCST90001623	ebi-a-GCST005843	3669	440328	23.0628
rs115536607	6	101417409	T	C	0.0545	0.0464	0.3109	0.0314	0.05547	0.0227	2.25e-08	0.1666	Natural Killer T %lymphocyte || id:ebi-a-GCST90001623	ebi-a-GCST90001623	ebi-a-GCST005843	3669	440328	31.4141
rs115889733	6	44207850	A	G	0.0777	0.0613	0.2118	-0.0253	0.04701	0.0238	6.81e-06	0.2885	Natural Killer T %lymphocyte || id:ebi-a-GCST90001623	ebi-a-GCST90001623	ebi-a-GCST005843	3669	440328	20.2988
rs13055438	22	45374249	C	T	0.0797	0.107	-0.2063	0.0168	0.04651	0.0162	9.39e-06	0.3013	Natural Killer T %lymphocyte || id:ebi-a-GCST90001623	ebi-a-GCST90001623	ebi-a-GCST005843	3669	440328	19.6746
rs149977848	2	242038726	A	G	0.0151	0.0184	0.452	0.0263	0.09982	0.0427	6.13e-06	0.537901	Natural Killer T %lymphocyte || id:ebi-a-GCST90001623	ebi-a-GCST90001623	ebi-a-GCST005843	3669	440328	20.5041
rs17158356	7	35204550	A	G	0.156	0.099	0.1541	0.0233	0.03477	0.0151	9.59e-06	0.1217	Natural Killer T %lymphocyte || id:ebi-a-GCST90001623	ebi-a-GCST90001623	ebi-a-GCST005843	3669	440328	19.6425
rs186023757	2	208244512	T	C	0.0134	0.0255	-0.4942	0.0091	0.1072	0.0374	4.19e-06	0.8078	Natural Killer T %lymphocyte || id:ebi-a-GCST90001623	ebi-a-GCST90001623	ebi-a-GCST005843	3669	440328	21.2528
rs2041561	7	52580478	C	G	0.8213	0.7487	0.1568	-0.0191	0.03289	0.0097	1.925e-06	0.0479601	Natural Killer T %lymphocyte || id:ebi-a-GCST90001623	ebi-a-GCST90001623	ebi-a-GCST005843	3669	440328	22.7282
rs2286306	20	52558849	G	A	0.2247	0.2463	-0.1331	-0.0043	0.02938	0.01	6.15e-06	0.6688	Natural Killer T %lymphocyte || id:ebi-a-GCST90001623	ebi-a-GCST90001623	ebi-a-GCST005843	3669	440328	20.5236
rs2781107	9	122546242	C	T	0.5474	0.5014	-0.1142	-0.0019	0.02505	0.0087	5.25e-06	0.8311	Natural Killer T %lymphocyte || id:ebi-a-GCST90001623	ebi-a-GCST90001623	ebi-a-GCST005843	3669	440328	20.7834
rs2886726	3	20997419	G	A	0.7822	0.713	-0.1397	0.0114	0.03085	0.0096	6.14e-06	0.2329	Natural Killer T %lymphocyte || id:ebi-a-GCST90001623	ebi-a-GCST90001623	ebi-a-GCST005843	3669	440328	20.5061
rs3012770	9	134699760	A	G	0.5221	0.4456	-0.1188	0.0131	0.02526	0.0092	2.629e-06	0.1568	Natural Killer T %lymphocyte || id:ebi-a-GCST90001623	ebi-a-GCST90001623	ebi-a-GCST005843	3669	440328	22.119
rs35203503	1	23087573	C	T	0.6529	0.4598	0.1187	0.005	0.02658	0.0092	8.21e-06	0.5848	Natural Killer T %lymphocyte || id:ebi-a-GCST90001623	ebi-a-GCST90001623	ebi-a-GCST005843	3669	440328	19.943
rs4918328	10	109648240	A	G	0.1536	0.406	0.1569	-0.0012	0.03487	0.0093	7.07e-06	0.8952	Natural Killer T %lymphocyte || id:ebi-a-GCST90001623	ebi-a-GCST90001623	ebi-a-GCST005843	3669	440328	20.2461
rs7218011	17	33773022	G	A	0.1634	0.3341	-0.1866	-0.0041	0.03387	0.0101	3.82e-08	0.6849	Natural Killer T %lymphocyte || id:ebi-a-GCST90001623	ebi-a-GCST90001623	ebi-a-GCST005843	3669	440328	30.3524
rs7225505	17	7861810	G	A	0.3863	0.534	-0.1158	-0.0055	0.02599	0.0086	8.53e-06	0.524499	Natural Killer T %lymphocyte || id:ebi-a-GCST90001623	ebi-a-GCST90001623	ebi-a-GCST005843	3669	440328	19.852
rs7254941	19	9077196	T	C	0.06	0.144	-0.2344	0.017	0.05243	0.0153	8.03e-06	0.2656	Natural Killer T %lymphocyte || id:ebi-a-GCST90001623	ebi-a-GCST90001623	ebi-a-GCST005843	3669	440328	19.9874
rs72717679	15	33137651	G	T	0.0068	0.0336	0.6865	0.0106	0.149	0.0278	4.19e-06	0.7035	Natural Killer T %lymphocyte || id:ebi-a-GCST90001623	ebi-a-GCST90001623	ebi-a-GCST005843	3669	440328	21.228
rs73109444	12	47944164	T	C	0.0278	0.0462	0.3614	-0.0187	0.0758	0.0253	1.93e-06	0.4612	Natural Killer T %lymphocyte || id:ebi-a-GCST90001623	ebi-a-GCST90001623	ebi-a-GCST005843	3669	440328	22.732
rs73122728	12	61383255	T	A	0.0059	0.0385	0.8085	0.0189	0.1612	0.0316	5.57e-07	0.5508	Natural Killer T %lymphocyte || id:ebi-a-GCST90001623	ebi-a-GCST90001623	ebi-a-GCST005843	3669	440328	25.1553
rs75659919	18	23907745	T	C	0.2258	0.1615	0.1388	-0.0084	0.02978	0.0134	3.24e-06	0.531001	Natural Killer T %lymphocyte || id:ebi-a-GCST90001623	ebi-a-GCST90001623	ebi-a-GCST005843	3669	440328	21.7235
rs77738700	11	112751407	A	G	0.1067	0.0305	-0.4214	-0.019	0.03983	0.0315	8.64e-26	0.5464	Natural Killer T %lymphocyte || id:ebi-a-GCST90001623	ebi-a-GCST90001623	ebi-a-GCST005843	3669	440328	111.936
rs77846504	2	137558728	A	G	0.0867	0.0458	-0.2097	0.0145	0.04525	0.0226	3.72e-06	0.5223	Natural Killer T %lymphocyte || id:ebi-a-GCST90001623	ebi-a-GCST90001623	ebi-a-GCST005843	3669	440328	21.4763
rs7819099	8	144992862	G	A	0.5112	0.4137	0.1488	0.0024	0.0251	0.0092	3.34e-09	0.7913	Natural Killer T %lymphocyte || id:ebi-a-GCST90001623	ebi-a-GCST90001623	ebi-a-GCST005843	3669	440328	35.1446
rs79251210	6	100468602	A	G	0.0377	0.0422	0.4014	0.0232	0.06656	0.0266	1.79e-09	0.3831	Natural Killer T %lymphocyte || id:ebi-a-GCST90001623	ebi-a-GCST90001623	ebi-a-GCST005843	3669	440328	36.3687
rs906930	14	99822918	T	G	0.1108	0.2481	-0.1858	0.0098	0.03945	0.0099	2.56e-06	0.3223	Natural Killer T %lymphocyte || id:ebi-a-GCST90001623	ebi-a-GCST90001623	ebi-a-GCST005843	3669	440328	22.1818
rs9912354	17	33805730	T	C	0.5271	0.3873	0.1443	-0.0083	0.02505	0.0087	9.1e-09	0.3374	Natural Killer T %lymphocyte || id:ebi-a-GCST90001623	ebi-a-GCST90001623	ebi-a-GCST005843	3669	440328	33.1831
rs10507053	12	95703285	A	G	0.0012	0.0273	1.865	0.0729	0.4208	0.0347	9.68e-06	0.0357001	CD4 on activated CD4 regulatory T cell || id:ebi-a-GCST90002066	ebi-a-GCST90002066	ebi-a-GCST005843	2920	440328	19.6429
rs11615628	12	6903631	A	G	0.2466	0.2917	-0.2479	0.0041	0.03131	0.0105	3.36e-15	0.698101	CD4 on activated CD4 regulatory T cell || id:ebi-a-GCST90002066	ebi-a-GCST90002066	ebi-a-GCST005843	2920	440328	62.6884
rs116421623	8	119192827	T	G	0.0089	0.0414	-0.7415	-0.0329	0.1461	0.0276	4.13e-07	0.234	CD4 on activated CD4 regulatory T cell || id:ebi-a-GCST90002066	ebi-a-GCST90002066	ebi-a-GCST005843	2920	440328	25.7586
rs117190770	10	86457358	A	T	0.0435	0.028	-0.3581	-0.0122	0.06734	0.0339	1.13e-07	0.7181	CD4 on activated CD4 regulatory T cell || id:ebi-a-GCST90002066	ebi-a-GCST90002066	ebi-a-GCST005843	2920	440328	28.2789
rs117421233	10	85630450	A	G	0.0185	0.0211	-0.4885	0.0059	0.1022	0.0399	1.83e-06	0.8824	CD4 on activated CD4 regulatory T cell || id:ebi-a-GCST90002066	ebi-a-GCST90002066	ebi-a-GCST005843	2920	440328	22.8469
rs12039573	1	20941515	T	C	0.2421	0.2022	-0.16	-0.007	0.03193	0.0105	5.72e-07	0.504001	CD4 on activated CD4 regulatory T cell || id:ebi-a-GCST90002066	ebi-a-GCST90002066	ebi-a-GCST005843	2920	440328	25.1097
rs13127505	4	141880770	T	C	0.0717	0.1457	-0.2383	-0.0057	0.05248	0.0128	5.844e-06	0.6579	CD4 on activated CD4 regulatory T cell || id:ebi-a-GCST90002066	ebi-a-GCST90002066	ebi-a-GCST005843	2920	440328	20.6187
rs17143738	10	8505721	G	A	0.0854	0.0555	-0.2204	-0.0234	0.04935	0.0211	8.25e-06	0.2676	CD4 on activated CD4 regulatory T cell || id:ebi-a-GCST90002066	ebi-a-GCST90002066	ebi-a-GCST005843	2920	440328	19.9457
rs221124	7	28969250	A	G	0.1046	0.0643	-0.2046	0.0509	0.045	0.0188	5.67e-06	0.00667498	CD4 on activated CD4 regulatory T cell || id:ebi-a-GCST90002066	ebi-a-GCST90002066	ebi-a-GCST005843	2920	440328	20.6722
rs2299912	14	78012732	G	A	0.2582	0.2215	0.1393	0.0031	0.03092	0.01	6.86e-06	0.754699	CD4 on activated CD4 regulatory T cell || id:ebi-a-GCST90002066	ebi-a-GCST90002066	ebi-a-GCST005843	2920	440328	20.2966
rs3130215	6	33074963	G	A	0.7103	0.6437	-0.1408	-0.0018	0.03128	0.0138	6.98e-06	0.8993	CD4 on activated CD4 regulatory T cell || id:ebi-a-GCST90002066	ebi-a-GCST90002066	ebi-a-GCST005843	2920	440328	20.2615
rs60409747	5	39751811	G	A	0.033	0.0727	-0.3353	0.0031	0.07554	0.0187	9.4e-06	0.8699	CD4 on activated CD4 regulatory T cell || id:ebi-a-GCST90002066	ebi-a-GCST90002066	ebi-a-GCST005843	2920	440328	19.7021
rs6986066	8	75692400	G	A	0.2074	0.2079	-0.1538	0.0049	0.03367	0.0127	5.118e-06	0.6983	CD4 on activated CD4 regulatory T cell || id:ebi-a-GCST90002066	ebi-a-GCST90002066	ebi-a-GCST005843	2920	440328	20.8654
rs73084602	12	22956864	A	G	0.0236	0.1089	0.4068	-0.0035	0.08939	0.0204	5.57e-06	0.8654	CD4 on activated CD4 regulatory T cell || id:ebi-a-GCST90002066	ebi-a-GCST90002066	ebi-a-GCST005843	2920	440328	20.7102
rs73800736	5	169629109	T	C	0.0296	0.0403	-0.3577	0.0333	0.08021	0.0231	8.52e-06	0.1485	CD4 on activated CD4 regulatory T cell || id:ebi-a-GCST90002066	ebi-a-GCST90002066	ebi-a-GCST005843	2920	440328	19.8875
rs75646069	9	12007250	G	A	0.0339	0.0201	-0.3313	0.0648	0.07413	0.0392	8.15e-06	0.0983196	CD4 on activated CD4 regulatory T cell || id:ebi-a-GCST90002066	ebi-a-GCST90002066	ebi-a-GCST005843	2920	440328	19.9735
rs7744589	6	6051514	T	C	0.0082	0.1244	0.7083	0.0098	0.1524	0.0165	3.51e-06	0.5528	CD4 on activated CD4 regulatory T cell || id:ebi-a-GCST90002066	ebi-a-GCST90002066	ebi-a-GCST005843	2920	440328	21.6005
rs78697264	4	39277538	T	A	0.0019	0.029	-1.443	-0.0744	0.3142	0.0336	4.54e-06	0.0266901	CD4 on activated CD4 regulatory T cell || id:ebi-a-GCST90002066	ebi-a-GCST90002066	ebi-a-GCST005843	2920	440328	21.0921
rs80210412	11	21419333	T	G	0.0134	0.0524	-0.5541	-0.0308	0.1193	0.0312	3.55e-06	0.3241	CD4 on activated CD4 regulatory T cell || id:ebi-a-GCST90002066	ebi-a-GCST90002066	ebi-a-GCST005843	2920	440328	21.5722
rs831657	5	16286973	G	A	0.7147	0.8035	0.1339	-0.0168	0.03017	0.0108	9.43e-06	0.1211	CD4 on activated CD4 regulatory T cell || id:ebi-a-GCST90002066	ebi-a-GCST90002066	ebi-a-GCST005843	2920	440328	19.6975
rs9266064	6	31319457	T	C	0.4656	0.5548	-0.1748	0.0249	0.0296	0.0113	3.97e-09	0.0277402	CD4 on activated CD4 regulatory T cell || id:ebi-a-GCST90002066	ebi-a-GCST90002066	ebi-a-GCST005843	2920	440328	34.8738
rs9898118	17	77121278	C	T	0.3274	0.3962	-0.1301	0.0069	0.02909	0.0089	7.99e-06	0.4374	CD4 on activated CD4 regulatory T cell || id:ebi-a-GCST90002066	ebi-a-GCST90002066	ebi-a-GCST005843	2920	440328	20.0017
rs10114587	9	133795282	G	A	0.0462	0.134	-0.2921	-0.0079	0.06387	0.0185	5e-06	0.6711	CD4RA on Terminally Differentiated CD4+ T cell || id:ebi-a-GCST90002099	ebi-a-GCST90002099	ebi-a-GCST005843	2903	440328	20.9155
rs10815513	9	7088522	A	G	0.2687	0.2617	-0.1382	-0.0175	0.03076	0.0107	7.284e-06	0.1025	CD4RA on Terminally Differentiated CD4+ T cell || id:ebi-a-GCST90002099	ebi-a-GCST90002099	ebi-a-GCST005843	2903	440328	20.1857
rs111916169	5	78137524	T	A	0.0107	0.0925	0.6182	-0.0261	0.1318	0.0225	2.848e-06	0.2452	CD4RA on Terminally Differentiated CD4+ T cell || id:ebi-a-GCST90002099	ebi-a-GCST90002099	ebi-a-GCST005843	2903	440328	22.0002
rs11579717	1	199999121	A	G	0.0045	0.0487	1.19	0.0153	0.202	0.0293	4.31e-09	0.6017	CD4RA on Terminally Differentiated CD4+ T cell || id:ebi-a-GCST90002099	ebi-a-GCST90002099	ebi-a-GCST005843	2903	440328	34.7049
rs11652274	17	26010931	A	G	0.1194	0.2088	-0.1887	-0.0097	0.04162	0.0123	6.04e-06	0.4289	CD4RA on Terminally Differentiated CD4+ T cell || id:ebi-a-GCST90002099	ebi-a-GCST90002099	ebi-a-GCST005843	2903	440328	20.556
rs117931526	6	117716047	C	T	0.0007	0.022	-2.267	0.0459	0.4975	0.0386	5.41e-06	0.235	CD4RA on Terminally Differentiated CD4+ T cell || id:ebi-a-GCST90002099	ebi-a-GCST90002099	ebi-a-GCST005843	2903	440328	20.7643
rs13269202	8	70924735	C	G	0.0973	0.163	-0.204	0.001	0.04559	0.012	7.95e-06	0.9365	CD4RA on Terminally Differentiated CD4+ T cell || id:ebi-a-GCST90002099	ebi-a-GCST90002099	ebi-a-GCST005843	2903	440328	20.0226
rs1328601	10	125153605	C	T	0.9879	0.9535	-0.5667	-0.0223	0.1272	0.0261	8.78e-06	0.3938	CD4RA on Terminally Differentiated CD4+ T cell || id:ebi-a-GCST90002099	ebi-a-GCST90002099	ebi-a-GCST005843	2903	440328	19.8487
rs13292669	9	132659104	C	T	0.1938	0.2047	-0.1525	-0.0059	0.03426	0.0109	8.9e-06	0.5902	CD4RA on Terminally Differentiated CD4+ T cell || id:ebi-a-GCST90002099	ebi-a-GCST90002099	ebi-a-GCST005843	2903	440328	19.8137
rs1504496	4	45951996	A	G	0.0264	0.1496	0.3839	-0.0262	0.08369	0.0127	4.68e-06	0.0398896	CD4RA on Terminally Differentiated CD4+ T cell || id:ebi-a-GCST90002099	ebi-a-GCST90002099	ebi-a-GCST005843	2903	440328	21.0421
rs17777079	5	100081982	T	A	0.0363	0.0264	0.3498	-0.012	0.0733	0.0326	1.92e-06	0.7127	CD4RA on Terminally Differentiated CD4+ T cell || id:ebi-a-GCST90002099	ebi-a-GCST90002099	ebi-a-GCST005843	2903	440328	22.7736
rs1861266	2	40283459	C	A	0.1891	0.3761	0.1564	-0.0009	0.03457	0.009	6.34e-06	0.9217	CD4RA on Terminally Differentiated CD4+ T cell || id:ebi-a-GCST90002099	ebi-a-GCST90002099	ebi-a-GCST005843	2903	440328	20.468
rs2188219	17	5923525	C	G	0.3998	0.4106	-0.1239	-0.0099	0.02773	0.0088	8.21e-06	0.2567	CD4RA on Terminally Differentiated CD4+ T cell || id:ebi-a-GCST90002099	ebi-a-GCST90002099	ebi-a-GCST005843	2903	440328	19.9638
rs34645541	1	195875605	A	C	0.0096	0.0252	0.7022	-0.0558	0.1408	0.0399	6.52e-07	0.1624	CD4RA on Terminally Differentiated CD4+ T cell || id:ebi-a-GCST90002099	ebi-a-GCST90002099	ebi-a-GCST005843	2903	440328	24.8723
rs4261817	22	49045798	C	T	0.4786	0.5038	0.1204	0.0052	0.02699	0.0084	8.48e-06	0.5389	CD4RA on Terminally Differentiated CD4+ T cell || id:ebi-a-GCST90002099	ebi-a-GCST90002099	ebi-a-GCST005843	2903	440328	19.8997
rs4670907	2	39278066	T	C	0.8898	0.8726	-0.2086	0.0354	0.04381	0.0147	2.01e-06	0.0157601	CD4RA on Terminally Differentiated CD4+ T cell || id:ebi-a-GCST90002099	ebi-a-GCST90002099	ebi-a-GCST005843	2903	440328	22.6716
rs4974277	3	70625844	T	A	0.0412	0.1653	0.3207	0.013	0.06869	0.0141	3.155e-06	0.3549	CD4RA on Terminally Differentiated CD4+ T cell || id:ebi-a-GCST90002099	ebi-a-GCST90002099	ebi-a-GCST005843	2903	440328	21.7977
rs56049135	12	102381732	G	C	0.001	0.0244	-2.141	0.0181	0.4098	0.0338	1.87e-07	0.591701	CD4RA on Terminally Differentiated CD4+ T cell || id:ebi-a-GCST90002099	ebi-a-GCST90002099	ebi-a-GCST005843	2903	440328	27.2954
rs7559619	2	38892207	G	A	0.3455	0.3715	-0.2144	0.0044	0.02871	0.0093	1.09e-13	0.6326	CD4RA on Terminally Differentiated CD4+ T cell || id:ebi-a-GCST90002099	ebi-a-GCST90002099	ebi-a-GCST005843	2903	440328	55.7678
rs76295302	10	2556079	C	G	0.051	0.0615	0.2711	-0.0227	0.06061	0.0206	8.046e-06	0.271	CD4RA on Terminally Differentiated CD4+ T cell || id:ebi-a-GCST90002099	ebi-a-GCST90002099	ebi-a-GCST005843	2903	440328	20.0065
rs78528853	3	26352969	G	A	0.0177	0.0551	0.4624	0.0534	0.1037	0.0221	8.53e-06	0.01556	CD4RA on Terminally Differentiated CD4+ T cell || id:ebi-a-GCST90002099	ebi-a-GCST90002099	ebi-a-GCST005843	2903	440328	19.8828
rs7894393	10	100120872	C	T	0.1638	0.2069	0.1644	-0.0004	0.03689	0.0119	8.7e-06	0.9746	CD4RA on Terminally Differentiated CD4+ T cell || id:ebi-a-GCST90002099	ebi-a-GCST90002099	ebi-a-GCST005843	2903	440328	19.8603
rs78948498	8	77159185	G	C	0.1485	0.1094	0.1761	0.0262	0.03794	0.0153	3.597e-06	0.0862204	CD4RA on Terminally Differentiated CD4+ T cell || id:ebi-a-GCST90002099	ebi-a-GCST90002099	ebi-a-GCST005843	2903	440328	21.5439
rs822833	1	234954585	T	C	0.3009	0.3103	-0.1386	-0.0013	0.02992	0.0129	3.77e-06	0.9198	CD4RA on Terminally Differentiated CD4+ T cell || id:ebi-a-GCST90002099	ebi-a-GCST90002099	ebi-a-GCST005843	2903	440328	21.4587
rs929785	5	159153268	C	T	0.6428	0.7969	0.1273	-0.0114	0.02819	0.0137	6.55e-06	0.4066	CD4RA on Terminally Differentiated CD4+ T cell || id:ebi-a-GCST90002099	ebi-a-GCST90002099	ebi-a-GCST005843	2903	440328	20.3923
rs931816	7	9679455	G	A	0.8803	0.8044	0.1874	0.0174	0.04181	0.0115	7.7e-06	0.1309	CD4RA on Terminally Differentiated CD4+ T cell || id:ebi-a-GCST90002099	ebi-a-GCST90002099	ebi-a-GCST005843	2903	440328	20.0899
rs11184230	1	105159724	T	C	0.1095	0.1424	-0.1946	-0.0224	0.03983	0.0133	1.083e-06	0.0921404	IgD+ CD24- B cell %B cell || id:ebi-a-GCST90001415	ebi-a-GCST90001415	ebi-a-GCST005843	3657	440328	23.8707
rs116844769	14	65713895	A	G	0.0662	0.046	-0.2773	0.0208	0.0514	0.0256	7.3e-08	0.4182	IgD+ CD24- B cell %B cell || id:ebi-a-GCST90001415	ebi-a-GCST90001415	ebi-a-GCST005843	3657	440328	29.1054
rs145123647	10	26959594	T	C	0.003	0.0351	1.016	0.0519	0.2269	0.0313	7.68e-06	0.0970108	IgD+ CD24- B cell %B cell || id:ebi-a-GCST90001415	ebi-a-GCST90001415	ebi-a-GCST005843	3657	440328	20.0502
rs182854545	14	54016223	T	C	0.0018	0.049	1.363	-0.0311	0.3003	0.0243	5.85e-06	0.2004	IgD+ CD24- B cell %B cell || id:ebi-a-GCST90001415	ebi-a-GCST90001415	ebi-a-GCST005843	3657	440328	20.6007
rs1972883	4	47951945	A	G	0.7849	0.8141	-0.1408	-0.0205	0.03125	0.0116	6.89e-06	0.0757495	IgD+ CD24- B cell %B cell || id:ebi-a-GCST90001415	ebi-a-GCST90001415	ebi-a-GCST005843	3657	440328	20.3004
rs2450220	8	119323401	T	C	0.816	0.9059	-0.1439	0.0304	0.03231	0.0174	8.69e-06	0.0805991	IgD+ CD24- B cell %B cell || id:ebi-a-GCST90001415	ebi-a-GCST90001415	ebi-a-GCST005843	3657	440328	19.8357
rs35698683	4	11590243	G	A	0.0447	0.0313	0.2735	0.0499	0.06003	0.0346	5.36e-06	0.1496	IgD+ CD24- B cell %B cell || id:ebi-a-GCST90001415	ebi-a-GCST90001415	ebi-a-GCST005843	3657	440328	20.7576
rs56335940	3	106579815	A	G	0.1326	0.2102	-0.1728	-0.0119	0.03773	0.0113	4.84e-06	0.2914	IgD+ CD24- B cell %B cell || id:ebi-a-GCST90001415	ebi-a-GCST90001415	ebi-a-GCST005843	3657	440328	20.9756
rs58706313	22	44492562	T	C	0.0343	0.083	-0.3021	0.0103	0.06737	0.0189	7.53e-06	0.588	IgD+ CD24- B cell %B cell || id:ebi-a-GCST90001415	ebi-a-GCST90001415	ebi-a-GCST005843	3657	440328	20.108
rs6910508	6	166531345	A	G	0.4199	0.3145	0.1159	0.0111	0.0255	0.0095	5.71e-06	0.2413	IgD+ CD24- B cell %B cell || id:ebi-a-GCST90001415	ebi-a-GCST90001415	ebi-a-GCST005843	3657	440328	20.6579
rs7412746	1	150860471	T	C	0.5153	0.4836	0.1263	-0.0049	0.02588	0.0085	1.11e-06	0.558399	IgD+ CD24- B cell %B cell || id:ebi-a-GCST90001415	ebi-a-GCST90001415	ebi-a-GCST005843	3657	440328	23.8165
rs75766272	1	8009985	T	C	0.0201	0.0312	0.483	0.0708	0.08768	0.0362	3.86e-08	0.0506198	IgD+ CD24- B cell %B cell || id:ebi-a-GCST90001415	ebi-a-GCST90001415	ebi-a-GCST005843	3657	440328	30.3454
rs7870388	9	8660693	G	C	0.7737	0.8038	-0.142	0.0046	0.03034	0.0115	2.97e-06	0.6885	IgD+ CD24- B cell %B cell || id:ebi-a-GCST90001415	ebi-a-GCST90001415	ebi-a-GCST005843	3657	440328	21.9051
rs78958229	21	39363957	T	C	0.044	0.0335	0.2723	0.0896	0.06041	0.0281	6.74e-06	0.00140602	IgD+ CD24- B cell %B cell || id:ebi-a-GCST90001415	ebi-a-GCST90001415	ebi-a-GCST005843	3657	440328	20.3178
rs10059100	5	120100784	G	A	0.3224	0.3703	-0.1187	0.0025	0.02599	0.0088	5.098e-06	0.7801	Activated & resting CD4 regulatory T cell %CD4 regulatory T cell || id:ebi-a-GCST90001499	ebi-a-GCST90001499	ebi-a-GCST005843	3437	440328	20.8588
rs113435341	1	198151688	G	A	0.0032	0.0192	2.569	0.0307	0.2103	0.0424	1.28e-33	0.4688	Activated & resting CD4 regulatory T cell %CD4 regulatory T cell || id:ebi-a-GCST90001499	ebi-a-GCST90001499	ebi-a-GCST005843	3437	440328	149.228
rs11577174	1	230492271	T	C	0.0012	0.0192	-1.588	-0.0796	0.343	0.0424	3.78e-06	0.0605104	Activated & resting CD4 regulatory T cell %CD4 regulatory T cell || id:ebi-a-GCST90001499	ebi-a-GCST90001499	ebi-a-GCST005843	3437	440328	21.4345
rs11579717	1	199999121	A	G	0.0044	0.0487	1.815	0.0153	0.1783	0.0293	5.33e-24	0.6017	Activated & resting CD4 regulatory T cell %CD4 regulatory T cell || id:ebi-a-GCST90001499	ebi-a-GCST90001499	ebi-a-GCST005843	3437	440328	103.622
rs11739607	5	27694229	C	T	0.0214	0.1156	0.3732	0.012	0.08311	0.0173	7.34e-06	0.4881	Activated & resting CD4 regulatory T cell %CD4 regulatory T cell || id:ebi-a-GCST90001499	ebi-a-GCST90001499	ebi-a-GCST005843	3437	440328	20.164
rs12993274	2	42378770	C	A	0.1481	0.0639	-0.1538	0.0281	0.03406	0.0223	6.48e-06	0.208	Activated & resting CD4 regulatory T cell %CD4 regulatory T cell || id:ebi-a-GCST90001499	ebi-a-GCST90001499	ebi-a-GCST005843	3437	440328	20.3903
rs17607399	2	41884212	T	C	0.1084	0.0776	0.218	0.0281	0.03915	0.019	2.77e-08	0.1394	Activated & resting CD4 regulatory T cell %CD4 regulatory T cell || id:ebi-a-GCST90001499	ebi-a-GCST90001499	ebi-a-GCST005843	3437	440328	31.0063
rs186940149	13	36528979	T	A	0.0256	0.0167	-0.3405	-0.0764	0.07592	0.0613	7.52e-06	0.2122	Activated & resting CD4 regulatory T cell %CD4 regulatory T cell || id:ebi-a-GCST90001499	ebi-a-GCST90001499	ebi-a-GCST005843	3437	440328	20.1151
rs2148708	13	21794935	G	A	0.9326	0.8686	0.2102	-0.0091	0.04643	0.0154	6.15e-06	0.5541	Activated & resting CD4 regulatory T cell %CD4 regulatory T cell || id:ebi-a-GCST90001499	ebi-a-GCST90001499	ebi-a-GCST005843	3437	440328	20.496
rs273421	8	132542825	C	G	0.8356	0.8283	-0.1485	-0.0165	0.03164	0.0128	2.82e-06	0.198	Activated & resting CD4 regulatory T cell %CD4 regulatory T cell || id:ebi-a-GCST90001499	ebi-a-GCST90001499	ebi-a-GCST005843	3437	440328	22.0282
rs34645541	1	195875605	A	C	0.0095	0.0252	0.6092	-0.0558	0.1257	0.0399	1.302e-06	0.1624	Activated & resting CD4 regulatory T cell %CD4 regulatory T cell || id:ebi-a-GCST90001499	ebi-a-GCST90001499	ebi-a-GCST005843	3437	440328	23.4882
rs413431	2	39176695	G	A	0.8154	0.7827	-0.2936	0.0138	0.03123	0.0129	9.54e-21	0.2835	Activated & resting CD4 regulatory T cell %CD4 regulatory T cell || id:ebi-a-GCST90001499	ebi-a-GCST90001499	ebi-a-GCST005843	3437	440328	88.3829
rs4759006	12	56009543	A	G	0.1565	0.2311	-0.1503	0.0035	0.0334	0.0106	7.03e-06	0.743201	Activated & resting CD4 regulatory T cell %CD4 regulatory T cell || id:ebi-a-GCST90001499	ebi-a-GCST90001499	ebi-a-GCST005843	3437	440328	20.25
rs562562	18	24263725	A	G	0.3714	0.3477	-0.1195	-0.0199	0.02499	0.0092	1.81e-06	0.0313502	Activated & resting CD4 regulatory T cell %CD4 regulatory T cell || id:ebi-a-GCST90001499	ebi-a-GCST90001499	ebi-a-GCST005843	3437	440328	22.8667
rs60220946	1	193505625	T	C	0.0212	0.0356	0.4221	-0.037	0.08216	0.0387	2.95e-07	0.3394	Activated & resting CD4 regulatory T cell %CD4 regulatory T cell || id:ebi-a-GCST90001499	ebi-a-GCST90001499	ebi-a-GCST005843	3437	440328	26.3943
rs62322628	4	122780838	T	C	0.0049	0.0259	0.7983	-0.0231	0.1768	0.0359	6.55e-06	0.5203	Activated & resting CD4 regulatory T cell %CD4 regulatory T cell || id:ebi-a-GCST90001499	ebi-a-GCST90001499	ebi-a-GCST005843	3437	440328	20.3877
rs6587385	1	248047256	C	T	0.7012	0.6634	0.125	0.0003	0.02593	0.0103	1.48e-06	0.9769	Activated & resting CD4 regulatory T cell %CD4 regulatory T cell || id:ebi-a-GCST90001499	ebi-a-GCST90001499	ebi-a-GCST005843	3437	440328	23.2389
rs6751481	2	38897810	C	T	0.4709	0.5048	0.2886	-0.001	0.02387	0.0088	5.49e-33	0.9083	Activated & resting CD4 regulatory T cell %CD4 regulatory T cell || id:ebi-a-GCST90001499	ebi-a-GCST90001499	ebi-a-GCST005843	3437	440328	146.18
rs73579441	8	49024059	C	T	0.0716	0.0586	0.2151	0.0147	0.04733	0.0239	5.71e-06	0.537499	Activated & resting CD4 regulatory T cell %CD4 regulatory T cell || id:ebi-a-GCST90001499	ebi-a-GCST90001499	ebi-a-GCST005843	3437	440328	20.6542
rs75981740	1	5012020	G	A	0.0711	0.1332	-0.2161	0.0005	0.04613	0.017	2.92e-06	0.9765	Activated & resting CD4 regulatory T cell %CD4 regulatory T cell || id:ebi-a-GCST90001499	ebi-a-GCST90001499	ebi-a-GCST005843	3437	440328	21.9454
rs7825970	8	3414155	T	G	0.5701	0.5655	-0.1086	0.0021	0.02433	0.0093	8.28e-06	0.8185	Activated & resting CD4 regulatory T cell %CD4 regulatory T cell || id:ebi-a-GCST90001499	ebi-a-GCST90001499	ebi-a-GCST005843	3437	440328	19.9239
rs7893324	10	6111075	C	T	0.1562	0.1358	-0.1646	0.009	0.03371	0.0138	1.088e-06	0.5141	Activated & resting CD4 regulatory T cell %CD4 regulatory T cell || id:ebi-a-GCST90001499	ebi-a-GCST90001499	ebi-a-GCST005843	3437	440328	23.842
rs79235233	14	92726328	G	C	0.0342	0.0683	-0.2939	-0.0415	0.06506	0.0198	6.49e-06	0.0363203	Activated & resting CD4 regulatory T cell %CD4 regulatory T cell || id:ebi-a-GCST90001499	ebi-a-GCST90001499	ebi-a-GCST005843	3437	440328	20.4066
rs10225877	7	55150822	T	A	0.2946	0.1887	-0.1278	-0.0139	0.02656	0.012	1.55e-06	0.2465	Effector Memory CD4-CD8- T cell %T cell || id:ebi-a-GCST90001571	ebi-a-GCST90001571	ebi-a-GCST005843	3427	440328	23.1529
rs11180778	12	76371057	C	T	0.272	0.3252	0.1213	-0.0019	0.02717	0.0097	8.31e-06	0.8477	Effector Memory CD4-CD8- T cell %T cell || id:ebi-a-GCST90001571	ebi-a-GCST90001571	ebi-a-GCST005843	3427	440328	19.9316
rs111902980	1	157954450	A	G	0.0193	0.0318	0.4328	0.0157	0.08768	0.0303	8.35e-07	0.604399	Effector Memory CD4-CD8- T cell %T cell || id:ebi-a-GCST90001571	ebi-a-GCST90001571	ebi-a-GCST005843	3427	440328	24.3654
rs113500908	6	100774499	T	C	0.0449	0.0413	0.3476	0.0007	0.05835	0.0293	2.83e-09	0.9815	Effector Memory CD4-CD8- T cell %T cell || id:ebi-a-GCST90001571	ebi-a-GCST90001571	ebi-a-GCST005843	3427	440328	35.4877
rs11635763	15	27177182	G	A	0.4234	0.3009	0.1159	-0.0038	0.02481	0.0141	3.092e-06	0.7891	Effector Memory CD4-CD8- T cell %T cell || id:ebi-a-GCST90001571	ebi-a-GCST90001571	ebi-a-GCST005843	3427	440328	21.8229
rs116877116	8	135490341	A	G	0.1008	0.0212	0.1973	-0.0283	0.04041	0.0373	1.09e-06	0.448	Effector Memory CD4-CD8- T cell %T cell || id:ebi-a-GCST90001571	ebi-a-GCST90001571	ebi-a-GCST005843	3427	440328	23.8384
rs140247402	17	1235562	T	C	0.049	0.2021	-0.2519	-0.0042	0.05542	0.0127	5.68e-06	0.7402	Effector Memory CD4-CD8- T cell %T cell || id:ebi-a-GCST90001571	ebi-a-GCST90001571	ebi-a-GCST005843	3427	440328	20.6597
rs28555522	3	141557676	G	A	0.3077	0.2344	0.1258	-0.0078	0.02629	0.0111	1.78e-06	0.481599	Effector Memory CD4-CD8- T cell %T cell || id:ebi-a-GCST90001571	ebi-a-GCST90001571	ebi-a-GCST005843	3427	440328	22.8971
rs34546581	2	87021659	A	G	0.1923	0.2342	0.2019	0.0196	0.03063	0.0106	5.06e-11	0.0634293	Effector Memory CD4-CD8- T cell %T cell || id:ebi-a-GCST90001571	ebi-a-GCST90001571	ebi-a-GCST005843	3427	440328	43.4489
rs437936	21	43364569	G	T	0.1326	0.2742	-0.1625	0.0144	0.03568	0.0113	5.429e-06	0.2006	Effector Memory CD4-CD8- T cell %T cell || id:ebi-a-GCST90001571	ebi-a-GCST90001571	ebi-a-GCST005843	3427	440328	20.7423
rs4583837	4	108003824	T	C	0.0519	0.109	0.2578	0.0026	0.05553	0.0137	3.58e-06	0.849	Effector Memory CD4-CD8- T cell %T cell || id:ebi-a-GCST90001571	ebi-a-GCST90001571	ebi-a-GCST005843	3427	440328	21.5531
rs55781756	6	32795706	A	G	0.2151	0.1087	0.1501	0.0076	0.0323	0.0158	3.52e-06	0.6307	Effector Memory CD4-CD8- T cell %T cell || id:ebi-a-GCST90001571	ebi-a-GCST90001571	ebi-a-GCST005843	3427	440328	21.5952
rs75679242	11	44090370	A	C	0.1148	0.1587	-0.1752	-0.0078	0.03783	0.012	3.79e-06	0.5149	Effector Memory CD4-CD8- T cell %T cell || id:ebi-a-GCST90001571	ebi-a-GCST90001571	ebi-a-GCST005843	3427	440328	21.4484
rs76747637	7	79800654	A	G	0.0064	0.0433	0.6931	0.0011	0.151	0.027	4.57e-06	0.9687	Effector Memory CD4-CD8- T cell %T cell || id:ebi-a-GCST90001571	ebi-a-GCST90001571	ebi-a-GCST005843	3427	440328	21.0687
rs77784181	4	130189351	A	G	0.0012	0.0457	1.494	0.0103	0.3368	0.0312	9.4e-06	0.74	Effector Memory CD4-CD8- T cell %T cell || id:ebi-a-GCST90001571	ebi-a-GCST90001571	ebi-a-GCST005843	3427	440328	19.6769
rs78118522	11	107707464	C	A	0.2858	0.4616	-0.1278	-0.0035	0.02756	0.0091	3.66e-06	0.6997	Effector Memory CD4-CD8- T cell %T cell || id:ebi-a-GCST90001571	ebi-a-GCST90001571	ebi-a-GCST005843	3427	440328	21.5032
rs78522661	5	179850567	T	C	0.0976	0.0761	0.1964	0.0106	0.04026	0.0236	1.11e-06	0.652501	Effector Memory CD4-CD8- T cell %T cell || id:ebi-a-GCST90001571	ebi-a-GCST90001571	ebi-a-GCST005843	3427	440328	23.7977
rs9896155	17	33794697	G	A	0.6738	0.4556	0.1315	0.0039	0.02587	0.009	3.91e-07	0.6652	Effector Memory CD4-CD8- T cell %T cell || id:ebi-a-GCST90001571	ebi-a-GCST90001571	ebi-a-GCST005843	3427	440328	25.838
rs10786281	10	98116936	C	T	0.6527	0.7722	0.1739	-0.0095	0.02896	0.0105	2.18e-09	0.3655	CD4 on CD39+ CD4+ T cell || id:ebi-a-GCST90002061	ebi-a-GCST90002061	ebi-a-GCST005843	2920	440328	36.058
rs11615628	12	6903631	A	G	0.2466	0.2917	-0.1493	0.0041	0.03191	0.0105	3.01e-06	0.698101	CD4 on CD39+ CD4+ T cell || id:ebi-a-GCST90002061	ebi-a-GCST90002061	ebi-a-GCST005843	2920	440328	21.891
rs117190770	10	86457358	A	T	0.0435	0.028	-0.3522	-0.0122	0.06822	0.0339	2.59e-07	0.7181	CD4 on CD39+ CD4+ T cell || id:ebi-a-GCST90002061	ebi-a-GCST90002061	ebi-a-GCST005843	2920	440328	26.6536
rs118123748	18	11805408	G	A	0.0438	0.1269	-0.3077	-0.0342	0.06789	0.0182	6.05e-06	0.06008	CD4 on CD39+ CD4+ T cell || id:ebi-a-GCST90002061	ebi-a-GCST90002061	ebi-a-GCST005843	2920	440328	20.542
rs12027949	1	218448425	C	T	0.2265	0.2555	0.1582	0.0122	0.03254	0.0106	1.22e-06	0.2478	CD4 on CD39+ CD4+ T cell || id:ebi-a-GCST90002061	ebi-a-GCST90002061	ebi-a-GCST005843	2920	440328	23.6362
rs13127505	4	141880770	T	C	0.0717	0.1457	-0.2378	-0.0057	0.05316	0.0128	8.01e-06	0.6579	CD4 on CD39+ CD4+ T cell || id:ebi-a-GCST90002061	ebi-a-GCST90002061	ebi-a-GCST005843	2920	440328	20.0103
rs139181081	8	96559364	G	T	0.1067	0.0958	-0.2127	0.0017	0.04543	0.0149	2.97e-06	0.9082	CD4 on CD39+ CD4+ T cell || id:ebi-a-GCST90002061	ebi-a-GCST90002061	ebi-a-GCST005843	2920	440328	21.9205
rs16938946	8	75687887	T	A	0.1952	0.1575	-0.1576	0.0088	0.03503	0.0144	7.13e-06	0.5404	CD4 on CD39+ CD4+ T cell || id:ebi-a-GCST90002061	ebi-a-GCST90002061	ebi-a-GCST005843	2920	440328	20.241
rs17151969	8	10301469	A	C	0.0726	0.1285	-0.2406	-0.0102	0.05347	0.0143	7.04e-06	0.4752	CD4 on CD39+ CD4+ T cell || id:ebi-a-GCST90002061	ebi-a-GCST90002061	ebi-a-GCST005843	2920	440328	20.2475
rs1836233	9	8797798	G	C	0.1997	0.1275	0.161	0.0257	0.03502	0.0128	4.462e-06	0.0445903	CD4 on CD39+ CD4+ T cell || id:ebi-a-GCST90002061	ebi-a-GCST90002061	ebi-a-GCST005843	2920	440328	21.1358
rs184085789	7	20296885	A	G	0.03	0.0606	-0.4097	-0.0213	0.08418	0.0211	1.193e-06	0.3138	CD4 on CD39+ CD4+ T cell || id:ebi-a-GCST90002061	ebi-a-GCST90002061	ebi-a-GCST005843	2920	440328	23.6872
rs2168739	10	109402407	A	G	0.5675	0.2969	0.1248	-0.0059	0.02807	0.0099	9.01e-06	0.5478	CD4 on CD39+ CD4+ T cell || id:ebi-a-GCST90002061	ebi-a-GCST90002061	ebi-a-GCST005843	2920	440328	19.7672
rs2451473	10	106573032	A	G	0.1491	0.1915	0.1887	0.0057	0.03908	0.0113	1.447e-06	0.617701	CD4 on CD39+ CD4+ T cell || id:ebi-a-GCST90002061	ebi-a-GCST90002061	ebi-a-GCST005843	2920	440328	23.315
rs2761317	10	95056698	C	T	0.9897	0.9431	-0.6023	-0.0359	0.1348	0.0259	8.24e-06	0.1657	CD4 on CD39+ CD4+ T cell || id:ebi-a-GCST90002061	ebi-a-GCST90002061	ebi-a-GCST005843	2920	440328	19.9639
rs41266967	2	241529785	T	C	0.0063	0.0166	-0.8055	0.0236	0.178	0.0446	6.25e-06	0.5963	CD4 on CD39+ CD4+ T cell || id:ebi-a-GCST90002061	ebi-a-GCST90002061	ebi-a-GCST005843	2920	440328	20.4782
rs4293064	10	107757380	A	C	0.0884	0.0679	0.2681	0.0011	0.04886	0.017	4.45e-08	0.9501	CD4 on CD39+ CD4+ T cell || id:ebi-a-GCST90002061	ebi-a-GCST90002061	ebi-a-GCST005843	2920	440328	30.1083
rs433305	9	19209546	T	C	0.3274	0.3354	-0.1393	-0.0159	0.0291	0.0112	1.76e-06	0.1561	CD4 on CD39+ CD4+ T cell || id:ebi-a-GCST90002061	ebi-a-GCST90002061	ebi-a-GCST005843	2920	440328	22.9148
rs7084635	10	97062753	G	A	0.7288	0.5749	0.1809	0.0032	0.03114	0.0098	6.9e-09	0.7415	CD4 on CD39+ CD4+ T cell || id:ebi-a-GCST90002061	ebi-a-GCST90002061	ebi-a-GCST005843	2920	440328	33.7474
rs7086986	10	97507312	G	A	0.4728	0.5092	0.4907	0.0231	0.0262	0.0088	5.68e-74	0.0087579	CD4 on CD39+ CD4+ T cell || id:ebi-a-GCST90002061	ebi-a-GCST90002061	ebi-a-GCST005843	2920	440328	350.776
rs73426887	11	13768946	T	C	0.1988	0.1966	-0.1658	0.0111	0.0346	0.0108	1.726e-06	0.3007	CD4 on CD39+ CD4+ T cell || id:ebi-a-GCST90002061	ebi-a-GCST90002061	ebi-a-GCST005843	2920	440328	22.9624
rs7747800	6	30927617	T	G	0.1377	0.05	0.196	-0.0179	0.04424	0.0263	9.78e-06	0.4954	CD4 on CD39+ CD4+ T cell || id:ebi-a-GCST90002061	ebi-a-GCST90002061	ebi-a-GCST005843	2920	440328	19.6283
rs78933037	6	1424645	C	T	0.0769	0.0427	-0.2318	0.0058	0.05204	0.0329	8.73e-06	0.8595	CD4 on CD39+ CD4+ T cell || id:ebi-a-GCST90002061	ebi-a-GCST90002061	ebi-a-GCST005843	2920	440328	19.8405
rs9552362	13	21693572	A	G	0.4418	0.4884	-0.1309	0.0035	0.02789	0.009	2.81e-06	0.695	CD4 on CD39+ CD4+ T cell || id:ebi-a-GCST90002061	ebi-a-GCST90002061	ebi-a-GCST005843	2920	440328	22.0284
rs11120838	1	7149639	G	C	0.0434	0.0477	-0.2755	-0.0012	0.06139	0.0225	7.4e-06	0.9567	CD19 on IgD+ CD24- B cell || id:ebi-a-GCST90001725	ebi-a-GCST90001725	ebi-a-GCST005843	3656	440328	20.1395
rs112152495	19	7096773	A	G	0.0086	0.0143	-0.5737	0.0634	0.1293	0.049	9.43e-06	0.195	CD19 on IgD+ CD24- B cell || id:ebi-a-GCST90001725	ebi-a-GCST90001725	ebi-a-GCST005843	3656	440328	19.6867
rs112417310	1	206855483	A	G	0.0201	0.0205	0.5237	-0.0026	0.08866	0.0436	3.8e-09	0.953	CD19 on IgD+ CD24- B cell || id:ebi-a-GCST90001725	ebi-a-GCST90001725	ebi-a-GCST005843	3656	440328	34.8907
rs115727814	4	170699036	A	G	0.0021	0.0461	-1.228	-0.0182	0.2655	0.0318	3.83e-06	0.566899	CD19 on IgD+ CD24- B cell || id:ebi-a-GCST90001725	ebi-a-GCST90001725	ebi-a-GCST005843	3656	440328	21.3928
rs12216684	7	56291533	A	G	0.0543	0.077	0.2641	-0.0225	0.05347	0.0183	8.15e-07	0.2192	CD19 on IgD+ CD24- B cell || id:ebi-a-GCST90001725	ebi-a-GCST90001725	ebi-a-GCST005843	3656	440328	24.3959
rs1290397	17	77948063	A	G	0.51	0.5158	0.1188	-0.0014	0.0244	0.0091	1.16e-06	0.882	CD19 on IgD+ CD24- B cell || id:ebi-a-GCST90001725	ebi-a-GCST90001725	ebi-a-GCST005843	3656	440328	23.7057
rs1345010	2	174113733	G	T	0.0946	0.2759	0.192	0.0129	0.04147	0.0126	3.79e-06	0.3058	CD19 on IgD+ CD24- B cell || id:ebi-a-GCST90001725	ebi-a-GCST90001725	ebi-a-GCST005843	3656	440328	21.4355
rs1449311	3	100703124	A	G	0.3074	0.3478	0.1265	-0.0259	0.02699	0.0096	2.9e-06	0.00673597	CD19 on IgD+ CD24- B cell || id:ebi-a-GCST90001725	ebi-a-GCST90001725	ebi-a-GCST005843	3656	440328	21.9672
rs148381451	17	63085557	T	C	0.0496	0.0239	-0.2703	0.0265	0.05589	0.0396	1.38e-06	0.5034	CD19 on IgD+ CD24- B cell || id:ebi-a-GCST90001725	ebi-a-GCST90001725	ebi-a-GCST005843	3656	440328	23.3897
rs17493333	12	19098939	C	T	0.0246	0.0459	-0.3491	0.0042	0.07741	0.0233	6.67e-06	0.8577	CD19 on IgD+ CD24- B cell || id:ebi-a-GCST90001725	ebi-a-GCST90001725	ebi-a-GCST005843	3656	440328	20.3379
rs1986507	17	10082301	A	G	0.1859	0.2404	0.1399	0.0121	0.03126	0.0109	7.921e-06	0.265	CD19 on IgD+ CD24- B cell || id:ebi-a-GCST90001725	ebi-a-GCST90001725	ebi-a-GCST005843	3656	440328	20.0289
rs2903728	19	56408295	C	T	0.1147	0.2141	-0.1842	-0.0116	0.03863	0.0113	1.92e-06	0.3005	CD19 on IgD+ CD24- B cell || id:ebi-a-GCST90001725	ebi-a-GCST90001725	ebi-a-GCST005843	3656	440328	22.7368
rs34798965	10	71647692	A	C	0.0788	0.1014	-0.2	0.0026	0.04481	0.0145	8.34e-06	0.8556	CD19 on IgD+ CD24- B cell || id:ebi-a-GCST90001725	ebi-a-GCST90001725	ebi-a-GCST005843	3656	440328	19.921
rs67316035	11	132221605	A	T	0.1037	0.2074	-0.1993	-0.0107	0.04029	0.0108	7.89e-07	0.3248	CD19 on IgD+ CD24- B cell || id:ebi-a-GCST90001725	ebi-a-GCST90001725	ebi-a-GCST005843	3656	440328	24.4692
rs754067	16	17323672	C	T	0.1142	0.2428	-0.1986	0.0066	0.03867	0.0108	2.96e-07	0.5414	CD19 on IgD+ CD24- B cell || id:ebi-a-GCST90001725	ebi-a-GCST90001725	ebi-a-GCST005843	3656	440328	26.3761
rs75912463	9	133354402	C	T	0.0003	0.0216	-3.14	0.0111	0.6767	0.0419	3.61e-06	0.790999	CD19 on IgD+ CD24- B cell || id:ebi-a-GCST90001725	ebi-a-GCST90001725	ebi-a-GCST005843	3656	440328	21.5311
rs764603	6	36793516	C	A	0.0131	0.0312	0.4921	0.0256	0.107	0.0384	4.43e-06	0.5043	CD19 on IgD+ CD24- B cell || id:ebi-a-GCST90001725	ebi-a-GCST90001725	ebi-a-GCST005843	3656	440328	21.1514
rs78895027	6	112306917	C	T	0.1162	0.0765	0.174	0.0261	0.03801	0.0215	4.87e-06	0.2256	CD19 on IgD+ CD24- B cell || id:ebi-a-GCST90001725	ebi-a-GCST90001725	ebi-a-GCST005843	3656	440328	20.9557
rs79856590	1	205241642	A	G	0.0609	0.0453	0.281	-0.0183	0.05096	0.0259	3.76e-08	0.4804	CD19 on IgD+ CD24- B cell || id:ebi-a-GCST90001725	ebi-a-GCST90001725	ebi-a-GCST005843	3656	440328	30.4056
rs80273434	8	141772905	C	G	0.0535	0.073	-0.24	0.0157	0.05365	0.0197	7.9e-06	0.4242	CD19 on IgD+ CD24- B cell || id:ebi-a-GCST90001725	ebi-a-GCST90001725	ebi-a-GCST005843	3656	440328	20.0117
rs8109226	19	710050	G	T	0.437	0.344	0.1199	-0.01	0.02475	0.0121	1.32e-06	0.4087	CD19 on IgD+ CD24- B cell || id:ebi-a-GCST90001725	ebi-a-GCST90001725	ebi-a-GCST005843	3656	440328	23.4686
rs9639817	7	40085765	T	C	0.3861	0.3435	-0.1116	0.0054	0.02477	0.0099	6.84e-06	0.5838	CD19 on IgD+ CD24- B cell || id:ebi-a-GCST90001725	ebi-a-GCST90001725	ebi-a-GCST005843	3656	440328	20.2991
rs10887024	10	123688152	T	A	0.3512	0.3788	-0.1469	0.0064	0.02633	0.009	2.6e-08	0.475	CD40 on monocytes || id:ebi-a-GCST90001985	ebi-a-GCST90001985	ebi-a-GCST005843	3629	440328	31.1273
rs112876754	12	54934521	G	A	0.0375	0.0176	0.2947	-0.0075	0.06648	0.0433	9.56e-06	0.8625	CD40 on monocytes || id:ebi-a-GCST90001985	ebi-a-GCST90001985	ebi-a-GCST005843	3629	440328	19.6507
rs113063605	1	161246613	G	A	0.1106	0.1427	0.2178	-0.0157	0.03952	0.0139	3.83e-08	0.2588	CD40 on monocytes || id:ebi-a-GCST90001985	ebi-a-GCST90001985	ebi-a-GCST005843	3629	440328	30.3726
rs117295081	20	45333273	G	A	0.0175	0.0332	0.52	-0.0014	0.09717	0.0296	9.29e-08	0.9612	CD40 on monocytes || id:ebi-a-GCST90001985	ebi-a-GCST90001985	ebi-a-GCST005843	3629	440328	28.638
rs117608122	7	152197572	C	T	0.0171	0.051	-0.4601	-0.0559	0.09808	0.029	2.82e-06	0.0539101	CD40 on monocytes || id:ebi-a-GCST90001985	ebi-a-GCST90001985	ebi-a-GCST005843	3629	440328	22.0061
rs12225010	11	75378674	C	A	0.485	0.5521	-0.1116	-0.0011	0.02495	0.0083	7.96e-06	0.8957	CD40 on monocytes || id:ebi-a-GCST90001985	ebi-a-GCST90001985	ebi-a-GCST005843	3629	440328	20.0072
rs144545136	17	31062466	A	G	0.0028	0.0215	1.112	0.0232	0.2451	0.0413	5.84e-06	0.574601	CD40 on monocytes || id:ebi-a-GCST90001985	ebi-a-GCST90001985	ebi-a-GCST005843	3629	440328	20.5837
rs1801274	1	161479745	G	A	0.3258	0.4708	0.5089	-0.0156	0.02554	0.0086	7e-84	0.0706903	CD40 on monocytes || id:ebi-a-GCST90001985	ebi-a-GCST90001985	ebi-a-GCST005843	3629	440328	397.03
rs2070901	1	161185058	T	G	0.2884	0.3273	-0.1371	0.0068	0.02781	0.009	8.61e-07	0.4519	CD40 on monocytes || id:ebi-a-GCST90001985	ebi-a-GCST90001985	ebi-a-GCST005843	3629	440328	24.3037
rs41298798	22	19749508	G	C	0.0025	0.0242	1.134	-0.0377	0.2491	0.0445	5.429e-06	0.3976	CD40 on monocytes || id:ebi-a-GCST90001985	ebi-a-GCST90001985	ebi-a-GCST005843	3629	440328	20.7242
rs55662279	5	175204768	T	C	0.0207	0.0853	-0.3979	-0.0249	0.08509	0.0313	3.02e-06	0.427	CD40 on monocytes || id:ebi-a-GCST90001985	ebi-a-GCST90001985	ebi-a-GCST005843	3629	440328	21.8671
rs57041960	20	44074651	C	A	0.1707	0.1661	-0.173	0.0088	0.03275	0.0126	1.34e-07	0.4852	CD40 on monocytes || id:ebi-a-GCST90001985	ebi-a-GCST90001985	ebi-a-GCST005843	3629	440328	27.9042
rs60629714	9	95889160	C	T	0.1835	0.2141	0.1562	-0.0076	0.03198	0.0107	1.07e-06	0.4757	CD40 on monocytes || id:ebi-a-GCST90001985	ebi-a-GCST90001985	ebi-a-GCST005843	3629	440328	23.8564
rs61548896	10	75300277	C	G	0.0317	0.27	-0.3278	-0.0029	0.07066	0.011	3.63e-06	0.7877	CD40 on monocytes || id:ebi-a-GCST90001985	ebi-a-GCST90001985	ebi-a-GCST005843	3629	440328	21.5214
rs6816965	4	180975530	C	T	0.0001	0.0185	-4.567	0.0269	0.9603	0.0425	2.054e-06	0.5273	CD40 on monocytes || id:ebi-a-GCST90001985	ebi-a-GCST90001985	ebi-a-GCST005843	3629	440328	22.6177
rs745307	20	44747086	A	G	0.146	0.2395	0.715	-0.0177	0.0334	0.0109	7.3e-96	0.103	CD40 on monocytes || id:ebi-a-GCST90001985	ebi-a-GCST90001985	ebi-a-GCST005843	3629	440328	458.268
rs76003695	15	82406919	A	G	0.0028	0.0332	1.103	0.0618	0.2279	0.0315	1.34e-06	0.04948	CD40 on monocytes || id:ebi-a-GCST90001985	ebi-a-GCST90001985	ebi-a-GCST005843	3629	440328	23.4241
rs77869433	1	23199772	A	G	0.0382	0.0295	0.3141	0.0181	0.06628	0.0378	2.23e-06	0.6316	CD40 on monocytes || id:ebi-a-GCST90001985	ebi-a-GCST90001985	ebi-a-GCST005843	3629	440328	22.458
rs78882596	3	111702977	T	G	0.0018	0.0295	1.368	-0.0186	0.2925	0.0361	2.99e-06	0.6064	CD40 on monocytes || id:ebi-a-GCST90001985	ebi-a-GCST90001985	ebi-a-GCST005843	3629	440328	21.8736
rs9954245	18	73881725	C	T	0.1839	0.2488	-0.1475	0.0205	0.03226	0.0102	5.02e-06	0.0438995	CD40 on monocytes || id:ebi-a-GCST90001985	ebi-a-GCST90001985	ebi-a-GCST005843	3629	440328	20.9052
rs11707883	3	126414066	C	T	0.1933	0.1304	-0.2405	0.0096	0.05248	0.0144	5.06e-06	0.5059	HVEM on Effector Memory CD8+ T cell || id:ebi-a-GCST90001873	ebi-a-GCST90001873	ebi-a-GCST005843	1247	440328	21.0011
rs11810872	1	44793667	G	A	0.3589	0.2629	0.1928	0.0009	0.04291	0.0097	7.71e-06	0.9263	HVEM on Effector Memory CD8+ T cell || id:ebi-a-GCST90001873	ebi-a-GCST90001873	ebi-a-GCST005843	1247	440328	20.1882
rs13136753	4	17244840	G	T	0.0609	0.1468	-0.4042	0.0184	0.08595	0.0164	2.852e-06	0.2599	HVEM on Effector Memory CD8+ T cell || id:ebi-a-GCST90001873	ebi-a-GCST90001873	ebi-a-GCST005843	1247	440328	22.1157
rs139631207	3	136490521	A	G	0.0225	0.0601	0.6468	-0.0474	0.1371	0.0224	2.64e-06	0.0342003	HVEM on Effector Memory CD8+ T cell || id:ebi-a-GCST90001873	ebi-a-GCST90001873	ebi-a-GCST005843	1247	440328	22.2569
rs16834073	2	154560519	C	T	0.0397	0.0482	-0.478	-0.0589	0.1046	0.0236	5.33e-06	0.01262	HVEM on Effector Memory CD8+ T cell || id:ebi-a-GCST90001873	ebi-a-GCST90001873	ebi-a-GCST005843	1247	440328	20.883
rs1875440	9	2835973	C	T	0.4495	0.5565	0.186	-0.005	0.04154	0.0084	8.24e-06	0.553701	HVEM on Effector Memory CD8+ T cell || id:ebi-a-GCST90001873	ebi-a-GCST90001873	ebi-a-GCST005843	1247	440328	20.049
rs28367600	6	31266495	G	A	0.336	0.435	0.2472	-0.0164	0.04541	0.0107	6.25e-08	0.1261	HVEM on Effector Memory CD8+ T cell || id:ebi-a-GCST90001873	ebi-a-GCST90001873	ebi-a-GCST005843	1247	440328	29.6342
rs28808959	8	57257758	T	G	0.1171	0.1518	-0.308	0.0055	0.06369	0.0136	1.492e-06	0.6854	HVEM on Effector Memory CD8+ T cell || id:ebi-a-GCST90001873	ebi-a-GCST90001873	ebi-a-GCST005843	1247	440328	23.3862
rs356246	11	127449726	T	A	0.2474	0.3185	-0.2086	0.0038	0.04692	0.01	9.52e-06	0.7001	HVEM on Effector Memory CD8+ T cell || id:ebi-a-GCST90001873	ebi-a-GCST90001873	ebi-a-GCST005843	1247	440328	19.7657
rs6918295	6	119522751	G	A	0.9366	0.8522	-0.3784	-0.0126	0.08402	0.013	7.305e-06	0.3326	HVEM on Effector Memory CD8+ T cell || id:ebi-a-GCST90001873	ebi-a-GCST90001873	ebi-a-GCST005843	1247	440328	20.2832
rs72913358	18	42590961	A	T	0.0253	0.0264	0.5704	-0.036	0.127	0.0344	7.75e-06	0.2942	HVEM on Effector Memory CD8+ T cell || id:ebi-a-GCST90001873	ebi-a-GCST90001873	ebi-a-GCST005843	1247	440328	20.1721
rs73807141	3	4772145	A	G	0.2049	0.1657	-0.2313	-0.0105	0.04937	0.0123	3.1e-06	0.3937	HVEM on Effector Memory CD8+ T cell || id:ebi-a-GCST90001873	ebi-a-GCST90001873	ebi-a-GCST005843	1247	440328	21.9495
rs76121075	6	27296440	T	C	0.0108	0.0259	-0.9078	-0.0135	0.2021	0.0296	7.68e-06	0.647	HVEM on Effector Memory CD8+ T cell || id:ebi-a-GCST90001873	ebi-a-GCST90001873	ebi-a-GCST005843	1247	440328	20.1766
rs7792156	7	152855875	C	T	0.0906	0.2676	0.3193	0.0185	0.07193	0.012	9.82e-06	0.1241	HVEM on Effector Memory CD8+ T cell || id:ebi-a-GCST90001873	ebi-a-GCST90001873	ebi-a-GCST005843	1247	440328	19.7051
rs10192011	2	53804261	T	G	0.2899	0.1666	0.1217	-0.0016	0.02711	0.0117	7.44e-06	0.8884	CD19 on IgD- CD27- B cell || id:ebi-a-GCST90001732	ebi-a-GCST90001732	ebi-a-GCST005843	3656	440328	20.1522
rs10216993	8	142521360	T	C	0.4624	0.4064	-0.1112	0.0018	0.02458	0.009	6.26e-06	0.8397	CD19 on IgD- CD27- B cell || id:ebi-a-GCST90001732	ebi-a-GCST90001732	ebi-a-GCST005843	3656	440328	20.4666
rs10821075	9	95896099	A	G	0.4393	0.4962	-0.1158	0.0007	0.02466	0.0085	2.73e-06	0.9356	CD19 on IgD- CD27- B cell || id:ebi-a-GCST90001732	ebi-a-GCST90001732	ebi-a-GCST005843	3656	440328	22.0511
rs113612962	22	43167446	C	G	0.0402	0.0561	-0.2905	0.0266	0.06279	0.0229	3.85e-06	0.2454	CD19 on IgD- CD27- B cell || id:ebi-a-GCST90001732	ebi-a-GCST90001732	ebi-a-GCST005843	3656	440328	21.4048
rs114723901	15	45169337	A	G	0.0873	0.0941	-0.2039	0.0093	0.04525	0.0206	6.8e-06	0.651	CD19 on IgD- CD27- B cell || id:ebi-a-GCST90001732	ebi-a-GCST90001732	ebi-a-GCST005843	3656	440328	20.3047
rs115952864	4	173244216	A	G	0.0208	0.0177	0.414	0.024	0.08576	0.0463	1.44e-06	0.6042	CD19 on IgD- CD27- B cell || id:ebi-a-GCST90001732	ebi-a-GCST90001732	ebi-a-GCST005843	3656	440328	23.304
rs116412781	4	2746567	T	C	0.0475	0.0284	0.2691	0.0115	0.05837	0.0291	4.18e-06	0.693201	CD19 on IgD- CD27- B cell || id:ebi-a-GCST90001732	ebi-a-GCST90001732	ebi-a-GCST005843	3656	440328	21.2544
rs12968867	18	60850310	A	G	0.6744	0.6351	-0.137	0.0027	0.02626	0.0089	1.92e-07	0.7605	CD19 on IgD- CD27- B cell || id:ebi-a-GCST90001732	ebi-a-GCST90001732	ebi-a-GCST005843	3656	440328	27.2177
rs142291539	5	175612761	A	G	0.0269	0.0236	0.3565	0.0173	0.07821	0.0386	5.32e-06	0.6543	CD19 on IgD- CD27- B cell || id:ebi-a-GCST90001732	ebi-a-GCST90001732	ebi-a-GCST005843	3656	440328	20.7776
rs144574165	4	163336202	T	C	0.0581	0.02	0.2567	0.0011	0.05347	0.0387	1.639e-06	0.9773	CD19 on IgD- CD27- B cell || id:ebi-a-GCST90001732	ebi-a-GCST90001732	ebi-a-GCST005843	3656	440328	23.0479
rs1524155	2	48878727	A	T	0.8079	0.6171	0.1482	0.0062	0.03114	0.01	2e-06	0.533	CD19 on IgD- CD27- B cell || id:ebi-a-GCST90001732	ebi-a-GCST90001732	ebi-a-GCST005843	3656	440328	22.6495
rs242172	3	60405606	G	T	0.0093	0.0471	0.6101	0.0148	0.1285	0.0306	2.14e-06	0.6282	CD19 on IgD- CD27- B cell || id:ebi-a-GCST90001732	ebi-a-GCST90001732	ebi-a-GCST005843	3656	440328	22.5422
rs59102092	1	39551423	C	A	0.1368	0.1637	-0.1649	0.0056	0.03615	0.0121	5.23e-06	0.6442	CD19 on IgD- CD27- B cell || id:ebi-a-GCST90001732	ebi-a-GCST90001732	ebi-a-GCST005843	3656	440328	20.8077
rs61884722	11	18601510	C	T	0.0041	0.0196	0.8987	0.0664	0.1926	0.04	3.18e-06	0.0969103	CD19 on IgD- CD27- B cell || id:ebi-a-GCST90001732	ebi-a-GCST90001732	ebi-a-GCST005843	3656	440328	21.7729
rs631691	3	124875178	T	C	0.5201	0.4812	-0.1133	-0.0006	0.02486	0.0085	5.36e-06	0.9461	CD19 on IgD- CD27- B cell || id:ebi-a-GCST90001732	ebi-a-GCST90001732	ebi-a-GCST005843	3656	440328	20.771
rs6577565	1	6307255	C	T	0.6823	0.7524	-0.1228	0.008	0.02666	0.0101	4.23e-06	0.4261	CD19 on IgD- CD27- B cell || id:ebi-a-GCST90001732	ebi-a-GCST90001732	ebi-a-GCST005843	3656	440328	21.2166
rs71555251	6	75109171	A	G	0.0796	0.0667	0.2028	0.0106	0.04575	0.0177	9.58e-06	0.5505	CD19 on IgD- CD27- B cell || id:ebi-a-GCST90001732	ebi-a-GCST90001732	ebi-a-GCST005843	3656	440328	19.6496
rs75663256	8	69895735	A	C	0.0896	0.1593	0.1981	0.0334	0.04284	0.0128	3.91e-06	0.00895097	CD19 on IgD- CD27- B cell || id:ebi-a-GCST90001732	ebi-a-GCST90001732	ebi-a-GCST005843	3656	440328	21.3831
rs7608595	2	223088415	C	T	0.6675	0.5022	0.1193	-0.0022	0.02609	0.0092	4.97e-06	0.8098	CD19 on IgD- CD27- B cell || id:ebi-a-GCST90001732	ebi-a-GCST90001732	ebi-a-GCST005843	3656	440328	20.909
rs9350187	6	19794487	T	C	0.0607	0.1459	-0.2277	0.0128	0.05119	0.0135	8.95e-06	0.3434	CD19 on IgD- CD27- B cell || id:ebi-a-GCST90001732	ebi-a-GCST90001732	ebi-a-GCST005843	3656	440328	19.7859
rs113302343	16	83299602	C	T	0.1664	0.1552	0.1669	-0.0028	0.03743	0.0134	8.531e-06	0.8337	CD127 on CD28- CD8+ T cell || id:ebi-a-GCST90001930	ebi-a-GCST90001930	ebi-a-GCST005843	2920	440328	19.8826
rs115849418	1	56800633	A	G	0.0017	0.024	1.501	-0.0311	0.3198	0.0358	2.8e-06	0.3844	CD127 on CD28- CD8+ T cell || id:ebi-a-GCST90001930	ebi-a-GCST90001930	ebi-a-GCST005843	2920	440328	22.0295
rs117467123	19	16407691	A	G	0.0878	0.0739	0.2296	-0.0024	0.04886	0.024	2.74e-06	0.9209	CD127 on CD28- CD8+ T cell || id:ebi-a-GCST90001930	ebi-a-GCST90001930	ebi-a-GCST005843	2920	440328	22.0819
rs12141053	1	28882908	G	A	0.3664	0.3261	0.1488	-0.0037	0.0289	0.0096	2.81e-07	0.696599	CD127 on CD28- CD8+ T cell || id:ebi-a-GCST90001930	ebi-a-GCST90001930	ebi-a-GCST005843	2920	440328	26.51
rs16939611	8	79036414	A	C	0.1152	0.1277	-0.1982	0.0165	0.04298	0.0143	4.2e-06	0.2477	CD127 on CD28- CD8+ T cell || id:ebi-a-GCST90001930	ebi-a-GCST90001930	ebi-a-GCST005843	2920	440328	21.2654
rs1874014	16	84855516	C	A	0.3531	0.3842	0.1279	0.0034	0.02869	0.0089	8.52e-06	0.704301	CD127 on CD28- CD8+ T cell || id:ebi-a-GCST90001930	ebi-a-GCST90001930	ebi-a-GCST005843	2920	440328	19.8738
rs2762598	10	7251026	A	C	0.3971	0.463	-0.1416	0.0011	0.02825	0.0091	5.64e-07	0.9029	CD127 on CD28- CD8+ T cell || id:ebi-a-GCST90001930	ebi-a-GCST90001930	ebi-a-GCST005843	2920	440328	25.124
rs4668832	2	14665380	T	G	0.395	0.4612	0.1292	-0.0031	0.02789	0.0087	3.76e-06	0.723801	CD127 on CD28- CD8+ T cell || id:ebi-a-GCST90001930	ebi-a-GCST90001930	ebi-a-GCST005843	2920	440328	21.4599
rs4760840	12	71279650	T	A	0.2959	0.2645	0.1345	0.0025	0.0301	0.0099	8.14e-06	0.802	CD127 on CD28- CD8+ T cell || id:ebi-a-GCST90001930	ebi-a-GCST90001930	ebi-a-GCST005843	2920	440328	19.9669
rs62166481	2	142337524	T	C	0.0139	0.1449	-0.5293	0.0062	0.1171	0.0136	6.42e-06	0.6498	CD127 on CD28- CD8+ T cell || id:ebi-a-GCST90001930	ebi-a-GCST90001930	ebi-a-GCST005843	2920	440328	20.431
rs62246789	3	72493066	T	A	0.0762	0.222	0.2494	0.0153	0.05178	0.0107	1.53e-06	0.1518	CD127 on CD28- CD8+ T cell || id:ebi-a-GCST90001930	ebi-a-GCST90001930	ebi-a-GCST005843	2920	440328	23.199
rs6500257	16	49824897	A	G	0.3257	0.4907	-0.1302	0.0095	0.02882	0.0084	6.54e-06	0.2586	CD127 on CD28- CD8+ T cell || id:ebi-a-GCST90001930	ebi-a-GCST90001930	ebi-a-GCST005843	2920	440328	20.4096
rs72766093	1	241717927	T	C	0.2009	0.226	0.1657	0.0224	0.03416	0.0109	1.29e-06	0.0402198	CD127 on CD28- CD8+ T cell || id:ebi-a-GCST90001930	ebi-a-GCST90001930	ebi-a-GCST005843	2920	440328	23.5293
rs78886869	7	106452071	A	G	0.0623	0.0397	0.2859	0.0485	0.05768	0.0314	7.62e-07	0.1222	CD127 on CD28- CD8+ T cell || id:ebi-a-GCST90001930	ebi-a-GCST90001930	ebi-a-GCST005843	2920	440328	24.5685
rs9968551	4	84654761	T	A	0.0272	0.0445	0.3899	0.0177	0.08351	0.0267	3.17e-06	0.506499	CD127 on CD28- CD8+ T cell || id:ebi-a-GCST90001930	ebi-a-GCST90001930	ebi-a-GCST005843	2920	440328	21.7986
rs11060493	12	130160924	C	A	0.1016	0.078	0.1852	-0.0088	0.04186	0.0237	9.97e-06	0.7086	Effector Memory CD8+ T cell Absolute Count || id:ebi-a-GCST90001554	ebi-a-GCST90001554	ebi-a-GCST005843	3395	440328	19.5742
rs11080350	17	33774635	T	C	0.4044	0.2852	-0.1185	0.005	0.02663	0.0095	8.93e-06	0.6003	Effector Memory CD8+ T cell Absolute Count || id:ebi-a-GCST90001554	ebi-a-GCST90001554	ebi-a-GCST005843	3395	440328	19.8013
rs11153123	6	109038333	G	A	0.2296	0.313	-0.1435	0.0042	0.03074	0.0108	3.15e-06	0.6983	Effector Memory CD8+ T cell Absolute Count || id:ebi-a-GCST90001554	ebi-a-GCST90001554	ebi-a-GCST005843	3395	440328	21.7919
rs11166573	1	101733861	A	G	0.4127	0.3746	-0.1203	-0.0059	0.02612	0.0087	4.25e-06	0.5027	Effector Memory CD8+ T cell Absolute Count || id:ebi-a-GCST90001554	ebi-a-GCST90001554	ebi-a-GCST005843	3395	440328	21.2122
rs115083752	2	145856378	A	G	0.0297	0.0272	-0.3399	-0.0006	0.0756	0.0309	7.13e-06	0.9835	Effector Memory CD8+ T cell Absolute Count || id:ebi-a-GCST90001554	ebi-a-GCST90001554	ebi-a-GCST005843	3395	440328	20.2143
rs1183901	10	90231718	C	T	0.5872	0.535	-0.1356	-0.001	0.02714	0.0084	6.17e-07	0.9027	Effector Memory CD8+ T cell Absolute Count || id:ebi-a-GCST90001554	ebi-a-GCST90001554	ebi-a-GCST005843	3395	440328	24.9632
rs13187183	5	117976098	C	T	0.0841	0.0621	-0.2346	-0.0207	0.04655	0.0185	4.9e-07	0.2632	Effector Memory CD8+ T cell Absolute Count || id:ebi-a-GCST90001554	ebi-a-GCST90001554	ebi-a-GCST005843	3395	440328	25.399
rs143237141	22	45176439	A	G	0.0365	0.0295	0.3181	0.0033	0.06864	0.0339	3.71e-06	0.9221	Effector Memory CD8+ T cell Absolute Count || id:ebi-a-GCST90001554	ebi-a-GCST90001554	ebi-a-GCST005843	3395	440328	21.477
rs17583875	1	197924770	A	G	0.0029	0.0211	-1.51	-0.0447	0.2336	0.0373	1.15e-10	0.2302	Effector Memory CD8+ T cell Absolute Count || id:ebi-a-GCST90001554	ebi-a-GCST90001554	ebi-a-GCST005843	3395	440328	41.7838
rs2378966	4	179936308	T	C	0.539	0.556	0.1277	-0.004	0.0258	0.009	7.85e-07	0.6529	Effector Memory CD8+ T cell Absolute Count || id:ebi-a-GCST90001554	ebi-a-GCST90001554	ebi-a-GCST005843	3395	440328	24.4987
rs3130685	6	31206206	T	C	0.3439	0.4995	0.1803	-0.0078	0.03185	0.0118	1.62e-08	0.5092	Effector Memory CD8+ T cell Absolute Count || id:ebi-a-GCST90001554	ebi-a-GCST90001554	ebi-a-GCST005843	3395	440328	32.0459
rs57159407	2	22978736	A	C	0.0365	0.2204	-0.3126	-0.0086	0.06981	0.0156	7.79e-06	0.5798	Effector Memory CD8+ T cell Absolute Count || id:ebi-a-GCST90001554	ebi-a-GCST90001554	ebi-a-GCST005843	3395	440328	20.0513
rs58905133	2	38887964	G	A	0.353	0.3722	0.1375	0.0057	0.02754	0.0097	6.19e-07	0.5538	Effector Memory CD8+ T cell Absolute Count || id:ebi-a-GCST90001554	ebi-a-GCST90001554	ebi-a-GCST005843	3395	440328	24.9274
rs593435	7	132417404	T	C	0.5351	0.4807	0.1235	-0.0162	0.02599	0.0086	2.11e-06	0.0597998	Effector Memory CD8+ T cell Absolute Count || id:ebi-a-GCST90001554	ebi-a-GCST90001554	ebi-a-GCST005843	3395	440328	22.5799
rs60998309	3	24959272	A	C	0.0501	0.196	-0.2651	-0.0327	0.05854	0.0135	6.15e-06	0.01539	Effector Memory CD8+ T cell Absolute Count || id:ebi-a-GCST90001554	ebi-a-GCST90001554	ebi-a-GCST005843	3395	440328	20.5076
rs75744217	10	68456634	T	C	0.1134	0.1122	0.1811	0.0004	0.04088	0.0137	9.77e-06	0.9777	Effector Memory CD8+ T cell Absolute Count || id:ebi-a-GCST90001554	ebi-a-GCST90001554	ebi-a-GCST005843	3395	440328	19.6252
rs76668354	2	103587624	G	C	0.009	0.0811	-0.7049	-0.0112	0.1373	0.0179	2.97e-07	0.532	Effector Memory CD8+ T cell Absolute Count || id:ebi-a-GCST90001554	ebi-a-GCST90001554	ebi-a-GCST005843	3395	440328	26.3581
rs77753889	8	130711599	A	G	0.1193	0.2337	0.1783	0.0061	0.03986	0.012	8e-06	0.611	Effector Memory CD8+ T cell Absolute Count || id:ebi-a-GCST90001554	ebi-a-GCST90001554	ebi-a-GCST005843	3395	440328	20.0091
rs9382165	6	52836410	G	A	0.0761	0.1609	0.236	0.0197	0.04837	0.0123	1.11e-06	0.1103	Effector Memory CD8+ T cell Absolute Count || id:ebi-a-GCST90001554	ebi-a-GCST90001554	ebi-a-GCST005843	3395	440328	23.8052
rs10155782	6	37156467	C	T	0.012	0.1835	87.03	-0.011	16.56	0.0173	1.58e-07	0.523701	CD45RA+ CD28- CD8+ T cell Absolute Count || id:ebi-a-GCST90001698	ebi-a-GCST90001698	ebi-a-GCST005843	3408	440328	27.6196
rs10159645	10	106333320	A	C	0.0761	0.1017	31.12	-0.0472	6.789	0.0214	4.74e-06	0.0278599	CD45RA+ CD28- CD8+ T cell Absolute Count || id:ebi-a-GCST90001698	ebi-a-GCST90001698	ebi-a-GCST005843	3408	440328	21.012
rs10276305	7	7885705	A	G	0.0104	0.1861	85.37	0.0077	17.66	0.0183	1.4e-06	0.6725	CD45RA+ CD28- CD8+ T cell Absolute Count || id:ebi-a-GCST90001698	ebi-a-GCST90001698	ebi-a-GCST005843	3408	440328	23.3684
rs10400782	14	35130401	C	A	0.0019	0.4227	280.3	0.0109	39.64	0.0168	1.85e-12	0.516799	CD45RA+ CD28- CD8+ T cell Absolute Count || id:ebi-a-GCST90001698	ebi-a-GCST90001698	ebi-a-GCST005843	3408	440328	50.001
rs10484068	14	99653123	T	C	0.0103	0.0739	118.5	0.0042	17.59	0.0194	1.86e-11	0.8279	CD45RA+ CD28- CD8+ T cell Absolute Count || id:ebi-a-GCST90001698	ebi-a-GCST90001698	ebi-a-GCST005843	3408	440328	45.3842
rs10505739	12	10043518	C	A	0.0004	0.2226	985.5	-0.0072	78.14	0.0209	1.12e-35	0.729899	CD45RA+ CD28- CD8+ T cell Absolute Count || id:ebi-a-GCST90001698	ebi-a-GCST90001698	ebi-a-GCST005843	3408	440328	159.062
rs10824158	10	53915868	T	G	0.0019	0.2009	407.5	0.0327	40.68	0.0163	2.65e-23	0.0442904	CD45RA+ CD28- CD8+ T cell Absolute Count || id:ebi-a-GCST90001698	ebi-a-GCST90001698	ebi-a-GCST005843	3408	440328	100.344
rs11060236	12	129773605	G	A	0.0031	0.0421	216.9	0.0192	30.85	0.0296	2.49e-12	0.517201	CD45RA+ CD28- CD8+ T cell Absolute Count || id:ebi-a-GCST90001698	ebi-a-GCST90001698	ebi-a-GCST005843	3408	440328	49.4321
rs1106305	11	12065087	T	C	0.0173	0.0325	95.49	-0.0075	13.66	0.0311	3.28e-12	0.8086	CD45RA+ CD28- CD8+ T cell Absolute Count || id:ebi-a-GCST90001698	ebi-a-GCST90001698	ebi-a-GCST005843	3408	440328	48.8669
rs111373539	9	107628892	A	T	0.0283	0.1195	52.34	-0.002	10.84	0.0233	1.43e-06	0.9324	CD45RA+ CD28- CD8+ T cell Absolute Count || id:ebi-a-GCST90001698	ebi-a-GCST90001698	ebi-a-GCST005843	3408	440328	23.3136
rs111409203	2	19743796	G	C	0.0035	0.0247	156.4	-0.0168	29.26	0.0336	9.6e-08	0.616601	CD45RA+ CD28- CD8+ T cell Absolute Count || id:ebi-a-GCST90001698	ebi-a-GCST90001698	ebi-a-GCST005843	3408	440328	28.571
rs111541596	21	15989102	C	T	0.0028	0.0163	171.6	-0.0597	32.8	0.052	1.78e-07	0.251	CD45RA+ CD28- CD8+ T cell Absolute Count || id:ebi-a-GCST90001698	ebi-a-GCST90001698	ebi-a-GCST005843	3408	440328	27.3708
rs111730307	14	49236170	T	G	0.0022	0.0346	167.3	0.0308	36.46	0.027	4.64e-06	0.2529	CD45RA+ CD28- CD8+ T cell Absolute Count || id:ebi-a-GCST90001698	ebi-a-GCST90001698	ebi-a-GCST005843	3408	440328	21.0552
rs111867376	6	159962229	A	G	0.0026	0.039	206.9	-0.002	34.55	0.0288	2.34e-09	0.9454	CD45RA+ CD28- CD8+ T cell Absolute Count || id:ebi-a-GCST90001698	ebi-a-GCST90001698	ebi-a-GCST005843	3408	440328	35.8612
rs112004249	12	82550260	A	T	0.0031	0.0518	162.6	0.0047	33.14	0.0235	9.77e-07	0.8427	CD45RA+ CD28- CD8+ T cell Absolute Count || id:ebi-a-GCST90001698	ebi-a-GCST90001698	ebi-a-GCST005843	3408	440328	24.0733
rs11202534	10	89500755	T	G	0.001	0.3014	387.4	-0.0107	65.92	0.0179	4.58e-09	0.551099	CD45RA+ CD28- CD8+ T cell Absolute Count || id:ebi-a-GCST90001698	ebi-a-GCST90001698	ebi-a-GCST005843	3408	440328	34.537
rs112111433	13	85569939	A	T	0.0119	0.0241	82.56	-0.0097	16.61	0.0337	7.03e-07	0.773101	CD45RA+ CD28- CD8+ T cell Absolute Count || id:ebi-a-GCST90001698	ebi-a-GCST90001698	ebi-a-GCST005843	3408	440328	24.7059
rs112517700	10	91013835	A	G	0.0114	0.1314	95.85	0.0089	16.51	0.0208	7.06e-09	0.6669	CD45RA+ CD28- CD8+ T cell Absolute Count || id:ebi-a-GCST90001698	ebi-a-GCST90001698	ebi-a-GCST005843	3408	440328	33.7047
rs113199364	17	75157900	T	C	0.0009	0.0298	299.9	0.0028	60.1	0.0382	6.32e-07	0.9405	CD45RA+ CD28- CD8+ T cell Absolute Count || id:ebi-a-GCST90001698	ebi-a-GCST90001698	ebi-a-GCST005843	3408	440328	24.9003
rs113206087	2	21048037	T	G	0.0128	0.0333	80.23	0.0157	16.2	0.0292	7.7e-07	0.5904	CD45RA+ CD28- CD8+ T cell Absolute Count || id:ebi-a-GCST90001698	ebi-a-GCST90001698	ebi-a-GCST005843	3408	440328	24.527
rs113369914	20	21420694	T	C	0.0021	0.0194	214.8	-0.0045	37.5	0.0437	1.1e-08	0.918	CD45RA+ CD28- CD8+ T cell Absolute Count || id:ebi-a-GCST90001698	ebi-a-GCST90001698	ebi-a-GCST005843	3408	440328	32.81
rs113411752	17	35489333	G	A	0.0045	0.0358	146.5	-0.0386	27.72	0.0317	1.33e-07	0.2232	CD45RA+ CD28- CD8+ T cell Absolute Count || id:ebi-a-GCST90001698	ebi-a-GCST90001698	ebi-a-GCST005843	3408	440328	27.9311
rs113555953	4	97898706	A	C	0.0139	0.0375	76.89	0.0233	15.6	0.0323	8.71e-07	0.4702	CD45RA+ CD28- CD8+ T cell Absolute Count || id:ebi-a-GCST90001698	ebi-a-GCST90001698	ebi-a-GCST005843	3408	440328	24.2935
rs113698814	1	207678128	G	A	0.0037	0.0239	189.8	0.0329	29.08	0.0422	7.67e-11	0.4347	CD45RA+ CD28- CD8+ T cell Absolute Count || id:ebi-a-GCST90001698	ebi-a-GCST90001698	ebi-a-GCST005843	3408	440328	42.5994
rs114181559	1	234239162	T	C	0.0038	0.0414	153.3	-0.0277	28.67	0.0271	9.51e-08	0.3071	CD45RA+ CD28- CD8+ T cell Absolute Count || id:ebi-a-GCST90001698	ebi-a-GCST90001698	ebi-a-GCST005843	3408	440328	28.591
rs114245333	5	112619226	C	G	0.0116	0.0197	84.68	0.0105	17.28	0.0386	1e-06	0.7854	CD45RA+ CD28- CD8+ T cell Absolute Count || id:ebi-a-GCST90001698	ebi-a-GCST90001698	ebi-a-GCST005843	3408	440328	24.0145
rs114507999	1	21892266	A	G	0.0022	0.0185	234.6	0.1244	39.65	0.04	3.6e-09	0.00187301	CD45RA+ CD28- CD8+ T cell Absolute Count || id:ebi-a-GCST90001698	ebi-a-GCST90001698	ebi-a-GCST005843	3408	440328	35.0082
rs114599999	6	52376254	A	T	0.0048	0.0598	126	-0.0145	27.82	0.0214	6.12e-06	0.4974	CD45RA+ CD28- CD8+ T cell Absolute Count || id:ebi-a-GCST90001698	ebi-a-GCST90001698	ebi-a-GCST005843	3408	440328	20.5129
rs114619811	4	71875684	G	A	0.0006	0.0265	725.8	-0.0309	66.51	0.044	2.81e-27	0.482	CD45RA+ CD28- CD8+ T cell Absolute Count || id:ebi-a-GCST90001698	ebi-a-GCST90001698	ebi-a-GCST005843	3408	440328	119.086
rs114672498	1	4591565	G	C	0.0021	0.0201	267.8	0.0306	37.95	0.0417	2.07e-12	0.4632	CD45RA+ CD28- CD8+ T cell Absolute Count || id:ebi-a-GCST90001698	ebi-a-GCST90001698	ebi-a-GCST005843	3408	440328	49.7964
rs114685875	4	138349095	A	G	0.0004	0.0147	662.4	0.1129	82.11	0.0461	9.84e-16	0.0143199	CD45RA+ CD28- CD8+ T cell Absolute Count || id:ebi-a-GCST90001698	ebi-a-GCST90001698	ebi-a-GCST005843	3408	440328	65.0801
rs115307086	4	131409763	C	T	0.0034	0.0221	158.9	-0.0579	30.26	0.0356	1.6e-07	0.1045	CD45RA+ CD28- CD8+ T cell Absolute Count || id:ebi-a-GCST90001698	ebi-a-GCST90001698	ebi-a-GCST005843	3408	440328	27.5746
rs115517310	2	170436614	C	T	0.0034	0.0859	177.5	-0.0188	30.9	0.019	1.01e-08	0.3213	CD45RA+ CD28- CD8+ T cell Absolute Count || id:ebi-a-GCST90001698	ebi-a-GCST90001698	ebi-a-GCST005843	3408	440328	32.9974
rs115550848	7	157555802	A	G	0.0059	0.0413	107.8	0.0552	23.39	0.0347	4.19e-06	0.1117	CD45RA+ CD28- CD8+ T cell Absolute Count || id:ebi-a-GCST90001698	ebi-a-GCST90001698	ebi-a-GCST005843	3408	440328	21.2411
rs115660429	3	195531004	A	C	0.0023	0.0191	207.9	-0.003	36.33	0.0416	1.15e-08	0.9418	CD45RA+ CD28- CD8+ T cell Absolute Count || id:ebi-a-GCST90001698	ebi-a-GCST90001698	ebi-a-GCST005843	3408	440328	32.7475
rs11572436	1	217191870	C	T	0.0028	0.0174	158.3	0.0061	32.6	0.0412	1.25e-06	0.8822	CD45RA+ CD28- CD8+ T cell Absolute Count || id:ebi-a-GCST90001698	ebi-a-GCST90001698	ebi-a-GCST005843	3408	440328	23.5791
rs115755474	5	168914162	T	C	0.0003	0.0261	771.6	0.0045	91.49	0.0356	4.87e-17	0.8998	CD45RA+ CD28- CD8+ T cell Absolute Count || id:ebi-a-GCST90001698	ebi-a-GCST90001698	ebi-a-GCST005843	3408	440328	71.1274
rs11576563	1	6118693	T	C	0.0006	0.0252	794.2	0.0314	70	0.0376	2.61e-29	0.4041	CD45RA+ CD28- CD8+ T cell Absolute Count || id:ebi-a-GCST90001698	ebi-a-GCST90001698	ebi-a-GCST005843	3408	440328	128.725
rs11633592	15	25418271	G	A	0.996	0.9684	-127.4	-0.0128	28.37	0.0301	7.38e-06	0.671699	CD45RA+ CD28- CD8+ T cell Absolute Count || id:ebi-a-GCST90001698	ebi-a-GCST90001698	ebi-a-GCST005843	3408	440328	20.166
rs116498781	4	183314518	A	G	0.0015	0.0326	268.3	0.0069	44.19	0.0302	1.4e-09	0.8187	CD45RA+ CD28- CD8+ T cell Absolute Count || id:ebi-a-GCST90001698	ebi-a-GCST90001698	ebi-a-GCST005843	3408	440328	36.8632
rs116510159	1	195636177	C	A	0.0022	0.0274	297	0.0105	38.79	0.0343	2.47e-14	0.7603	CD45RA+ CD28- CD8+ T cell Absolute Count || id:ebi-a-GCST90001698	ebi-a-GCST90001698	ebi-a-GCST005843	3408	440328	58.6237
rs116521668	3	43905713	A	T	0.0103	0.0307	80.23	-0.0081	17.28	0.0301	3.55e-06	0.7866	CD45RA+ CD28- CD8+ T cell Absolute Count || id:ebi-a-GCST90001698	ebi-a-GCST90001698	ebi-a-GCST005843	3408	440328	21.5569
rs116581718	5	29413612	C	T	0.0006	0.021	1006	0.0222	78.94	0.0375	2.29e-36	0.5536	CD45RA+ CD28- CD8+ T cell Absolute Count || id:ebi-a-GCST90001698	ebi-a-GCST90001698	ebi-a-GCST005843	3408	440328	162.406
rs116589647	3	122070556	T	G	0.0023	0.0315	212.9	0.0416	34.36	0.0308	6.51e-10	0.1779	CD45RA+ CD28- CD8+ T cell Absolute Count || id:ebi-a-GCST90001698	ebi-a-GCST90001698	ebi-a-GCST005843	3408	440328	38.3924
rs11661882	18	70504468	A	G	0.9974	0.9254	-233.6	0.0163	40.25	0.0252	7.08e-09	0.5183	CD45RA+ CD28- CD8+ T cell Absolute Count || id:ebi-a-GCST90001698	ebi-a-GCST90001698	ebi-a-GCST005843	3408	440328	33.6832
rs116853391	14	104409277	C	T	0.0023	0.03	192.4	0.0036	36.48	0.0324	1.42e-07	0.9105	CD45RA+ CD28- CD8+ T cell Absolute Count || id:ebi-a-GCST90001698	ebi-a-GCST90001698	ebi-a-GCST005843	3408	440328	27.8164
rs117003718	10	124406240	A	G	0.0035	0.0145	194.3	0.1057	29.94	0.05	9.89e-11	0.0345597	CD45RA+ CD28- CD8+ T cell Absolute Count || id:ebi-a-GCST90001698	ebi-a-GCST90001698	ebi-a-GCST005843	3408	440328	42.1155
rs11703161	22	40335424	A	G	0.0073	0.0255	89.25	0.0436	19.59	0.038	5.425e-06	0.2507	CD45RA+ CD28- CD8+ T cell Absolute Count || id:ebi-a-GCST90001698	ebi-a-GCST90001698	ebi-a-GCST005843	3408	440328	20.7562
rs117123362	8	129915383	C	G	0.0021	0.0405	229.3	0.021	39.06	0.0314	4.76e-09	0.5041	CD45RA+ CD28- CD8+ T cell Absolute Count || id:ebi-a-GCST90001698	ebi-a-GCST90001698	ebi-a-GCST005843	3408	440328	34.4623
rs117177255	13	77081029	T	C	0.0028	0.0192	255.1	-0.046	33.32	0.0424	2.52e-14	0.2779	CD45RA+ CD28- CD8+ T cell Absolute Count || id:ebi-a-GCST90001698	ebi-a-GCST90001698	ebi-a-GCST005843	3408	440328	58.6153
rs117185099	6	119514715	T	C	0.0028	0.0163	208.3	0.0145	32.03	0.043	8.96e-11	0.736	CD45RA+ CD28- CD8+ T cell Absolute Count || id:ebi-a-GCST90001698	ebi-a-GCST90001698	ebi-a-GCST005843	3408	440328	42.2926
rs117219726	8	33264182	A	G	0.0009	0.0424	328.6	-0.0003	60.54	0.0334	6.09e-08	0.9927	CD45RA+ CD28- CD8+ T cell Absolute Count || id:ebi-a-GCST90001698	ebi-a-GCST90001698	ebi-a-GCST005843	3408	440328	29.4612
rs117293367	12	52437438	T	C	0.0006	0.0291	437.7	0.0479	69.06	0.0346	2.64e-10	0.1657	CD45RA+ CD28- CD8+ T cell Absolute Count || id:ebi-a-GCST90001698	ebi-a-GCST90001698	ebi-a-GCST005843	3408	440328	40.1698
rs117294527	15	100764857	G	C	0.0031	0.0216	155.4	-0.0104	31.61	0.0349	9.28e-07	0.7655	CD45RA+ CD28- CD8+ T cell Absolute Count || id:ebi-a-GCST90001698	ebi-a-GCST90001698	ebi-a-GCST005843	3408	440328	24.1687
rs117389556	8	61340602	G	A	0.004	0.0185	142.7	-0.0172	29.75	0.0433	1.68e-06	0.6912	CD45RA+ CD28- CD8+ T cell Absolute Count || id:ebi-a-GCST90001698	ebi-a-GCST90001698	ebi-a-GCST005843	3408	440328	23.0077
rs117555426	16	13128176	C	A	0.001	0.0268	414.6	0.0345	53.64	0.0374	1.41e-14	0.3558	CD45RA+ CD28- CD8+ T cell Absolute Count || id:ebi-a-GCST90001698	ebi-a-GCST90001698	ebi-a-GCST005843	3408	440328	59.7422
rs117741105	8	112234506	A	G	0.0021	0.0252	260.9	0.0342	40.57	0.0342	1.43e-10	0.3165	CD45RA+ CD28- CD8+ T cell Absolute Count || id:ebi-a-GCST90001698	ebi-a-GCST90001698	ebi-a-GCST005843	3408	440328	41.356
rs117830252	17	11465523	A	G	0.0032	0.0247	165.2	-0.0209	30.55	0.0352	6.77e-08	0.552699	CD45RA+ CD28- CD8+ T cell Absolute Count || id:ebi-a-GCST90001698	ebi-a-GCST90001698	ebi-a-GCST005843	3408	440328	29.2414
rs117885295	22	27731404	A	C	0.0041	0.0234	139.4	-0.0589	26.93	0.0408	2.41e-07	0.1491	CD45RA+ CD28- CD8+ T cell Absolute Count || id:ebi-a-GCST90001698	ebi-a-GCST90001698	ebi-a-GCST005843	3408	440328	26.7949
rs117922931	17	30028367	G	A	0.0006	0.024	785.2	-0.0299	70.89	0.0361	4.89e-28	0.4075	CD45RA+ CD28- CD8+ T cell Absolute Count || id:ebi-a-GCST90001698	ebi-a-GCST90001698	ebi-a-GCST005843	3408	440328	122.685
rs117944233	7	137569181	T	C	0.0041	0.1256	131.3	0.0014	29.09	0.0231	6.6e-06	0.953	CD45RA+ CD28- CD8+ T cell Absolute Count || id:ebi-a-GCST90001698	ebi-a-GCST90001698	ebi-a-GCST005843	3408	440328	20.3724
rs117983267	8	124174485	A	C	0.0079	0.0266	111	0.0142	19.94	0.0343	2.77e-08	0.679201	CD45RA+ CD28- CD8+ T cell Absolute Count || id:ebi-a-GCST90001698	ebi-a-GCST90001698	ebi-a-GCST005843	3408	440328	30.9882
rs118009051	21	17079538	G	C	0.0312	0.019	46.78	-0.0605	10.27	0.0468	5.49e-06	0.1956	CD45RA+ CD28- CD8+ T cell Absolute Count || id:ebi-a-GCST90001698	ebi-a-GCST90001698	ebi-a-GCST005843	3408	440328	20.7482
rs118044214	7	147886758	A	G	0.0044	0.0205	137.5	0.0187	26.75	0.0385	2.89e-07	0.6272	CD45RA+ CD28- CD8+ T cell Absolute Count || id:ebi-a-GCST90001698	ebi-a-GCST90001698	ebi-a-GCST005843	3408	440328	26.4215
rs118076041	8	144562245	A	G	0.0022	0.016	248.5	0.0681	37.09	0.0444	2.41e-11	0.1251	CD45RA+ CD28- CD8+ T cell Absolute Count || id:ebi-a-GCST90001698	ebi-a-GCST90001698	ebi-a-GCST005843	3408	440328	44.8889
rs118084393	10	6554827	C	T	0.0037	0.025	144.2	0.0108	29.23	0.0348	8.51e-07	0.756901	CD45RA+ CD28- CD8+ T cell Absolute Count || id:ebi-a-GCST90001698	ebi-a-GCST90001698	ebi-a-GCST005843	3408	440328	24.3373
rs118124593	7	134350922	A	G	0.0043	0.036	146.7	0.0702	28.68	0.0327	3.28e-07	0.0319602	CD45RA+ CD28- CD8+ T cell Absolute Count || id:ebi-a-GCST90001698	ebi-a-GCST90001698	ebi-a-GCST005843	3408	440328	26.1639
rs11885897	2	225204126	A	G	0.0041	0.0439	124	0.0643	27.54	0.0304	6.97e-06	0.0345398	CD45RA+ CD28- CD8+ T cell Absolute Count || id:ebi-a-GCST90001698	ebi-a-GCST90001698	ebi-a-GCST005843	3408	440328	20.2729
rs11921864	3	140104765	T	C	0.0585	0.0378	35.49	0.0542	7.68	0.0242	3.97e-06	0.0250697	CD45RA+ CD28- CD8+ T cell Absolute Count || id:ebi-a-GCST90001698	ebi-a-GCST90001698	ebi-a-GCST005843	3408	440328	21.3545
rs12080172	1	53470377	G	C	0.0697	0.117	36.06	0.0214	7.292	0.0172	7.94e-07	0.2138	CD45RA+ CD28- CD8+ T cell Absolute Count || id:ebi-a-GCST90001698	ebi-a-GCST90001698	ebi-a-GCST005843	3408	440328	24.4545
rs12118378	1	68007080	G	A	0.0031	0.0217	144.8	-0.0081	30.72	0.0371	2.54e-06	0.8272	CD45RA+ CD28- CD8+ T cell Absolute Count || id:ebi-a-GCST90001698	ebi-a-GCST90001698	ebi-a-GCST005843	3408	440328	22.2175
rs12130486	1	81455274	C	T	0.0251	0.1059	76.42	-0.0015	11.29	0.0152	1.55e-11	0.919	CD45RA+ CD28- CD8+ T cell Absolute Count || id:ebi-a-GCST90001698	ebi-a-GCST90001698	ebi-a-GCST005843	3408	440328	45.817
rs12192395	6	70784408	G	A	0.0116	0.0508	82.52	0.0163	17.15	0.0216	1.56e-06	0.4515	CD45RA+ CD28- CD8+ T cell Absolute Count || id:ebi-a-GCST90001698	ebi-a-GCST90001698	ebi-a-GCST005843	3408	440328	23.1521
rs12378893	9	79057643	A	G	0.0025	0.0314	245.4	0.0073	36.99	0.0294	3.79e-11	0.8046	CD45RA+ CD28- CD8+ T cell Absolute Count || id:ebi-a-GCST90001698	ebi-a-GCST90001698	ebi-a-GCST005843	3408	440328	44.0129
rs12442442	15	40127028	A	G	0.0041	0.1834	144.4	-0.0114	28.08	0.0191	2.86e-07	0.549	CD45RA+ CD28- CD8+ T cell Absolute Count || id:ebi-a-GCST90001698	ebi-a-GCST90001698	ebi-a-GCST005843	3408	440328	26.4448
rs12499962	4	99029457	G	A	0.0006	0.0496	1129	-0.0188	72.17	0.0365	2.5e-53	0.6071	CD45RA+ CD28- CD8+ T cell Absolute Count || id:ebi-a-GCST90001698	ebi-a-GCST90001698	ebi-a-GCST005843	3408	440328	244.723
rs12501785	4	180565400	A	G	0.0013	0.2006	620.5	0.0023	43.09	0.0183	1.11e-45	0.8993	CD45RA+ CD28- CD8+ T cell Absolute Count || id:ebi-a-GCST90001698	ebi-a-GCST90001698	ebi-a-GCST005843	3408	440328	207.363
rs12616335	2	159969605	T	C	0.0012	0.3935	330.2	0.005	60.13	0.018	4.27e-08	0.782299	CD45RA+ CD28- CD8+ T cell Absolute Count || id:ebi-a-GCST90001698	ebi-a-GCST90001698	ebi-a-GCST005843	3408	440328	30.1559
rs12750174	1	184765000	A	G	0.0035	0.0333	166.6	0.0082	29.17	0.0299	1.22e-08	0.785001	CD45RA+ CD28- CD8+ T cell Absolute Count || id:ebi-a-GCST90001698	ebi-a-GCST90001698	ebi-a-GCST005843	3408	440328	32.6195
rs132751	22	36610967	T	C	0.0012	0.0292	417.3	-0.0205	51.4	0.0363	6.59e-16	0.5726	CD45RA+ CD28- CD8+ T cell Absolute Count || id:ebi-a-GCST90001698	ebi-a-GCST90001698	ebi-a-GCST005843	3408	440328	65.9129
rs1368539	8	16526793	A	T	0.995	0.9075	-133.6	-0.0359	25.24	0.0288	1.28e-07	0.2126	CD45RA+ CD28- CD8+ T cell Absolute Count || id:ebi-a-GCST90001698	ebi-a-GCST90001698	ebi-a-GCST005843	3408	440328	28.0178
rs137997289	7	115706613	C	T	0.0028	0.0352	219.9	0.0328	33.8	0.0288	8.78e-11	0.2548	CD45RA+ CD28- CD8+ T cell Absolute Count || id:ebi-a-GCST90001698	ebi-a-GCST90001698	ebi-a-GCST005843	3408	440328	42.327
rs1381033	12	15618105	A	T	0.9962	0.813	-136.8	-0.0049	30.35	0.0225	6.79e-06	0.8283	CD45RA+ CD28- CD8+ T cell Absolute Count || id:ebi-a-GCST90001698	ebi-a-GCST90001698	ebi-a-GCST005843	3408	440328	20.3168
rs138327786	6	1730982	A	G	0.0003	0.0191	1285	-0.0189	88.96	0.0431	5.98e-46	0.6615	CD45RA+ CD28- CD8+ T cell Absolute Count || id:ebi-a-GCST90001698	ebi-a-GCST90001698	ebi-a-GCST005843	3408	440328	208.649
rs138401052	3	166256176	A	G	0.0054	0.0172	139.5	0.0163	25.13	0.0446	3.08e-08	0.714801	CD45RA+ CD28- CD8+ T cell Absolute Count || id:ebi-a-GCST90001698	ebi-a-GCST90001698	ebi-a-GCST005843	3408	440328	30.8151
rs138800755	5	77962505	C	T	0.0078	0.0257	99.32	-0.0349	19.64	0.0397	4.51e-07	0.3788	CD45RA+ CD28- CD8+ T cell Absolute Count || id:ebi-a-GCST90001698	ebi-a-GCST90001698	ebi-a-GCST005843	3408	440328	25.5735
rs138871895	3	162179186	C	T	0.0006	0.0215	570.9	0.091	70.25	0.0421	6.12e-16	0.0306598	CD45RA+ CD28- CD8+ T cell Absolute Count || id:ebi-a-GCST90001698	ebi-a-GCST90001698	ebi-a-GCST005843	3408	440328	66.0431
rs138937927	16	51095561	T	C	0.0003	0.0262	842.4	0.0159	89.95	0.0388	1.34e-20	0.6815	CD45RA+ CD28- CD8+ T cell Absolute Count || id:ebi-a-GCST90001698	ebi-a-GCST90001698	ebi-a-GCST005843	3408	440328	87.707
rs138948609	10	132596864	A	G	0.0318	0.0235	59.98	0.021	10.31	0.0379	6.47e-09	0.580301	CD45RA+ CD28- CD8+ T cell Absolute Count || id:ebi-a-GCST90001698	ebi-a-GCST90001698	ebi-a-GCST005843	3408	440328	33.8451
rs139584477	8	57056704	A	G	0.0035	0.1001	172.5	0.0598	29.41	0.0407	4.95e-09	0.1418	CD45RA+ CD28- CD8+ T cell Absolute Count || id:ebi-a-GCST90001698	ebi-a-GCST90001698	ebi-a-GCST005843	3408	440328	34.4024
rs140524161	13	37301576	G	T	0.0001	0.0224	757.5	-0.0044	140.6	0.0412	7.55e-08	0.9141	CD45RA+ CD28- CD8+ T cell Absolute Count || id:ebi-a-GCST90001698	ebi-a-GCST90001698	ebi-a-GCST005843	3408	440328	29.0265
rs140800343	19	50001170	T	C	0.0211	0.0164	69.9	0.0308	12.06	0.0518	7.48e-09	0.5518	CD45RA+ CD28- CD8+ T cell Absolute Count || id:ebi-a-GCST90001698	ebi-a-GCST90001698	ebi-a-GCST005843	3408	440328	33.5938
rs140929582	2	169297185	T	C	0.0026	0.034	210.6	0.0021	33.76	0.0293	4.98e-10	0.9416	CD45RA+ CD28- CD8+ T cell Absolute Count || id:ebi-a-GCST90001698	ebi-a-GCST90001698	ebi-a-GCST005843	3408	440328	38.9145
rs141309221	14	95018285	A	C	0.0129	0.0416	73.87	0.0078	15.3	0.0281	1.43e-06	0.780601	CD45RA+ CD28- CD8+ T cell Absolute Count || id:ebi-a-GCST90001698	ebi-a-GCST90001698	ebi-a-GCST005843	3408	440328	23.3106
rs141644068	1	220781210	A	G	0.0009	0.0186	636.7	0.0043	65.61	0.0494	5.51e-22	0.9312	CD45RA+ CD28- CD8+ T cell Absolute Count || id:ebi-a-GCST90001698	ebi-a-GCST90001698	ebi-a-GCST005843	3408	440328	94.1737
rs141812086	2	204682687	G	A	0.0037	0.0173	138.4	0.0132	29.65	0.0468	3.14e-06	0.7779	CD45RA+ CD28- CD8+ T cell Absolute Count || id:ebi-a-GCST90001698	ebi-a-GCST90001698	ebi-a-GCST005843	3408	440328	21.7883
rs142302016	7	54517004	A	G	0.0038	0.0205	139.5	0.0766	30.32	0.0442	4.31e-06	0.0831094	CD45RA+ CD28- CD8+ T cell Absolute Count || id:ebi-a-GCST90001698	ebi-a-GCST90001698	ebi-a-GCST005843	3408	440328	21.1685
rs142537480	7	52813883	C	T	0.0078	0.0211	92.68	0.0156	20.57	0.0358	6.82e-06	0.6633	CD45RA+ CD28- CD8+ T cell Absolute Count || id:ebi-a-GCST90001698	ebi-a-GCST90001698	ebi-a-GCST005843	3408	440328	20.3003
rs142869493	11	87291175	T	C	0.0013	0.0139	394.5	0.0407	51.12	0.0512	1.55e-14	0.4269	CD45RA+ CD28- CD8+ T cell Absolute Count || id:ebi-a-GCST90001698	ebi-a-GCST90001698	ebi-a-GCST005843	3408	440328	59.5542
rs143395500	10	69536834	T	C	0.0001	0.0221	1232	-0.0363	203.7	0.0417	1.63e-09	0.384	CD45RA+ CD28- CD8+ T cell Absolute Count || id:ebi-a-GCST90001698	ebi-a-GCST90001698	ebi-a-GCST005843	3408	440328	36.5796
rs143435133	12	129545747	A	G	0.0021	0.0215	279.2	-0.0199	36.97	0.0355	5.42e-14	0.5761	CD45RA+ CD28- CD8+ T cell Absolute Count || id:ebi-a-GCST90001698	ebi-a-GCST90001698	ebi-a-GCST005843	3408	440328	57.0337
rs143604762	12	131000132	C	T	0.0117	0.0203	76.34	-0.0233	16.34	0.0437	3.12e-06	0.5942	CD45RA+ CD28- CD8+ T cell Absolute Count || id:ebi-a-GCST90001698	ebi-a-GCST90001698	ebi-a-GCST005843	3408	440328	21.8273
rs143871291	19	1191667	G	A	0.0092	0.2037	111.8	-0.0527	18.01	0.0247	6.12e-10	0.0325102	CD45RA+ CD28- CD8+ T cell Absolute Count || id:ebi-a-GCST90001698	ebi-a-GCST90001698	ebi-a-GCST005843	3408	440328	38.5351
rs143940797	1	52644883	A	G	0.0565	0.0186	43.94	-0.0637	7.987	0.042	4.03e-08	0.1296	CD45RA+ CD28- CD8+ T cell Absolute Count || id:ebi-a-GCST90001698	ebi-a-GCST90001698	ebi-a-GCST005843	3408	440328	30.2658
rs144258173	8	2859400	G	A	0.0007	0.0191	369.2	-0.0184	61.96	0.0416	2.79e-09	0.6577	CD45RA+ CD28- CD8+ T cell Absolute Count || id:ebi-a-GCST90001698	ebi-a-GCST90001698	ebi-a-GCST005843	3408	440328	35.5059
rs144528321	2	156270948	T	C	0.012	0.0177	73.79	0.0559	16.23	0.0446	5.643e-06	0.2101	CD45RA+ CD28- CD8+ T cell Absolute Count || id:ebi-a-GCST90001698	ebi-a-GCST90001698	ebi-a-GCST005843	3408	440328	20.6708
rs144585837	5	120363630	G	A	0.0106	0.0234	81.64	-0.0217	17.53	0.0316	3.34e-06	0.4914	CD45RA+ CD28- CD8+ T cell Absolute Count || id:ebi-a-GCST90001698	ebi-a-GCST90001698	ebi-a-GCST005843	3408	440328	21.6891
rs144613377	5	81311763	C	T	0.01	0.0306	159.5	0.0205	18.29	0.0352	4.2e-18	0.5602	CD45RA+ CD28- CD8+ T cell Absolute Count || id:ebi-a-GCST90001698	ebi-a-GCST90001698	ebi-a-GCST005843	3408	440328	76.0491
rs144682449	12	53402638	A	G	0.0062	0.0301	144.1	0.0516	25.27	0.0325	1.3e-08	0.1126	CD45RA+ CD28- CD8+ T cell Absolute Count || id:ebi-a-GCST90001698	ebi-a-GCST90001698	ebi-a-GCST005843	3408	440328	32.5175
rs144942838	1	111842326	T	C	0.0025	0.0165	210.7	0.0274	35.78	0.0424	4.25e-09	0.5178	CD45RA+ CD28- CD8+ T cell Absolute Count || id:ebi-a-GCST90001698	ebi-a-GCST90001698	ebi-a-GCST005843	3408	440328	34.6775
rs145250558	20	15245578	C	G	0.0012	0.0194	378.7	-0.0739	48.86	0.0419	1.18e-14	0.0777804	CD45RA+ CD28- CD8+ T cell Absolute Count || id:ebi-a-GCST90001698	ebi-a-GCST90001698	ebi-a-GCST005843	3408	440328	60.0736
rs145263449	20	12493170	A	G	0.0028	0.0295	169.2	0.0014	33.84	0.0347	6.05e-07	0.9682	CD45RA+ CD28- CD8+ T cell Absolute Count || id:ebi-a-GCST90001698	ebi-a-GCST90001698	ebi-a-GCST005843	3408	440328	25
rs145336406	6	78745175	T	C	0.0026	0.0224	186.1	-0.0402	33.82	0.0389	4.06e-08	0.301	CD45RA+ CD28- CD8+ T cell Absolute Count || id:ebi-a-GCST90001698	ebi-a-GCST90001698	ebi-a-GCST005843	3408	440328	30.2793
rs145410896	19	34111992	G	C	0.005	0.0156	202.5	-0.0244	24.61	0.0458	2.68e-16	0.5943	CD45RA+ CD28- CD8+ T cell Absolute Count || id:ebi-a-GCST90001698	ebi-a-GCST90001698	ebi-a-GCST005843	3408	440328	67.7059
rs145720280	13	43404037	C	T	0.0031	0.0193	202.4	-0.0406	32.76	0.0434	7.31e-10	0.3485	CD45RA+ CD28- CD8+ T cell Absolute Count || id:ebi-a-GCST90001698	ebi-a-GCST90001698	ebi-a-GCST005843	3408	440328	38.171
rs146135726	5	154015729	T	C	0.0016	0.0216	235.3	0.0549	42.7	0.0432	3.85e-08	0.204	CD45RA+ CD28- CD8+ T cell Absolute Count || id:ebi-a-GCST90001698	ebi-a-GCST90001698	ebi-a-GCST005843	3408	440328	30.366
rs146661200	12	100494123	T	C	0.0056	0.0246	152.8	-0.0135	23.81	0.0381	1.58e-10	0.723099	CD45RA+ CD28- CD8+ T cell Absolute Count || id:ebi-a-GCST90001698	ebi-a-GCST90001698	ebi-a-GCST005843	3408	440328	41.1839
rs147107195	12	48190275	T	C	0.0003	0.0656	851.2	0.023	92.57	0.0389	6.37e-20	0.554201	CD45RA+ CD28- CD8+ T cell Absolute Count || id:ebi-a-GCST90001698	ebi-a-GCST90001698	ebi-a-GCST005843	3408	440328	84.5518
rs147381303	13	28258062	A	G	NA	0.0183	1449	0.0189	295.6	0.0441	9.98e-07	0.668199	CD45RA+ CD28- CD8+ T cell Absolute Count || id:ebi-a-GCST90001698	ebi-a-GCST90001698	ebi-a-GCST005843	3408	440328	24.0286
rs148939501	5	12480500	G	A	0.0013	0.0296	266.7	-0.0044	46.83	0.0341	1.34e-08	0.8973	CD45RA+ CD28- CD8+ T cell Absolute Count || id:ebi-a-GCST90001698	ebi-a-GCST90001698	ebi-a-GCST005843	3408	440328	32.4338
rs148947489	2	10326418	T	C	0.0022	0.0342	257.4	-0.0396	36.09	0.0315	1.2e-12	0.2087	CD45RA+ CD28- CD8+ T cell Absolute Count || id:ebi-a-GCST90001698	ebi-a-GCST90001698	ebi-a-GCST005843	3408	440328	50.8678
rs149208831	6	10017676	C	A	0.0003	0.0276	1445	-0.0209	93.44	0.0347	3.23e-52	0.5467	CD45RA+ CD28- CD8+ T cell Absolute Count || id:ebi-a-GCST90001698	ebi-a-GCST90001698	ebi-a-GCST005843	3408	440328	239.15
rs149801155	6	162457335	G	A	0.0028	0.043	203.9	-0.0117	36.54	0.0262	2.6e-08	0.6567	CD45RA+ CD28- CD8+ T cell Absolute Count || id:ebi-a-GCST90001698	ebi-a-GCST90001698	ebi-a-GCST005843	3408	440328	31.1385
rs149828559	6	84898123	T	C	0.0022	0.0156	339.6	0.0529	33.81	0.0437	2.09e-23	0.2257	CD45RA+ CD28- CD8+ T cell Absolute Count || id:ebi-a-GCST90001698	ebi-a-GCST90001698	ebi-a-GCST005843	3408	440328	100.889
rs149844272	4	87144762	A	G	0.0019	0.0209	240.6	0.0931	38.16	0.0387	3.26e-10	0.0161399	CD45RA+ CD28- CD8+ T cell Absolute Count || id:ebi-a-GCST90001698	ebi-a-GCST90001698	ebi-a-GCST005843	3408	440328	39.7534
rs150027262	3	72800530	G	C	0.0034	0.0325	169.8	0.0428	31.47	0.0416	7.29e-08	0.3035	CD45RA+ CD28- CD8+ T cell Absolute Count || id:ebi-a-GCST90001698	ebi-a-GCST90001698	ebi-a-GCST005843	3408	440328	29.1127
rs150055480	14	55295865	A	G	0.0025	0.027	262.4	0.0559	37.13	0.0339	1.91e-12	0.099211	CD45RA+ CD28- CD8+ T cell Absolute Count || id:ebi-a-GCST90001698	ebi-a-GCST90001698	ebi-a-GCST005843	3408	440328	49.9434
rs150058365	8	89800477	C	T	0.0198	0.0315	56.44	0.0205	12.75	0.0324	9.84e-06	0.5283	CD45RA+ CD28- CD8+ T cell Absolute Count || id:ebi-a-GCST90001698	ebi-a-GCST90001698	ebi-a-GCST005843	3408	440328	19.5954
rs150336475	9	111627658	A	T	0.0351	0.0291	45.29	-0.0094	9.88	0.0328	4.72e-06	0.774399	CD45RA+ CD28- CD8+ T cell Absolute Count || id:ebi-a-GCST90001698	ebi-a-GCST90001698	ebi-a-GCST005843	3408	440328	21.0131
rs1508064	2	72979172	T	C	0.0073	0.0409	163.3	0.0241	20.92	0.0316	7.76e-15	0.4455	CD45RA+ CD28- CD8+ T cell Absolute Count || id:ebi-a-GCST90001698	ebi-a-GCST90001698	ebi-a-GCST005843	3408	440328	60.9325
rs1508603	1	48031833	T	C	0.007	0.0197	96.48	0.0181	21.61	0.0378	8.29e-06	0.6332	CD45RA+ CD28- CD8+ T cell Absolute Count || id:ebi-a-GCST90001698	ebi-a-GCST90001698	ebi-a-GCST005843	3408	440328	19.9327
rs16864501	3	152385976	A	G	0.0001	0.1183	2073	0.0078	128.5	0.02	1.74e-56	0.695799	CD45RA+ CD28- CD8+ T cell Absolute Count || id:ebi-a-GCST90001698	ebi-a-GCST90001698	ebi-a-GCST005843	3408	440328	260.251
rs17042703	12	77392215	C	T	0.0073	0.0758	103.1	0.0179	20.58	0.0265	5.71e-07	0.499501	CD45RA+ CD28- CD8+ T cell Absolute Count || id:ebi-a-GCST90001698	ebi-a-GCST90001698	ebi-a-GCST005843	3408	440328	25.0973
rs17791728	20	17556587	C	T	0.0006	0.0316	751.8	0.054	64.6	0.0311	1e-30	0.0827809	CD45RA+ CD28- CD8+ T cell Absolute Count || id:ebi-a-GCST90001698	ebi-a-GCST90001698	ebi-a-GCST005843	3408	440328	135.438
rs180927720	5	11287269	G	A	0.0009	0.0226	320.1	0.0068	60.03	0.0396	1.03e-07	0.8645	CD45RA+ CD28- CD8+ T cell Absolute Count || id:ebi-a-GCST90001698	ebi-a-GCST90001698	ebi-a-GCST005843	3408	440328	28.4338
rs184184520	14	45055780	T	G	0.0013	0.0221	306.1	0.0114	48.59	0.037	3.39e-10	0.757801	CD45RA+ CD28- CD8+ T cell Absolute Count || id:ebi-a-GCST90001698	ebi-a-GCST90001698	ebi-a-GCST005843	3408	440328	39.6856
rs184401135	7	83368658	T	C	0.0032	0.023	181.1	0.028	30.9	0.0354	5.04e-09	0.4293	CD45RA+ CD28- CD8+ T cell Absolute Count || id:ebi-a-GCST90001698	ebi-a-GCST90001698	ebi-a-GCST005843	3408	440328	34.3495
rs186370342	11	92081132	T	A	0.004	0.0215	152.4	0.037	26.87	0.0455	1.54e-08	0.4167	CD45RA+ CD28- CD8+ T cell Absolute Count || id:ebi-a-GCST90001698	ebi-a-GCST90001698	ebi-a-GCST005843	3408	440328	32.1688
rs187924827	17	6329247	T	C	0.0059	0.0194	115.8	-0.0005	22.98	0.0426	4.9e-07	0.9903	CD45RA+ CD28- CD8+ T cell Absolute Count || id:ebi-a-GCST90001698	ebi-a-GCST90001698	ebi-a-GCST005843	3408	440328	25.3932
rs187990734	3	144835290	G	A	0.0009	0.026	428.3	0.0416	59.76	0.0393	9.36e-13	0.2901	CD45RA+ CD28- CD8+ T cell Absolute Count || id:ebi-a-GCST90001698	ebi-a-GCST90001698	ebi-a-GCST005843	3408	440328	51.3659
rs188021268	2	67789879	T	A	0.0006	0.0207	749.7	-0.0241	84.69	0.0444	1.35e-18	0.5873	CD45RA+ CD28- CD8+ T cell Absolute Count || id:ebi-a-GCST90001698	ebi-a-GCST90001698	ebi-a-GCST005843	3408	440328	78.3629
rs188292706	2	162960872	T	C	0.0007	0.0229	413.3	0.0184	62.46	0.0406	4.25e-11	0.650401	CD45RA+ CD28- CD8+ T cell Absolute Count || id:ebi-a-GCST90001698	ebi-a-GCST90001698	ebi-a-GCST005843	3408	440328	43.7852
rs188687630	1	7176852	A	C	0.0088	0.0284	90.6	0.0279	19.08	0.0372	2.13e-06	0.4533	CD45RA+ CD28- CD8+ T cell Absolute Count || id:ebi-a-GCST90001698	ebi-a-GCST90001698	ebi-a-GCST005843	3408	440328	22.5476
rs192346792	11	74172698	A	C	0.0043	0.0209	134.7	-0.0191	26.48	0.0392	3.81e-07	0.6271	CD45RA+ CD28- CD8+ T cell Absolute Count || id:ebi-a-GCST90001698	ebi-a-GCST90001698	ebi-a-GCST005843	3408	440328	25.8761
rs192397067	6	81984275	T	C	0.0009	0.0141	436.5	-0.0076	60.77	0.0507	8.35e-13	0.8808	CD45RA+ CD28- CD8+ T cell Absolute Count || id:ebi-a-GCST90001698	ebi-a-GCST90001698	ebi-a-GCST005843	3408	440328	51.5929
rs192562105	2	53036426	A	G	0.0041	0.0311	133.6	0.0291	27.52	0.0288	1.26e-06	0.3122	CD45RA+ CD28- CD8+ T cell Absolute Count || id:ebi-a-GCST90001698	ebi-a-GCST90001698	ebi-a-GCST005843	3408	440328	23.5676
rs2384564	10	36442592	G	A	0.0066	0.0373	156.1	0.0272	22.14	0.0298	2.15e-12	0.3622	CD45RA+ CD28- CD8+ T cell Absolute Count || id:ebi-a-GCST90001698	ebi-a-GCST90001698	ebi-a-GCST005843	3408	440328	49.7108
rs2441781	15	52321843	C	T	0.0307	0.1596	46.42	-0.0191	10.44	0.0163	9.02e-06	0.2412	CD45RA+ CD28- CD8+ T cell Absolute Count || id:ebi-a-GCST90001698	ebi-a-GCST90001698	ebi-a-GCST005843	3408	440328	19.7701
rs2496150	6	13374132	G	A	0.9988	0.9596	-388.2	-0.0186	50.03	0.0318	1.11e-14	0.557	CD45RA+ CD28- CD8+ T cell Absolute Count || id:ebi-a-GCST90001698	ebi-a-GCST90001698	ebi-a-GCST005843	3408	440328	60.2074
rs28914837	7	7759826	T	A	0.0651	0.0443	35.5	-0.0453	7.259	0.0255	1.05e-06	0.0761693	CD45RA+ CD28- CD8+ T cell Absolute Count || id:ebi-a-GCST90001698	ebi-a-GCST90001698	ebi-a-GCST005843	3408	440328	23.9168
rs34000508	8	25574426	T	C	0.0066	0.022	164.3	0.0598	21.61	0.0377	3.68e-14	0.1128	CD45RA+ CD28- CD8+ T cell Absolute Count || id:ebi-a-GCST90001698	ebi-a-GCST90001698	ebi-a-GCST005843	3408	440328	57.805
rs35948774	2	118664032	A	G	0.0035	0.0264	158.9	-0.0574	28.76	0.0348	3.53e-08	0.0990604	CD45RA+ CD28- CD8+ T cell Absolute Count || id:ebi-a-GCST90001698	ebi-a-GCST90001698	ebi-a-GCST005843	3408	440328	30.526
rs3821186	2	172953167	G	C	0.0015	0.0525	271.6	-0.0798	45.23	0.0323	2.11e-09	0.01339	CD45RA+ CD28- CD8+ T cell Absolute Count || id:ebi-a-GCST90001698	ebi-a-GCST90001698	ebi-a-GCST005843	3408	440328	36.0584
rs3822406	5	180054853	T	A	0.007	0.2755	154.4	0.0073	21.25	0.0203	4.62e-13	0.718199	CD45RA+ CD28- CD8+ T cell Absolute Count || id:ebi-a-GCST90001698	ebi-a-GCST90001698	ebi-a-GCST005843	3408	440328	52.793
rs41276984	20	37580670	G	C	0.0012	0.0247	609.3	0.0538	53.09	0.0354	6.17e-30	0.1286	CD45RA+ CD28- CD8+ T cell Absolute Count || id:ebi-a-GCST90001698	ebi-a-GCST90001698	ebi-a-GCST005843	3408	440328	131.716
rs459056	20	15614140	G	T	0.0034	0.1985	197.3	-0.0408	29.42	0.0203	2.34e-11	0.04509	CD45RA+ CD28- CD8+ T cell Absolute Count || id:ebi-a-GCST90001698	ebi-a-GCST90001698	ebi-a-GCST005843	3408	440328	44.9748
rs55658055	17	17705424	G	A	0.0044	0.0297	128.7	0.0141	26.9	0.0369	1.79e-06	0.701501	CD45RA+ CD28- CD8+ T cell Absolute Count || id:ebi-a-GCST90001698	ebi-a-GCST90001698	ebi-a-GCST005843	3408	440328	22.8904
rs58817739	12	46009960	G	A	0.0007	0.0974	398.3	0.0071	60.2	0.021	4.25e-11	0.734401	CD45RA+ CD28- CD8+ T cell Absolute Count || id:ebi-a-GCST90001698	ebi-a-GCST90001698	ebi-a-GCST005843	3408	440328	43.7751
rs595254	1	12228810	C	G	0.0004	0.1895	701.2	-0.0227	76.62	0.0249	9.39e-20	0.3623	CD45RA+ CD28- CD8+ T cell Absolute Count || id:ebi-a-GCST90001698	ebi-a-GCST90001698	ebi-a-GCST005843	3408	440328	83.7528
rs59745713	19	34075835	A	G	0.0069	0.1515	149.1	0.0051	21.18	0.0298	2.36e-12	0.8629	CD45RA+ CD28- CD8+ T cell Absolute Count || id:ebi-a-GCST90001698	ebi-a-GCST90001698	ebi-a-GCST005843	3408	440328	49.5568
rs60470888	1	164353833	C	T	0.0054	0.1335	111.1	0.0269	23.73	0.0309	2.93e-06	0.3841	CD45RA+ CD28- CD8+ T cell Absolute Count || id:ebi-a-GCST90001698	ebi-a-GCST90001698	ebi-a-GCST005843	3408	440328	21.9196
rs60537788	6	897475	G	A	0.0198	0.0811	62.07	-0.0253	12.95	0.0181	1.72e-06	0.1613	CD45RA+ CD28- CD8+ T cell Absolute Count || id:ebi-a-GCST90001698	ebi-a-GCST90001698	ebi-a-GCST005843	3408	440328	22.9733
rs6094100	20	43755180	C	T	0.0072	0.0537	105.4	0.0386	20.01	0.0259	1.47e-07	0.1367	CD45RA+ CD28- CD8+ T cell Absolute Count || id:ebi-a-GCST90001698	ebi-a-GCST90001698	ebi-a-GCST005843	3408	440328	27.7451
rs62009323	15	96961294	G	A	0.0021	0.0252	159.7	-0.0402	36.03	0.0368	9.65e-06	0.2743	CD45RA+ CD28- CD8+ T cell Absolute Count || id:ebi-a-GCST90001698	ebi-a-GCST90001698	ebi-a-GCST005843	3408	440328	19.6463
rs62247421	3	64390467	A	G	0.0032	0.0369	255.1	-0.014	29.73	0.0412	1.4e-17	0.7338	CD45RA+ CD28- CD8+ T cell Absolute Count || id:ebi-a-GCST90001698	ebi-a-GCST90001698	ebi-a-GCST005843	3408	440328	73.626
rs62272737	3	152065838	T	A	0.0022	0.0251	225.4	-0.0152	39.21	0.0397	9.72e-09	0.7013	CD45RA+ CD28- CD8+ T cell Absolute Count || id:ebi-a-GCST90001698	ebi-a-GCST90001698	ebi-a-GCST005843	3408	440328	33.0456
rs62337106	5	1957403	G	T	0.0022	0.0172	235.6	0.0427	37	0.0423	2.18e-10	0.3121	CD45RA+ CD28- CD8+ T cell Absolute Count || id:ebi-a-GCST90001698	ebi-a-GCST90001698	ebi-a-GCST005843	3408	440328	40.5459
rs62388146	6	7624482	C	T	0.0126	0.0176	73.14	0.044	16.19	0.0422	6.446e-06	0.2965	CD45RA+ CD28- CD8+ T cell Absolute Count || id:ebi-a-GCST90001698	ebi-a-GCST90001698	ebi-a-GCST005843	3408	440328	20.4087
rs62397109	6	53785189	C	T	0.0034	0.0352	171.2	-0.0529	33.14	0.0329	2.53e-07	0.1079	CD45RA+ CD28- CD8+ T cell Absolute Count || id:ebi-a-GCST90001698	ebi-a-GCST90001698	ebi-a-GCST005843	3408	440328	26.6872
rs62424171	6	118769058	A	G	0.0016	0.0242	263	-0.0224	43.72	0.0393	1.99e-09	0.567799	CD45RA+ CD28- CD8+ T cell Absolute Count || id:ebi-a-GCST90001698	ebi-a-GCST90001698	ebi-a-GCST005843	3408	440328	36.1869
rs62513341	8	116858342	A	C	0.0076	0.0318	100.5	-0.008	20.65	0.033	1.187e-06	0.8083	CD45RA+ CD28- CD8+ T cell Absolute Count || id:ebi-a-GCST90001698	ebi-a-GCST90001698	ebi-a-GCST005843	3408	440328	23.686
rs62567746	9	38796687	A	G	0.0021	0.0252	175.9	0.0132	37.3	0.0399	2.51e-06	0.7405	CD45RA+ CD28- CD8+ T cell Absolute Count || id:ebi-a-GCST90001698	ebi-a-GCST90001698	ebi-a-GCST005843	3408	440328	22.2389
rs6517382	21	38156170	C	T	0.999	0.9686	-548.4	0.0395	57.56	0.0342	2.95e-21	0.2484	CD45RA+ CD28- CD8+ T cell Absolute Count || id:ebi-a-GCST90001698	ebi-a-GCST90001698	ebi-a-GCST005843	3408	440328	90.7723
rs7130130	11	59336329	A	G	0.0015	0.0421	342.1	-0.0058	46.48	0.0247	2.29e-13	0.8153	CD45RA+ CD28- CD8+ T cell Absolute Count || id:ebi-a-GCST90001698	ebi-a-GCST90001698	ebi-a-GCST005843	3408	440328	54.1719
rs7235263	18	74408679	G	T	0.02	0.0539	64.3	-0.0188	12.79	0.0272	5.24e-07	0.490399	CD45RA+ CD28- CD8+ T cell Absolute Count || id:ebi-a-GCST90001698	ebi-a-GCST90001698	ebi-a-GCST005843	3408	440328	25.2744
rs72723889	4	146773005	C	T	0.0012	0.0321	381.2	-0.0087	58.11	0.0317	6.19e-11	0.7835	CD45RA+ CD28- CD8+ T cell Absolute Count || id:ebi-a-GCST90001698	ebi-a-GCST90001698	ebi-a-GCST005843	3408	440328	43.0332
rs72750943	15	63828258	C	T	0.006	0.0332	117.6	-0.0323	23.53	0.0305	6.04e-07	0.2896	CD45RA+ CD28- CD8+ T cell Absolute Count || id:ebi-a-GCST90001698	ebi-a-GCST90001698	ebi-a-GCST005843	3408	440328	24.9788
rs7278151	21	29724671	T	G	0.0026	0.4081	167.8	-0.0276	35.69	0.0168	2.68e-06	0.1001	CD45RA+ CD28- CD8+ T cell Absolute Count || id:ebi-a-GCST90001698	ebi-a-GCST90001698	ebi-a-GCST005843	3408	440328	22.105
rs72836484	2	84999809	G	A	0.0038	0.0463	132.3	-0.0213	29.04	0.0291	5.428e-06	0.4646	CD45RA+ CD28- CD8+ T cell Absolute Count || id:ebi-a-GCST90001698	ebi-a-GCST90001698	ebi-a-GCST005843	3408	440328	20.7552
rs73102494	20	41197100	A	G	0.0007	0.0209	315	0.0148	62.47	0.0377	4.85e-07	0.6946	CD45RA+ CD28- CD8+ T cell Absolute Count || id:ebi-a-GCST90001698	ebi-a-GCST90001698	ebi-a-GCST005843	3408	440328	25.426
rs73115326	12	60257747	A	T	0.0176	0.0305	69.54	-0.014	13.18	0.0325	1.41e-07	0.6674	CD45RA+ CD28- CD8+ T cell Absolute Count || id:ebi-a-GCST90001698	ebi-a-GCST90001698	ebi-a-GCST005843	3408	440328	27.838
rs73116391	7	46417626	G	T	0.004	0.0167	204.6	0.0381	27.04	0.04	4.93e-14	0.341	CD45RA+ CD28- CD8+ T cell Absolute Count || id:ebi-a-GCST90001698	ebi-a-GCST90001698	ebi-a-GCST005843	3408	440328	57.253
rs73780868	6	152137377	C	T	0.0029	0.0466	218.4	0.0175	33.18	0.0311	5.41e-11	0.573801	CD45RA+ CD28- CD8+ T cell Absolute Count || id:ebi-a-GCST90001698	ebi-a-GCST90001698	ebi-a-GCST005843	3408	440328	43.3264
rs74157741	10	121973769	T	C	0.001	0.136	454.9	0.0064	54.04	0.0198	5.58e-17	0.7462	CD45RA+ CD28- CD8+ T cell Absolute Count || id:ebi-a-GCST90001698	ebi-a-GCST90001698	ebi-a-GCST005843	3408	440328	70.86
rs7426047	2	107184424	T	C	0.0041	0.017	166.4	-0.1132	27.44	0.0445	1.46e-09	0.0108901	CD45RA+ CD28- CD8+ T cell Absolute Count || id:ebi-a-GCST90001698	ebi-a-GCST90001698	ebi-a-GCST005843	3408	440328	36.7738
rs74322543	10	85916001	G	A	0.0004	0.0273	658.4	0.043	82.87	0.0337	2.61e-15	0.2018	CD45RA+ CD28- CD8+ T cell Absolute Count || id:ebi-a-GCST90001698	ebi-a-GCST90001698	ebi-a-GCST005843	3408	440328	63.1226
rs74336249	9	135625608	T	C	0.0076	0.0251	125.6	-0.0044	19.43	0.0347	1.16e-10	0.899	CD45RA+ CD28- CD8+ T cell Absolute Count || id:ebi-a-GCST90001698	ebi-a-GCST90001698	ebi-a-GCST005843	3408	440328	41.7863
rs74416723	8	6769704	A	G	0.0195	0.386	59.92	0.0161	12.97	0.0186	3.97e-06	0.3881	CD45RA+ CD28- CD8+ T cell Absolute Count || id:ebi-a-GCST90001698	ebi-a-GCST90001698	ebi-a-GCST005843	3408	440328	21.3434
rs74565504	14	89207147	T	G	0.001	0.0316	442.9	-0.0325	54.79	0.0338	8.69e-16	0.3366	CD45RA+ CD28- CD8+ T cell Absolute Count || id:ebi-a-GCST90001698	ebi-a-GCST90001698	ebi-a-GCST005843	3408	440328	65.3445
rs74842782	7	131413341	G	T	0.0032	0.026	184.9	0.0237	31.03	0.0325	2.77e-09	0.465799	CD45RA+ CD28- CD8+ T cell Absolute Count || id:ebi-a-GCST90001698	ebi-a-GCST90001698	ebi-a-GCST005843	3408	440328	35.5067
rs75013096	12	44084962	C	G	0.0018	0.0263	206.7	-0.0682	42.62	0.0353	1.299e-06	0.0533605	CD45RA+ CD28- CD8+ T cell Absolute Count || id:ebi-a-GCST90001698	ebi-a-GCST90001698	ebi-a-GCST005843	3408	440328	23.5209
rs75146109	6	138346038	A	C	0.0553	0.0713	38.5	-0.0174	7.602	0.0194	4.32e-07	0.3683	CD45RA+ CD28- CD8+ T cell Absolute Count || id:ebi-a-GCST90001698	ebi-a-GCST90001698	ebi-a-GCST005843	3408	440328	25.6487
rs75157411	11	95180478	A	G	0.0022	0.0217	212.8	0.0596	37.83	0.0375	2e-08	0.112	CD45RA+ CD28- CD8+ T cell Absolute Count || id:ebi-a-GCST90001698	ebi-a-GCST90001698	ebi-a-GCST005843	3408	440328	31.6425
rs75300104	7	143729951	C	T	0.0028	0.047	164.9	0.0268	33.88	0.0239	1.18e-06	0.2604	CD45RA+ CD28- CD8+ T cell Absolute Count || id:ebi-a-GCST90001698	ebi-a-GCST90001698	ebi-a-GCST005843	3408	440328	23.6894
rs75312915	1	2272160	T	C	0.0023	0.0357	180.5	-0.003	34.62	0.0295	1.95e-07	0.9193	CD45RA+ CD28- CD8+ T cell Absolute Count || id:ebi-a-GCST90001698	ebi-a-GCST90001698	ebi-a-GCST005843	3408	440328	27.1832
rs75592465	13	105831838	T	G	0.0006	0.0199	559.9	-0.0031	69.63	0.0418	1.22e-15	0.9409	CD45RA+ CD28- CD8+ T cell Absolute Count || id:ebi-a-GCST90001698	ebi-a-GCST90001698	ebi-a-GCST005843	3408	440328	64.6589
rs75600477	20	40197928	G	T	0.0009	0.0212	559.6	0.0463	56.91	0.0351	1.61e-22	0.1876	CD45RA+ CD28- CD8+ T cell Absolute Count || id:ebi-a-GCST90001698	ebi-a-GCST90001698	ebi-a-GCST005843	3408	440328	96.6893
rs75760272	5	10850589	A	G	0.0016	0.0264	348.1	0.0254	45.47	0.0344	2.5e-14	0.459	CD45RA+ CD28- CD8+ T cell Absolute Count || id:ebi-a-GCST90001698	ebi-a-GCST90001698	ebi-a-GCST005843	3408	440328	58.6082
rs75903460	2	162758257	C	T	0.0063	0.0275	103.4	0.0054	22.87	0.0372	6.3e-06	0.8846	CD45RA+ CD28- CD8+ T cell Absolute Count || id:ebi-a-GCST90001698	ebi-a-GCST90001698	ebi-a-GCST005843	3408	440328	20.4413
rs75968195	3	157462992	C	G	0.0095	0.1141	89.63	0.0034	19.49	0.0245	4.4e-06	0.8911	CD45RA+ CD28- CD8+ T cell Absolute Count || id:ebi-a-GCST90001698	ebi-a-GCST90001698	ebi-a-GCST005843	3408	440328	21.1487
rs76066405	16	78454375	G	A	0.0415	0.0278	48.61	0.006	9.003	0.0355	7.14e-08	0.8659	CD45RA+ CD28- CD8+ T cell Absolute Count || id:ebi-a-GCST90001698	ebi-a-GCST90001698	ebi-a-GCST005843	3408	440328	29.1526
rs76230052	8	131835695	C	T	0.0021	0.0793	185.6	0.0295	37.99	0.0238	1.08e-06	0.2147	CD45RA+ CD28- CD8+ T cell Absolute Count || id:ebi-a-GCST90001698	ebi-a-GCST90001698	ebi-a-GCST005843	3408	440328	23.8681
rs76256154	13	95650711	A	G	0.0021	0.034	178.6	0.0402	37.81	0.0319	2.42e-06	0.2076	CD45RA+ CD28- CD8+ T cell Absolute Count || id:ebi-a-GCST90001698	ebi-a-GCST90001698	ebi-a-GCST005843	3408	440328	22.3126
rs76312917	20	38969262	A	G	0.0037	0.038	158.6	0.0234	29.18	0.0285	5.83e-08	0.4122	CD45RA+ CD28- CD8+ T cell Absolute Count || id:ebi-a-GCST90001698	ebi-a-GCST90001698	ebi-a-GCST005843	3408	440328	29.5417
rs76316808	2	123361495	T	A	0.0223	0.0387	56.57	0.0107	11.97	0.0275	2.39e-06	0.696	CD45RA+ CD28- CD8+ T cell Absolute Count || id:ebi-a-GCST90001698	ebi-a-GCST90001698	ebi-a-GCST005843	3408	440328	22.3349
rs76385522	11	10620991	T	C	0.0016	0.0229	335	0.0642	44.28	0.0378	4.92e-14	0.0894293	CD45RA+ CD28- CD8+ T cell Absolute Count || id:ebi-a-GCST90001698	ebi-a-GCST90001698	ebi-a-GCST005843	3408	440328	57.2367
rs76545164	14	36027615	A	G	0.0032	0.03	140.6	0.0421	30.13	0.0352	3.19e-06	0.2316	CD45RA+ CD28- CD8+ T cell Absolute Count || id:ebi-a-GCST90001698	ebi-a-GCST90001698	ebi-a-GCST005843	3408	440328	21.7757
rs76636736	1	99542806	A	C	0.0088	0.1007	106.8	-0.0004	19.44	0.021	4.27e-08	0.9863	CD45RA+ CD28- CD8+ T cell Absolute Count || id:ebi-a-GCST90001698	ebi-a-GCST90001698	ebi-a-GCST005843	3408	440328	30.1821
rs7663813	4	57611830	A	G	0.0041	0.0937	155.7	-0.0196	28.74	0.0173	6.49e-08	0.2576	CD45RA+ CD28- CD8+ T cell Absolute Count || id:ebi-a-GCST90001698	ebi-a-GCST90001698	ebi-a-GCST005843	3408	440328	29.3497
rs76720524	20	1832785	T	C	0.0032	0.0332	160.3	0.0004	31.58	0.0354	4.04e-07	0.991	CD45RA+ CD28- CD8+ T cell Absolute Count || id:ebi-a-GCST90001698	ebi-a-GCST90001698	ebi-a-GCST005843	3408	440328	25.7658
rs76736944	1	180881632	C	T	0.0063	0.0196	134.6	0.0573	22.06	0.0523	1.16e-09	0.2728	CD45RA+ CD28- CD8+ T cell Absolute Count || id:ebi-a-GCST90001698	ebi-a-GCST90001698	ebi-a-GCST005843	3408	440328	37.2288
rs76911919	13	112714493	C	T	0.0117	0.0337	80.46	0.0275	16.92	0.0312	2.05e-06	0.3779	CD45RA+ CD28- CD8+ T cell Absolute Count || id:ebi-a-GCST90001698	ebi-a-GCST90001698	ebi-a-GCST005843	3408	440328	22.6131
rs77009235	8	4499026	T	C	0.0066	0.0599	116.6	-0.014	21.02	0.021	3.19e-08	0.5053	CD45RA+ CD28- CD8+ T cell Absolute Count || id:ebi-a-GCST90001698	ebi-a-GCST90001698	ebi-a-GCST005843	3408	440328	30.7703
rs77145028	16	54932285	C	T	0.0018	0.0305	202.2	0.036	44.66	0.032	6.16e-06	0.2609	CD45RA+ CD28- CD8+ T cell Absolute Count || id:ebi-a-GCST90001698	ebi-a-GCST90001698	ebi-a-GCST005843	3408	440328	20.4986
rs77191330	14	79365684	C	T	0.0015	0.033	216.5	0.0817	46.11	0.032	2.77e-06	0.01068	CD45RA+ CD28- CD8+ T cell Absolute Count || id:ebi-a-GCST90001698	ebi-a-GCST90001698	ebi-a-GCST005843	3408	440328	22.0458
rs77317999	2	52025038	A	T	0.0031	0.0276	175.7	0.0011	32.77	0.0334	8.77e-08	0.9742	CD45RA+ CD28- CD8+ T cell Absolute Count || id:ebi-a-GCST90001698	ebi-a-GCST90001698	ebi-a-GCST005843	3408	440328	28.7469
rs77364757	12	88300742	A	G	0.0035	0.0288	157.2	0.0412	30.63	0.0343	3.02e-07	0.2301	CD45RA+ CD28- CD8+ T cell Absolute Count || id:ebi-a-GCST90001698	ebi-a-GCST90001698	ebi-a-GCST005843	3408	440328	26.3397
rs77434296	4	22140311	A	G	0.0012	0.0151	438.9	-0.0088	52.07	0.05	5.06e-17	0.8594	CD45RA+ CD28- CD8+ T cell Absolute Count || id:ebi-a-GCST90001698	ebi-a-GCST90001698	ebi-a-GCST005843	3408	440328	71.0487
rs77485746	11	129187484	A	C	0.0015	0.0194	287.4	0.0391	43.92	0.0397	6.96e-11	0.3247	CD45RA+ CD28- CD8+ T cell Absolute Count || id:ebi-a-GCST90001698	ebi-a-GCST90001698	ebi-a-GCST005843	3408	440328	42.8202
rs77521823	3	130074113	T	A	0.0023	0.0264	221	0.0161	34.9	0.0439	2.75e-10	0.7136	CD45RA+ CD28- CD8+ T cell Absolute Count || id:ebi-a-GCST90001698	ebi-a-GCST90001698	ebi-a-GCST005843	3408	440328	40.099
rs77577050	12	116077199	T	G	0.0016	0.0291	322	0.0108	41.59	0.031	1.29e-14	0.726999	CD45RA+ CD28- CD8+ T cell Absolute Count || id:ebi-a-GCST90001698	ebi-a-GCST90001698	ebi-a-GCST005843	3408	440328	59.9424
rs77983529	2	51721852	T	A	0.004	0.0888	128.9	0.002	27.43	0.0221	2.69e-06	0.927	CD45RA+ CD28- CD8+ T cell Absolute Count || id:ebi-a-GCST90001698	ebi-a-GCST90001698	ebi-a-GCST005843	3408	440328	22.0828
rs78100215	17	8298873	A	G	0.0015	0.0179	352	0.0062	44.95	0.0424	6.36e-15	0.883	CD45RA+ CD28- CD8+ T cell Absolute Count || id:ebi-a-GCST90001698	ebi-a-GCST90001698	ebi-a-GCST005843	3408	440328	61.3234
rs78193714	3	186195530	A	T	0.0019	0.0394	246.7	-0.0208	37.5	0.028	5.47e-11	0.4583	CD45RA+ CD28- CD8+ T cell Absolute Count || id:ebi-a-GCST90001698	ebi-a-GCST90001698	ebi-a-GCST005843	3408	440328	43.2789
rs78313301	3	11075184	T	C	0.0018	0.0657	225.9	-0.0526	40.82	0.0387	3.37e-08	0.1739	CD45RA+ CD28- CD8+ T cell Absolute Count || id:ebi-a-GCST90001698	ebi-a-GCST90001698	ebi-a-GCST005843	3408	440328	30.6257
rs78470553	7	158334355	A	G	0.0097	0.044	132.5	-0.0072	17.32	0.034	2.61e-14	0.8333	CD45RA+ CD28- CD8+ T cell Absolute Count || id:ebi-a-GCST90001698	ebi-a-GCST90001698	ebi-a-GCST005843	3408	440328	58.5243
rs7850783	9	100968226	G	A	0.0079	0.029	143.3	0.0441	20.28	0.0332	1.89e-12	0.1842	CD45RA+ CD28- CD8+ T cell Absolute Count || id:ebi-a-GCST90001698	ebi-a-GCST90001698	ebi-a-GCST005843	3408	440328	49.9294
rs78530932	2	81191156	A	T	0.0216	0.0278	76.74	0.0171	12.02	0.0365	1.93e-10	0.6392	CD45RA+ CD28- CD8+ T cell Absolute Count || id:ebi-a-GCST90001698	ebi-a-GCST90001698	ebi-a-GCST005843	3408	440328	40.76
rs78606202	18	46581667	T	C	0.0053	0.0276	122.1	-0.0089	24.31	0.031	5.42e-07	0.774499	CD45RA+ CD28- CD8+ T cell Absolute Count || id:ebi-a-GCST90001698	ebi-a-GCST90001698	ebi-a-GCST005843	3408	440328	25.2268
rs78622624	10	33359425	C	T	0.0128	0.0335	97.68	0.0682	15.15	0.0299	1.3e-10	0.0228202	CD45RA+ CD28- CD8+ T cell Absolute Count || id:ebi-a-GCST90001698	ebi-a-GCST90001698	ebi-a-GCST005843	3408	440328	41.5706
rs78656354	1	166905650	A	G	0.0013	0.0245	287	0.0833	50.66	0.0392	1.6e-08	0.03359	CD45RA+ CD28- CD8+ T cell Absolute Count || id:ebi-a-GCST90001698	ebi-a-GCST90001698	ebi-a-GCST005843	3408	440328	32.0947
rs78676406	5	118494935	T	C	0.0059	0.0287	102.2	-0.0026	22.59	0.0305	6.33e-06	0.9317	CD45RA+ CD28- CD8+ T cell Absolute Count || id:ebi-a-GCST90001698	ebi-a-GCST90001698	ebi-a-GCST005843	3408	440328	20.4677
rs78703636	19	33953595	C	T	0.0001	0.0308	1057	0.0422	134.1	0.0342	4.18e-15	0.2172	CD45RA+ CD28- CD8+ T cell Absolute Count || id:ebi-a-GCST90001698	ebi-a-GCST90001698	ebi-a-GCST005843	3408	440328	62.1287
rs78773852	12	71181930	C	T	0.0016	0.0434	303.6	-0.0293	45.76	0.0261	3.79e-11	0.2607	CD45RA+ CD28- CD8+ T cell Absolute Count || id:ebi-a-GCST90001698	ebi-a-GCST90001698	ebi-a-GCST005843	3408	440328	44.0181
rs78793273	10	55118190	C	G	0.0076	0.0616	91.26	-0.0149	19.62	0.0223	3.41e-06	0.502	CD45RA+ CD28- CD8+ T cell Absolute Count || id:ebi-a-GCST90001698	ebi-a-GCST90001698	ebi-a-GCST005843	3408	440328	21.6353
rs79194156	5	145551085	A	G	0.0134	0.0305	78.03	0.0503	16.23	0.03	1.58e-06	0.0933792	CD45RA+ CD28- CD8+ T cell Absolute Count || id:ebi-a-GCST90001698	ebi-a-GCST90001698	ebi-a-GCST005843	3408	440328	23.1146
rs79218577	8	143859934	C	G	0.0007	0.035	828.9	0.0278	70.61	0.0344	3.17e-31	0.42	CD45RA+ CD28- CD8+ T cell Absolute Count || id:ebi-a-GCST90001698	ebi-a-GCST90001698	ebi-a-GCST005843	3408	440328	137.807
rs79330384	22	44472281	A	G	0.0021	0.0325	197.3	-0.0106	38.35	0.0344	2.85e-07	0.758501	CD45RA+ CD28- CD8+ T cell Absolute Count || id:ebi-a-GCST90001698	ebi-a-GCST90001698	ebi-a-GCST005843	3408	440328	26.4681
rs79391745	2	83381537	A	T	0.0246	0.0499	62.04	0.0311	11.45	0.0258	6.49e-08	0.2282	CD45RA+ CD28- CD8+ T cell Absolute Count || id:ebi-a-GCST90001698	ebi-a-GCST90001698	ebi-a-GCST005843	3408	440328	29.3584
rs79580432	8	4778180	C	G	0.0053	0.0458	112.8	-0.0086	23.94	0.0257	2.548e-06	0.737901	CD45RA+ CD28- CD8+ T cell Absolute Count || id:ebi-a-GCST90001698	ebi-a-GCST90001698	ebi-a-GCST005843	3408	440328	22.2009
rs79594290	6	32066320	T	C	0.0107	0.0551	80.73	0.0497	17.7	0.022	5.3e-06	0.0240702	CD45RA+ CD28- CD8+ T cell Absolute Count || id:ebi-a-GCST90001698	ebi-a-GCST90001698	ebi-a-GCST005843	3408	440328	20.8029
rs79655468	21	42790901	T	G	0.049	0.0824	37.95	-0.0082	8.38	0.0197	6.13e-06	0.676799	CD45RA+ CD28- CD8+ T cell Absolute Count || id:ebi-a-GCST90001698	ebi-a-GCST90001698	ebi-a-GCST005843	3408	440328	20.5086
rs79725470	5	94705605	C	T	0.0004	0.0255	1117	-0.0157	84.15	0.0386	3.23e-39	0.6842	CD45RA+ CD28- CD8+ T cell Absolute Count || id:ebi-a-GCST90001698	ebi-a-GCST90001698	ebi-a-GCST005843	3408	440328	176.197
rs79727415	9	121837015	A	C	0.0059	0.0405	116.1	0.0444	22.12	0.0345	1.62e-07	0.1982	CD45RA+ CD28- CD8+ T cell Absolute Count || id:ebi-a-GCST90001698	ebi-a-GCST90001698	ebi-a-GCST005843	3408	440328	27.5483
rs79851411	8	13716390	A	G	0.0001	0.0552	1826	-0.0068	132.8	0.0343	6.61e-42	0.8425	CD45RA+ CD28- CD8+ T cell Absolute Count || id:ebi-a-GCST90001698	ebi-a-GCST90001698	ebi-a-GCST005843	3408	440328	189.062
rs7985427	13	47807626	C	T	0.9906	0.9754	-92.72	0.0129	19.13	0.038	1.31e-06	0.7345	CD45RA+ CD28- CD8+ T cell Absolute Count || id:ebi-a-GCST90001698	ebi-a-GCST90001698	ebi-a-GCST005843	3408	440328	23.4918
rs79888370	4	180201786	T	G	0.0433	0.0659	47.59	0.0029	8.691	0.0267	4.66e-08	0.915	CD45RA+ CD28- CD8+ T cell Absolute Count || id:ebi-a-GCST90001698	ebi-a-GCST90001698	ebi-a-GCST005843	3408	440328	29.9842
rs80063983	18	75193391	A	G	0.0568	0.0323	35.6	0.0213	7.782	0.0287	4.94e-06	0.4578	CD45RA+ CD28- CD8+ T cell Absolute Count || id:ebi-a-GCST90001698	ebi-a-GCST90001698	ebi-a-GCST005843	3408	440328	20.9275
rs80128954	13	76775102	T	C	0.0015	0.0499	297.2	-0.0791	44.49	0.0389	2.78e-11	0.0420698	CD45RA+ CD28- CD8+ T cell Absolute Count || id:ebi-a-GCST90001698	ebi-a-GCST90001698	ebi-a-GCST005843	3408	440328	44.6244
rs80305889	7	34681601	G	T	0.0007	0.0208	404.7	0.0019	62.22	0.0422	8.89e-11	0.9641	CD45RA+ CD28- CD8+ T cell Absolute Count || id:ebi-a-GCST90001698	ebi-a-GCST90001698	ebi-a-GCST005843	3408	440328	42.3064
rs80331575	4	109566866	T	C	0.0043	0.0415	168.6	0.0261	26.99	0.0308	4.71e-10	0.3976	CD45RA+ CD28- CD8+ T cell Absolute Count || id:ebi-a-GCST90001698	ebi-a-GCST90001698	ebi-a-GCST005843	3408	440328	39.022
rs80334718	14	33998519	G	A	0.0012	0.0228	391.1	-0.058	49.95	0.0366	6.43e-15	0.113	CD45RA+ CD28- CD8+ T cell Absolute Count || id:ebi-a-GCST90001698	ebi-a-GCST90001698	ebi-a-GCST005843	3408	440328	61.3062
rs9386578	6	107128051	A	G	0.0748	0.1269	31.02	0.0214	6.783	0.0127	4.97e-06	0.0925401	CD45RA+ CD28- CD8+ T cell Absolute Count || id:ebi-a-GCST90001698	ebi-a-GCST90001698	ebi-a-GCST005843	3408	440328	20.9141
rs9471016	6	39196392	T	C	0.0161	0.0923	85.79	0.032	14.27	0.0202	2e-09	0.1137	CD45RA+ CD28- CD8+ T cell Absolute Count || id:ebi-a-GCST90001698	ebi-a-GCST90001698	ebi-a-GCST005843	3408	440328	36.1431
rs9479093	6	151992984	G	A	0.0031	0.2134	193.7	-0.0011	32.62	0.0154	3.18e-09	0.9429	CD45RA+ CD28- CD8+ T cell Absolute Count || id:ebi-a-GCST90001698	ebi-a-GCST90001698	ebi-a-GCST005843	3408	440328	35.2607
rs9584374	13	97185631	C	T	0.0129	0.088	79.02	0.0125	15.57	0.0189	4.09e-07	0.5088	CD45RA+ CD28- CD8+ T cell Absolute Count || id:ebi-a-GCST90001698	ebi-a-GCST90001698	ebi-a-GCST005843	3408	440328	25.7571
rs115204570	5	135756457	T	G	0.0161	0.0161	-0.479	-0.0311	0.1028	0.0443	3.27e-06	0.4827	Naive-mature B cell %lymphocyte || id:ebi-a-GCST90001437	ebi-a-GCST90001437	ebi-a-GCST005843	3656	440328	21.7112
rs11653761	17	2716535	T	G	0.592	0.588	-0.1122	-0.0085	0.02478	0.0091	6.17e-06	0.3507	Naive-mature B cell %lymphocyte || id:ebi-a-GCST90001437	ebi-a-GCST90001437	ebi-a-GCST005843	3656	440328	20.5014
rs116844769	14	65713895	A	G	0.0662	0.046	-0.2342	0.0208	0.05066	0.0256	3.92e-06	0.4182	Naive-mature B cell %lymphocyte || id:ebi-a-GCST90001437	ebi-a-GCST90001437	ebi-a-GCST005843	3656	440328	21.3719
rs11937214	4	162634026	G	A	0.0465	0.0578	0.271	-0.0035	0.06102	0.0246	9.18e-06	0.8866	Naive-mature B cell %lymphocyte || id:ebi-a-GCST90001437	ebi-a-GCST90001437	ebi-a-GCST005843	3656	440328	19.724
rs17056318	5	158285953	C	T	0.081	0.0635	-0.2266	0.0426	0.04592	0.0176	8.39e-07	0.01548	Naive-mature B cell %lymphocyte || id:ebi-a-GCST90001437	ebi-a-GCST90001437	ebi-a-GCST005843	3656	440328	24.351
rs2395904	8	130617819	G	T	0.2657	0.3038	-0.1504	0.0071	0.02772	0.0092	6.15e-08	0.4375	Naive-mature B cell %lymphocyte || id:ebi-a-GCST90001437	ebi-a-GCST90001437	ebi-a-GCST005843	3656	440328	29.4381
rs2978582	8	35485504	C	T	0.1969	0.2153	0.1509	0.01	0.0316	0.0118	1.85e-06	0.3971	Naive-mature B cell %lymphocyte || id:ebi-a-GCST90001437	ebi-a-GCST90001437	ebi-a-GCST005843	3656	440328	22.8036
rs35607968	7	67653879	T	C	0.1536	0.2023	0.1611	0.0127	0.03434	0.0108	2.83e-06	0.239	Naive-mature B cell %lymphocyte || id:ebi-a-GCST90001437	ebi-a-GCST90001437	ebi-a-GCST005843	3656	440328	22.0085
rs4361609	6	31240635	C	G	0.1131	0.183	-0.1954	0.0237	0.04397	0.0138	9.12e-06	0.0855401	Naive-mature B cell %lymphocyte || id:ebi-a-GCST90001437	ebi-a-GCST90001437	ebi-a-GCST005843	3656	440328	19.7486
rs4361743	8	132657435	C	T	0.9725	0.9055	0.3335	-0.0125	0.07409	0.0144	6.97e-06	0.383	Naive-mature B cell %lymphocyte || id:ebi-a-GCST90001437	ebi-a-GCST90001437	ebi-a-GCST005843	3656	440328	20.2615
rs4805840	19	33468482	G	A	0.823	0.8693	-0.1599	0.0159	0.03309	0.0131	1.42e-06	0.2239	Naive-mature B cell %lymphocyte || id:ebi-a-GCST90001437	ebi-a-GCST90001437	ebi-a-GCST005843	3656	440328	23.3509
rs55658072	19	14873284	G	A	0.6219	0.509	0.1132	-0.003	0.02554	0.0085	9.63e-06	0.7279	Naive-mature B cell %lymphocyte || id:ebi-a-GCST90001437	ebi-a-GCST90001437	ebi-a-GCST005843	3656	440328	19.645
rs56097028	11	43575416	C	G	0.3832	0.3042	0.1156	0.0177	0.02559	0.0097	6.48e-06	0.0690701	Naive-mature B cell %lymphocyte || id:ebi-a-GCST90001437	ebi-a-GCST90001437	ebi-a-GCST005843	3656	440328	20.4068
rs7270264	20	42078615	C	T	0.4132	0.326	-0.1135	-0.0013	0.02501	0.0101	5.88e-06	0.8969	Naive-mature B cell %lymphocyte || id:ebi-a-GCST90001437	ebi-a-GCST90001437	ebi-a-GCST005843	3656	440328	20.5951
rs74151247	10	97801073	A	C	0.0302	0.2605	0.3341	-0.0294	0.07265	0.0179	4.39e-06	0.1009	Naive-mature B cell %lymphocyte || id:ebi-a-GCST90001437	ebi-a-GCST90001437	ebi-a-GCST005843	3656	440328	21.1486
rs74397782	12	25018659	A	G	0.0343	0.0612	-0.3176	-0.006	0.06621	0.0217	1.679e-06	0.782699	Naive-mature B cell %lymphocyte || id:ebi-a-GCST90001437	ebi-a-GCST90001437	ebi-a-GCST005843	3656	440328	23.0099
rs76845048	5	115785493	C	A	0.0357	0.0167	-0.3046	0.065	0.06737	0.0433	6.34e-06	0.1331	Naive-mature B cell %lymphocyte || id:ebi-a-GCST90001437	ebi-a-GCST90001437	ebi-a-GCST005843	3656	440328	20.4422
rs78433555	12	107821321	A	C	0.0501	0.0406	0.2756	-0.0099	0.05706	0.0284	1.42e-06	0.726599	Naive-mature B cell %lymphocyte || id:ebi-a-GCST90001437	ebi-a-GCST90001437	ebi-a-GCST005843	3656	440328	23.3289
rs10105402	8	131518417	T	C	0.2067	0.2913	0.1601	-0.0091	0.03244	0.01	8.45e-07	0.3598	CD45 on HLA DR+ CD8+ T cell || id:ebi-a-GCST90001921	ebi-a-GCST90001921	ebi-a-GCST005843	3060	440328	24.3568
rs10151675	14	77594914	A	T	0.2044	0.2356	-0.1464	-0.005	0.03275	0.0103	8.07e-06	0.6284	CD45 on HLA DR+ CD8+ T cell || id:ebi-a-GCST90001921	ebi-a-GCST90001921	ebi-a-GCST005843	3060	440328	19.9829
rs111625920	3	195814264	T	C	0.3802	0.2772	-0.1213	0.015	0.02736	0.0103	9.55e-06	0.1446	CD45 on HLA DR+ CD8+ T cell || id:ebi-a-GCST90001921	ebi-a-GCST90001921	ebi-a-GCST005843	3060	440328	19.6557
rs12127496	1	198723915	C	A	0.1136	0.1382	0.185	-0.0192	0.04157	0.0138	8.82e-06	0.1651	CD45 on HLA DR+ CD8+ T cell || id:ebi-a-GCST90001921	ebi-a-GCST90001921	ebi-a-GCST005843	3060	440328	19.8054
rs12335987	9	13235045	C	A	0.0462	0.1248	-0.2974	0.0275	0.06197	0.0147	1.66e-06	0.0610394	CD45 on HLA DR+ CD8+ T cell || id:ebi-a-GCST90001921	ebi-a-GCST90001921	ebi-a-GCST005843	3060	440328	23.0313
rs12820360	12	82099799	A	T	0.0038	0.1248	-1.122	-0.0028	0.213	0.0234	1.5e-07	0.9054	CD45 on HLA DR+ CD8+ T cell || id:ebi-a-GCST90001921	ebi-a-GCST90001921	ebi-a-GCST005843	3060	440328	27.7477
rs16925130	9	100660122	C	T	0.0185	0.3285	-0.4926	-0.0176	0.09706	0.0141	4.09e-07	0.2135	CD45 on HLA DR+ CD8+ T cell || id:ebi-a-GCST90001921	ebi-a-GCST90001921	ebi-a-GCST005843	3060	440328	25.7578
rs17132647	4	2491695	A	G	0.167	0.1123	-0.1781	-0.0042	0.0358	0.016	6.88e-07	0.7921	CD45 on HLA DR+ CD8+ T cell || id:ebi-a-GCST90001921	ebi-a-GCST90001921	ebi-a-GCST005843	3060	440328	24.7492
rs2582093	3	183533376	T	C	0.3712	0.4095	-0.1208	0.005	0.02703	0.0087	8.11e-06	0.5668	CD45 on HLA DR+ CD8+ T cell || id:ebi-a-GCST90001921	ebi-a-GCST90001921	ebi-a-GCST005843	3060	440328	19.9729
rs3116989	6	33099538	T	G	0.2685	0.1416	-0.1494	0.0122	0.03143	0.0169	2.1e-06	0.4725	CD45 on HLA DR+ CD8+ T cell || id:ebi-a-GCST90001921	ebi-a-GCST90001921	ebi-a-GCST005843	3060	440328	22.595
rs578355	8	102483098	G	A	0.7039	0.6531	0.1347	0.0034	0.02876	0.0093	2.94e-06	0.7103	CD45 on HLA DR+ CD8+ T cell || id:ebi-a-GCST90001921	ebi-a-GCST90001921	ebi-a-GCST005843	3060	440328	21.936
rs75453573	2	192777430	C	T	0.06	0.0603	-0.2469	-0.0198	0.05481	0.0213	6.92e-06	0.353	CD45 on HLA DR+ CD8+ T cell || id:ebi-a-GCST90001921	ebi-a-GCST90001921	ebi-a-GCST005843	3060	440328	20.2919
rs7559619	2	38892207	G	A	0.3446	0.3715	0.145	0.0044	0.02806	0.0093	2.55e-07	0.6326	CD45 on HLA DR+ CD8+ T cell || id:ebi-a-GCST90001921	ebi-a-GCST90001921	ebi-a-GCST005843	3060	440328	26.703
rs8010367	14	31905918	C	T	0.9953	0.8607	0.8868	0.0357	0.1854	0.0238	1.81e-06	0.1332	CD45 on HLA DR+ CD8+ T cell || id:ebi-a-GCST90001921	ebi-a-GCST90001921	ebi-a-GCST005843	3060	440328	22.8787
rs10185095	2	85517590	C	T	0.4533	0.3811	0.1228	-0.02	0.02711	0.0121	6.09e-06	0.0997493	CD8 on CD28+ CD45RA- CD8+ T cell || id:ebi-a-GCST90002118	ebi-a-GCST90002118	ebi-a-GCST005843	2920	440328	20.5181
rs12046688	1	47599360	G	A	0.1325	0.2629	0.187	-0.0111	0.03957	0.0107	2.399e-06	0.3	CD8 on CD28+ CD45RA- CD8+ T cell || id:ebi-a-GCST90002118	ebi-a-GCST90002118	ebi-a-GCST005843	2920	440328	22.3332
rs1235080	1	192838446	A	T	0.4182	0.357	0.1343	-0.0087	0.02796	0.0086	1.64e-06	0.3093	CD8 on CD28+ CD45RA- CD8+ T cell || id:ebi-a-GCST90002118	ebi-a-GCST90002118	ebi-a-GCST005843	2920	440328	23.0716
rs13004867	2	86982504	G	C	0.1175	0.1415	-0.4974	0.01	0.04176	0.0123	5.63e-32	0.4144	CD8 on CD28+ CD45RA- CD8+ T cell || id:ebi-a-GCST90002118	ebi-a-GCST90002118	ebi-a-GCST005843	2920	440328	141.87
rs145728549	2	101907011	G	A	0.0057	0.0262	-0.8259	-0.0017	0.1843	0.0344	7.69e-06	0.9601	CD8 on CD28+ CD45RA- CD8+ T cell || id:ebi-a-GCST90002118	ebi-a-GCST90002118	ebi-a-GCST005843	2920	440328	20.0819
rs34862764	8	135741562	T	C	0.4563	0.4342	-0.1258	-0.0021	0.02715	0.0083	3.78e-06	0.8054	CD8 on CD28+ CD45RA- CD8+ T cell || id:ebi-a-GCST90002118	ebi-a-GCST90002118	ebi-a-GCST005843	2920	440328	21.4695
rs4241667	4	66441067	G	A	0.2952	0.2998	-0.1342	0.0009	0.02955	0.0095	5.8e-06	0.9256	CD8 on CD28+ CD45RA- CD8+ T cell || id:ebi-a-GCST90002118	ebi-a-GCST90002118	ebi-a-GCST005843	2920	440328	20.6248
rs56262516	6	29930939	A	G	0.2757	0.0913	0.2531	-0.015	0.03508	0.0185	6.75e-13	0.4176	CD8 on CD28+ CD45RA- CD8+ T cell || id:ebi-a-GCST90002118	ebi-a-GCST90002118	ebi-a-GCST005843	2920	440328	52.0553
rs58007649	3	128289541	A	G	0.1276	0.1244	0.1958	-0.0191	0.04087	0.0132	1.76e-06	0.1477	CD8 on CD28+ CD45RA- CD8+ T cell || id:ebi-a-GCST90002118	ebi-a-GCST90002118	ebi-a-GCST005843	2920	440328	22.9518
rs80304304	10	80313233	G	A	0.0735	0.1012	0.2387	0.005	0.05231	0.017	5.254e-06	0.7712	CD8 on CD28+ CD45RA- CD8+ T cell || id:ebi-a-GCST90002118	ebi-a-GCST90002118	ebi-a-GCST005843	2920	440328	20.8226
rs9263601	6	31071758	C	T	0.4483	0.3009	0.2002	-0.0044	0.03074	0.0115	8.61e-11	0.7047	CD8 on CD28+ CD45RA- CD8+ T cell || id:ebi-a-GCST90002118	ebi-a-GCST90002118	ebi-a-GCST005843	2920	440328	42.4151
rs11748905	5	80934634	C	T	0.0048	0.0275	-1.009	0.01	0.1845	0.0331	4.78e-08	0.7626	CD19 on CD20- B cell || id:ebi-a-GCST90001721	ebi-a-GCST90001721	ebi-a-GCST005843	3656	440328	29.9082
rs12318478	12	20830424	T	C	0.0442	0.087	0.2726	-0.0058	0.05973	0.0276	5.18e-06	0.8337	CD19 on CD20- B cell || id:ebi-a-GCST90001721	ebi-a-GCST90001721	ebi-a-GCST005843	3656	440328	20.8289
rs1239945	13	51107757	A	G	0.5341	0.5555	0.1129	0.0014	0.02439	0.0084	3.8e-06	0.8715	CD19 on CD20- B cell || id:ebi-a-GCST90001721	ebi-a-GCST90001721	ebi-a-GCST005843	3656	440328	21.4271
rs13390788	2	235624835	G	A	0.2607	0.2857	0.13	-0.0066	0.02761	0.0108	2.6e-06	0.5383	CD19 on CD20- B cell || id:ebi-a-GCST90001721	ebi-a-GCST90001721	ebi-a-GCST005843	3656	440328	22.1694
rs13429	8	440424	G	A	0.4747	0.4636	0.1093	0.0045	0.02414	0.0089	6.1e-06	0.6132	CD19 on CD20- B cell || id:ebi-a-GCST90001721	ebi-a-GCST90001721	ebi-a-GCST005843	3656	440328	20.5006
rs1541174	10	130287175	C	G	0.1571	0.1069	-0.1509	0.0242	0.03343	0.0164	6.56e-06	0.1415	CD19 on CD20- B cell || id:ebi-a-GCST90001721	ebi-a-GCST90001721	ebi-a-GCST005843	3656	440328	20.3754
rs16927639	8	62521732	T	C	0.176	0.1485	0.1404	-0.0016	0.03164	0.0129	9.378e-06	0.899	CD19 on CD20- B cell || id:ebi-a-GCST90001721	ebi-a-GCST90001721	ebi-a-GCST005843	3656	440328	19.6907
rs17248848	8	107222079	A	G	0.0507	0.0236	-0.2495	-0.0974	0.05558	0.0412	7.39e-06	0.0179602	CD19 on CD20- B cell || id:ebi-a-GCST90001721	ebi-a-GCST90001721	ebi-a-GCST005843	3656	440328	20.1513
rs183942882	5	26009776	G	A	0.0014	0.02	-1.714	0.0121	0.3431	0.0402	6.17e-07	0.7633	CD19 on CD20- B cell || id:ebi-a-GCST90001721	ebi-a-GCST90001721	ebi-a-GCST005843	3656	440328	24.9563
rs2098676	5	172763674	T	C	0.6822	0.5968	0.1153	-0.0123	0.02593	0.0114	9.05e-06	0.2819	CD19 on CD20- B cell || id:ebi-a-GCST90001721	ebi-a-GCST90001721	ebi-a-GCST005843	3656	440328	19.7721
rs41324346	10	89070745	T	C	0.5598	0.4654	0.1112	-0.0107	0.02499	0.0118	8.84e-06	0.3683	CD19 on CD20- B cell || id:ebi-a-GCST90001721	ebi-a-GCST90001721	ebi-a-GCST005843	3656	440328	19.8005
rs536003	1	40154898	A	G	0.2444	0.3515	0.1277	0.0006	0.02826	0.0101	6.38e-06	0.9494	CD19 on CD20- B cell || id:ebi-a-GCST90001721	ebi-a-GCST90001721	ebi-a-GCST005843	3656	440328	20.4191
rs55973216	7	21380419	T	C	0.0579	0.0296	-0.2299	0.0166	0.05185	0.0328	9.52e-06	0.6123	CD19 on CD20- B cell || id:ebi-a-GCST90001721	ebi-a-GCST90001721	ebi-a-GCST005843	3656	440328	19.6599
rs6583759	10	92976570	C	A	0.0427	0.1748	-0.2738	0.0173	0.06063	0.0176	6.52e-06	0.3263	CD19 on CD20- B cell || id:ebi-a-GCST90001721	ebi-a-GCST90001721	ebi-a-GCST005843	3656	440328	20.3935
rs664654	1	12185036	A	G	0.0447	0.1105	0.2609	-0.0134	0.05876	0.0183	9.3e-06	0.4643	CD19 on CD20- B cell || id:ebi-a-GCST90001721	ebi-a-GCST90001721	ebi-a-GCST005843	3656	440328	19.7144
rs72901497	4	115677333	G	A	0.1727	0.115	0.1646	-0.0218	0.03249	0.0155	4.27e-07	0.16	CD19 on CD20- B cell || id:ebi-a-GCST90001721	ebi-a-GCST90001721	ebi-a-GCST005843	3656	440328	25.6661
rs7580866	2	202479783	C	T	0.4716	0.4784	0.113	-0.0016	0.02455	0.0085	4.25e-06	0.8458	CD19 on CD20- B cell || id:ebi-a-GCST90001721	ebi-a-GCST90001721	ebi-a-GCST005843	3656	440328	21.1862
rs77441302	18	40519517	T	A	0.0741	0.0549	0.2084	-0.0095	0.04643	0.0213	7.36e-06	0.6555	CD19 on CD20- B cell || id:ebi-a-GCST90001721	ebi-a-GCST90001721	ebi-a-GCST005843	3656	440328	20.1464
rs997173	12	55355033	T	C	0.1083	0.343	-0.1819	-0.0039	0.03977	0.0131	4.94e-06	0.765301	CD19 on CD20- B cell || id:ebi-a-GCST90001721	ebi-a-GCST90001721	ebi-a-GCST005843	3656	440328	20.9196
rs1007033	17	31695774	T	C	0.0396	0.0715	37.39	-0.0264	6.868	0.0213	5.59e-08	0.2152	CD45RA- CD28- CD8+ T cell Absolute Count || id:ebi-a-GCST90001695	ebi-a-GCST90001695	ebi-a-GCST005843	3408	440328	29.6381
rs10759064	9	9405003	G	A	0.5346	0.5482	-13.2	0.0017	2.596	0.0084	3.84e-07	0.8399	CD45RA- CD28- CD8+ T cell Absolute Count || id:ebi-a-GCST90001695	ebi-a-GCST90001695	ebi-a-GCST005843	3408	440328	25.8546
rs111417549	11	36584481	T	C	0.0006	0.0221	303.3	0.0421	53.88	0.0419	1.95e-08	0.3148	CD45RA- CD28- CD8+ T cell Absolute Count || id:ebi-a-GCST90001695	ebi-a-GCST90001695	ebi-a-GCST005843	3408	440328	31.6876
rs111456999	8	3156062	A	G	0.0113	0.0296	56.51	-0.0227	12.39	0.0326	5.26e-06	0.4873	CD45RA- CD28- CD8+ T cell Absolute Count || id:ebi-a-GCST90001695	ebi-a-GCST90001695	ebi-a-GCST005843	3408	440328	20.8021
rs11160382	14	97572261	T	C	0.1404	0.1793	18.54	-0.0042	3.845	0.0147	1.48e-06	0.774399	CD45RA- CD28- CD8+ T cell Absolute Count || id:ebi-a-GCST90001695	ebi-a-GCST90001695	ebi-a-GCST005843	3408	440328	23.2502
rs11232730	11	81281823	A	C	0.0283	0.1302	40.36	-0.0105	7.773	0.0142	2.2e-07	0.4611	CD45RA- CD28- CD8+ T cell Absolute Count || id:ebi-a-GCST90001695	ebi-a-GCST90001695	ebi-a-GCST005843	3408	440328	26.9603
rs112545773	3	141081402	A	G	0.0004	0.0247	278.7	-0.0252	62.95	0.0357	9.84e-06	0.4803	CD45RA- CD28- CD8+ T cell Absolute Count || id:ebi-a-GCST90001695	ebi-a-GCST90001695	ebi-a-GCST005843	3408	440328	19.6012
rs113447030	9	124865332	A	G	0.0075	0.1069	68.16	0.016	15.23	0.0188	7.82e-06	0.3943	CD45RA- CD28- CD8+ T cell Absolute Count || id:ebi-a-GCST90001695	ebi-a-GCST90001695	ebi-a-GCST005843	3408	440328	20.029
rs114507999	1	21892266	A	G	0.0022	0.0185	176.7	0.1244	29.35	0.04	1.92e-09	0.00187301	CD45RA- CD28- CD8+ T cell Absolute Count || id:ebi-a-GCST90001695	ebi-a-GCST90001695	ebi-a-GCST005843	3408	440328	36.2457
rs114619811	4	71875684	G	A	0.0006	0.0265	240.1	-0.0309	50.93	0.044	2.52e-06	0.482	CD45RA- CD28- CD8+ T cell Absolute Count || id:ebi-a-GCST90001695	ebi-a-GCST90001695	ebi-a-GCST005843	3408	440328	22.2248
rs114801643	6	66316172	A	C	0.0003	0.0205	436	-0.049	75.02	0.0443	6.72e-09	0.2687	CD45RA- CD28- CD8+ T cell Absolute Count || id:ebi-a-GCST90001695	ebi-a-GCST90001695	ebi-a-GCST005843	3408	440328	33.7768
rs115485721	6	65783601	A	T	0.0139	0.0639	69.53	-0.0035	11.54	0.0234	1.87e-09	0.8822	CD45RA- CD28- CD8+ T cell Absolute Count || id:ebi-a-GCST90001695	ebi-a-GCST90001695	ebi-a-GCST005843	3408	440328	36.3022
rs116581718	5	29413612	C	T	0.0006	0.021	384.3	0.0222	58.05	0.0375	4.14e-11	0.5536	CD45RA- CD28- CD8+ T cell Absolute Count || id:ebi-a-GCST90001695	ebi-a-GCST90001695	ebi-a-GCST005843	3408	440328	43.8265
rs116779558	3	77069014	G	T	0.0007	0.0286	248.4	0.018	47.12	0.0403	1.44e-07	0.6553	CD45RA- CD28- CD8+ T cell Absolute Count || id:ebi-a-GCST90001695	ebi-a-GCST90001695	ebi-a-GCST005843	3408	440328	27.7903
rs116848911	14	79042294	A	G	0.0029	0.0216	110	0.0403	22.52	0.0373	1.09e-06	0.28	CD45RA- CD28- CD8+ T cell Absolute Count || id:ebi-a-GCST90001695	ebi-a-GCST90001695	ebi-a-GCST005843	3408	440328	23.8588
rs116941636	16	79757046	A	G	0.0019	0.0216	210.2	-0.0313	30.1	0.0575	3.44e-12	0.5867	CD45RA- CD28- CD8+ T cell Absolute Count || id:ebi-a-GCST90001695	ebi-a-GCST90001695	ebi-a-GCST005843	3408	440328	48.7677
rs117036387	20	3521072	G	A	0.0075	0.0256	84.27	0.0599	15.32	0.0359	4.04e-08	0.0959202	CD45RA- CD28- CD8+ T cell Absolute Count || id:ebi-a-GCST90001695	ebi-a-GCST90001695	ebi-a-GCST005843	3408	440328	30.2572
rs11716645	3	29402908	G	A	0.0025	0.0384	159.7	0.0097	26.69	0.0259	2.42e-09	0.706801	CD45RA- CD28- CD8+ T cell Absolute Count || id:ebi-a-GCST90001695	ebi-a-GCST90001695	ebi-a-GCST005843	3408	440328	35.8024
rs117196114	9	83853182	A	G	0.0018	0.0473	201.5	0.0358	32.14	0.0252	4.11e-10	0.1553	CD45RA- CD28- CD8+ T cell Absolute Count || id:ebi-a-GCST90001695	ebi-a-GCST90001695	ebi-a-GCST005843	3408	440328	39.306
rs117271894	8	112881674	A	G	0.0022	0.0166	192.8	-0.0169	34.06	0.0434	1.63e-08	0.6968	CD45RA- CD28- CD8+ T cell Absolute Count || id:ebi-a-GCST90001695	ebi-a-GCST90001695	ebi-a-GCST005843	3408	440328	32.0424
rs117413806	11	16290338	C	T	0.0004	0.0312	364.8	0.0573	66.04	0.0347	3.57e-08	0.0986802	CD45RA- CD28- CD8+ T cell Absolute Count || id:ebi-a-GCST90001695	ebi-a-GCST90001695	ebi-a-GCST005843	3408	440328	30.5137
rs117437702	10	110752679	G	A	0.0185	0.042	46.12	0.0173	9.799	0.0273	2.613e-06	0.524901	CD45RA- CD28- CD8+ T cell Absolute Count || id:ebi-a-GCST90001695	ebi-a-GCST90001695	ebi-a-GCST005843	3408	440328	22.1521
rs117505371	7	125564456	G	T	NA	0.0173	2050	-0.0414	399	0.0444	2.93e-07	0.3515	CD45RA- CD28- CD8+ T cell Absolute Count || id:ebi-a-GCST90001695	ebi-a-GCST90001695	ebi-a-GCST005843	3408	440328	26.3974
rs117804407	16	5944116	G	A	NA	0.0193	2185	-0.0404	391	0.0441	2.46e-08	0.3603	CD45RA- CD28- CD8+ T cell Absolute Count || id:ebi-a-GCST90001695	ebi-a-GCST90001695	ebi-a-GCST005843	3408	440328	31.2284
rs117845490	7	113248370	C	T	0.0022	0.0374	152.1	0.0298	30.1	0.028	4.58e-07	0.2863	CD45RA- CD28- CD8+ T cell Absolute Count || id:ebi-a-GCST90001695	ebi-a-GCST90001695	ebi-a-GCST005843	3408	440328	25.5344
rs117905416	4	48119663	G	C	0.0004	0.0269	272.3	-0.0329	60.5	0.0499	7.03e-06	0.5093	CD45RA- CD28- CD8+ T cell Absolute Count || id:ebi-a-GCST90001695	ebi-a-GCST90001695	ebi-a-GCST005843	3408	440328	20.2574
rs118024980	9	9009338	C	T	0.0156	0.0188	50.48	0.0645	10.85	0.0418	3.38e-06	0.1234	CD45RA- CD28- CD8+ T cell Absolute Count || id:ebi-a-GCST90001695	ebi-a-GCST90001695	ebi-a-GCST005843	3408	440328	21.6461
rs11899522	2	54396879	T	C	0.0398	0.1694	35.09	0.0406	6.871	0.0212	3.46e-07	0.0554702	CD45RA- CD28- CD8+ T cell Absolute Count || id:ebi-a-GCST90001695	ebi-a-GCST90001695	ebi-a-GCST005843	3408	440328	26.0812
rs12062472	1	17431300	T	C	0.0012	0.0941	172.5	0.0061	37.71	0.036	4.91e-06	0.8643	CD45RA- CD28- CD8+ T cell Absolute Count || id:ebi-a-GCST90001695	ebi-a-GCST90001695	ebi-a-GCST005843	3408	440328	20.925
rs12464465	2	176542288	A	G	0.0015	0.0266	189.7	-0.004	34.49	0.0384	4.09e-08	0.9169	CD45RA- CD28- CD8+ T cell Absolute Count || id:ebi-a-GCST90001695	ebi-a-GCST90001695	ebi-a-GCST005843	3408	440328	30.2516
rs12656604	5	72679056	A	C	0.0047	0.2849	101.8	0.0276	19.19	0.0164	1.19e-07	0.0929501	CD45RA- CD28- CD8+ T cell Absolute Count || id:ebi-a-GCST90001695	ebi-a-GCST90001695	ebi-a-GCST005843	3408	440328	28.1414
rs138962348	2	146534594	C	T	0.0007	0.024	259.1	0.0406	45.06	0.0452	9.7e-09	0.3685	CD45RA- CD28- CD8+ T cell Absolute Count || id:ebi-a-GCST90001695	ebi-a-GCST90001695	ebi-a-GCST005843	3408	440328	33.0638
rs139243374	12	21581956	A	G	0.0009	0.0435	221.6	-0.0101	42.71	0.0279	2.26e-07	0.7172	CD45RA- CD28- CD8+ T cell Absolute Count || id:ebi-a-GCST90001695	ebi-a-GCST90001695	ebi-a-GCST005843	3408	440328	26.9203
rs139457426	12	47679643	T	C	0.0147	0.0227	71.36	-0.0608	10.98	0.0404	9.24e-11	0.1329	CD45RA- CD28- CD8+ T cell Absolute Count || id:ebi-a-GCST90001695	ebi-a-GCST90001695	ebi-a-GCST005843	3408	440328	42.2382
rs139513469	10	66332109	A	G	0.0006	0.0256	295.5	0.0541	63.49	0.0354	3.38e-06	0.1266	CD45RA- CD28- CD8+ T cell Absolute Count || id:ebi-a-GCST90001695	ebi-a-GCST90001695	ebi-a-GCST005843	3408	440328	21.6623
rs140134394	16	17341866	C	T	0.0028	0.0177	151.8	0.0062	24.76	0.0463	9.76e-10	0.8942	CD45RA- CD28- CD8+ T cell Absolute Count || id:ebi-a-GCST90001695	ebi-a-GCST90001695	ebi-a-GCST005843	3408	440328	37.5874
rs140517857	3	70804684	A	G	0.0016	0.0193	179.1	-0.0045	36.43	0.0396	9.26e-07	0.9101	CD45RA- CD28- CD8+ T cell Absolute Count || id:ebi-a-GCST90001695	ebi-a-GCST90001695	ebi-a-GCST005843	3408	440328	24.1698
rs142470414	13	73498369	T	C	0.0009	0.0181	259.6	-0.0407	43.23	0.044	2.11e-09	0.355	CD45RA- CD28- CD8+ T cell Absolute Count || id:ebi-a-GCST90001695	ebi-a-GCST90001695	ebi-a-GCST005843	3408	440328	36.0611
rs142522853	7	1084031	T	C	0.0003	0.0318	595.1	0.0018	71.5	0.0308	1.22e-16	0.9532	CD45RA- CD28- CD8+ T cell Absolute Count || id:ebi-a-GCST90001695	ebi-a-GCST90001695	ebi-a-GCST005843	3408	440328	69.2736
rs143237141	22	45176439	A	G	0.0367	0.0295	32.04	0.0033	7.097	0.0339	6.55e-06	0.9221	CD45RA- CD28- CD8+ T cell Absolute Count || id:ebi-a-GCST90001695	ebi-a-GCST90001695	ebi-a-GCST005843	3408	440328	20.3815
rs143825022	8	28561116	T	C	0.001	0.0223	251.2	-0.0128	41.16	0.044	1.15e-09	0.7712	CD45RA- CD28- CD8+ T cell Absolute Count || id:ebi-a-GCST90001695	ebi-a-GCST90001695	ebi-a-GCST005843	3408	440328	37.2468
rs145022527	13	37118716	T	G	0.0013	0.0324	162.1	-0.0237	34.1	0.0335	2.09e-06	0.4793	CD45RA- CD28- CD8+ T cell Absolute Count || id:ebi-a-GCST90001695	ebi-a-GCST90001695	ebi-a-GCST005843	3408	440328	22.5973
rs145174666	6	6745192	A	G	0.0129	0.022	52.78	0.0412	11.43	0.0369	4.04e-06	0.2639	CD45RA- CD28- CD8+ T cell Absolute Count || id:ebi-a-GCST90001695	ebi-a-GCST90001695	ebi-a-GCST005843	3408	440328	21.3229
rs145336406	6	78745175	T	C	0.0026	0.0224	148.2	-0.0402	25.16	0.0389	4.22e-09	0.301	CD45RA- CD28- CD8+ T cell Absolute Count || id:ebi-a-GCST90001695	ebi-a-GCST90001695	ebi-a-GCST005843	3408	440328	34.6957
rs145483124	15	85650544	A	G	0.0006	0.0213	267.4	0.083	57.73	0.0434	3.75e-06	0.0554	CD45RA- CD28- CD8+ T cell Absolute Count || id:ebi-a-GCST90001695	ebi-a-GCST90001695	ebi-a-GCST005843	3408	440328	21.4546
rs147205787	2	144815972	T	C	0.0012	0.0197	164.6	-0.0444	36.88	0.0409	8.38e-06	0.2775	CD45RA- CD28- CD8+ T cell Absolute Count || id:ebi-a-GCST90001695	ebi-a-GCST90001695	ebi-a-GCST005843	3408	440328	19.9195
rs147385696	6	143880059	G	C	0.0006	0.021	326.5	-0.0152	55.73	0.0354	5.13e-09	0.667799	CD45RA- CD28- CD8+ T cell Absolute Count || id:ebi-a-GCST90001695	ebi-a-GCST90001695	ebi-a-GCST005843	3408	440328	34.3232
rs148889514	10	111548575	A	G	0.0023	0.0218	118.5	-0.0227	25.62	0.0401	3.88e-06	0.5713	CD45RA- CD28- CD8+ T cell Absolute Count || id:ebi-a-GCST90001695	ebi-a-GCST90001695	ebi-a-GCST005843	3408	440328	21.3933
rs149532201	18	26456104	A	G	0.0019	0.0261	180	-0.002	33.61	0.0338	9.07e-08	0.9534	CD45RA- CD28- CD8+ T cell Absolute Count || id:ebi-a-GCST90001695	ebi-a-GCST90001695	ebi-a-GCST005843	3408	440328	28.6819
rs149737122	1	96560455	T	G	0.0003	0.0228	342.5	0.0215	71.9	0.0354	1.98e-06	0.544	CD45RA- CD28- CD8+ T cell Absolute Count || id:ebi-a-GCST90001695	ebi-a-GCST90001695	ebi-a-GCST005843	3408	440328	22.6915
rs150416566	1	108257502	T	C	0.0283	0.0228	38.01	-0.0179	8.027	0.0343	2.27e-06	0.6012	CD45RA- CD28- CD8+ T cell Absolute Count || id:ebi-a-GCST90001695	ebi-a-GCST90001695	ebi-a-GCST005843	3408	440328	22.4228
rs151052734	16	51075587	A	G	0.0043	0.0294	116.2	0.0199	21.55	0.037	7.51e-08	0.5903	CD45RA- CD28- CD8+ T cell Absolute Count || id:ebi-a-GCST90001695	ebi-a-GCST90001695	ebi-a-GCST005843	3408	440328	29.0749
rs151120803	9	96711406	A	G	0.0004	0.0175	402.2	0.0197	60.78	0.0411	4.24e-11	0.6317	CD45RA- CD28- CD8+ T cell Absolute Count || id:ebi-a-GCST90001695	ebi-a-GCST90001695	ebi-a-GCST005843	3408	440328	43.7888
rs151261173	7	70763152	A	G	0.0013	0.0244	177.3	0.0333	36.41	0.0384	1.17e-06	0.3855	CD45RA- CD28- CD8+ T cell Absolute Count || id:ebi-a-GCST90001695	ebi-a-GCST90001695	ebi-a-GCST005843	3408	440328	23.7124
rs1522563	4	171653752	T	C	0.0012	0.2888	173.4	-0.0198	37.29	0.0176	3.45e-06	0.2602	CD45RA- CD28- CD8+ T cell Absolute Count || id:ebi-a-GCST90001695	ebi-a-GCST90001695	ebi-a-GCST005843	3408	440328	21.6229
rs1604388	5	81759022	T	C	0.0012	0.1642	191.2	-0.025	40.62	0.0206	2.61e-06	0.2252	CD45RA- CD28- CD8+ T cell Absolute Count || id:ebi-a-GCST90001695	ebi-a-GCST90001695	ebi-a-GCST005843	3408	440328	22.1562
rs16864501	3	152385976	A	G	0.0001	0.1183	760.5	0.0078	100.6	0.02	5.25e-14	0.695799	CD45RA- CD28- CD8+ T cell Absolute Count || id:ebi-a-GCST90001695	ebi-a-GCST90001695	ebi-a-GCST005843	3408	440328	57.1482
rs17008005	2	29596767	C	G	0.0646	0.0744	24.07	0.0297	5.37	0.0166	7.61e-06	0.0739707	CD45RA- CD28- CD8+ T cell Absolute Count || id:ebi-a-GCST90001695	ebi-a-GCST90001695	ebi-a-GCST005843	3408	440328	20.0911
rs17180391	14	72797255	C	G	0.0007	0.0207	243.9	0.0205	47.03	0.0404	2.28e-07	0.611899	CD45RA- CD28- CD8+ T cell Absolute Count || id:ebi-a-GCST90001695	ebi-a-GCST90001695	ebi-a-GCST005843	3408	440328	26.8951
rs17676161	11	65259911	C	G	0.0013	0.0539	216.7	-0.0069	36.18	0.0273	2.33e-09	0.7999	CD45RA- CD28- CD8+ T cell Absolute Count || id:ebi-a-GCST90001695	ebi-a-GCST90001695	ebi-a-GCST005843	3408	440328	35.8741
rs17712916	12	64607264	A	G	0.0025	0.0554	122.4	0.0094	25.83	0.024	2.21e-06	0.696101	CD45RA- CD28- CD8+ T cell Absolute Count || id:ebi-a-GCST90001695	ebi-a-GCST90001695	ebi-a-GCST005843	3408	440328	22.455
rs192253149	8	6255718	C	T	0.0157	0.1327	48.75	0.0607	10.58	0.029	4.21e-06	0.0364704	CD45RA- CD28- CD8+ T cell Absolute Count || id:ebi-a-GCST90001695	ebi-a-GCST90001695	ebi-a-GCST005843	3408	440328	21.2314
rs192553272	4	114347303	T	C	0.0007	0.0154	293.3	-0.0045	48.87	0.0501	2.16e-09	0.9287	CD45RA- CD28- CD8+ T cell Absolute Count || id:ebi-a-GCST90001695	ebi-a-GCST90001695	ebi-a-GCST005843	3408	440328	36.0196
rs3133836	8	104363338	C	T	0.0789	0.1645	24.38	0.0014	4.994	0.0133	1.1e-06	0.9179	CD45RA- CD28- CD8+ T cell Absolute Count || id:ebi-a-GCST90001695	ebi-a-GCST90001695	ebi-a-GCST005843	3408	440328	23.8325
rs35268412	3	141999791	C	T	0.0013	0.0225	184.5	0.0199	38.41	0.0397	1.62e-06	0.614899	CD45RA- CD28- CD8+ T cell Absolute Count || id:ebi-a-GCST90001695	ebi-a-GCST90001695	ebi-a-GCST005843	3408	440328	23.073
rs35779961	13	102262527	A	G	0.0009	0.0237	229.9	0.0481	46.65	0.0362	8.67e-07	0.1838	CD45RA- CD28- CD8+ T cell Absolute Count || id:ebi-a-GCST90001695	ebi-a-GCST90001695	ebi-a-GCST005843	3408	440328	24.287
rs41276984	20	37580670	G	C	0.0012	0.0247	285.3	0.0538	39.59	0.0354	7.09e-13	0.1286	CD45RA- CD28- CD8+ T cell Absolute Count || id:ebi-a-GCST90001695	ebi-a-GCST90001695	ebi-a-GCST005843	3408	440328	51.9317
rs58860560	6	79460848	A	C	0.0003	0.3046	404.2	0.0043	71.96	0.0202	2.09e-08	0.8312	CD45RA- CD28- CD8+ T cell Absolute Count || id:ebi-a-GCST90001695	ebi-a-GCST90001695	ebi-a-GCST005843	3408	440328	31.5508
rs58905133	2	38887964	G	A	0.3526	0.3722	20.08	0.0057	2.814	0.0097	1.18e-12	0.5538	CD45RA- CD28- CD8+ T cell Absolute Count || id:ebi-a-GCST90001695	ebi-a-GCST90001695	ebi-a-GCST005843	3408	440328	50.9189
rs59236867	8	42077996	C	T	0.0023	0.0565	178.9	0.0037	27.52	0.0362	9.07e-11	0.9184	CD45RA- CD28- CD8+ T cell Absolute Count || id:ebi-a-GCST90001695	ebi-a-GCST90001695	ebi-a-GCST005843	3408	440328	42.2594
rs59951086	4	187679105	C	A	0.0006	0.1333	347.8	-0.0201	56.2	0.0252	6.81e-10	0.4251	CD45RA- CD28- CD8+ T cell Absolute Count || id:ebi-a-GCST90001695	ebi-a-GCST90001695	ebi-a-GCST005843	3408	440328	38.2989
rs5997061	22	26677514	A	T	0.0144	0.0671	52.6	0.0455	11.15	0.0212	2.49e-06	0.0314297	CD45RA- CD28- CD8+ T cell Absolute Count || id:ebi-a-GCST90001695	ebi-a-GCST90001695	ebi-a-GCST005843	3408	440328	22.2547
rs6027989	20	59618023	T	C	0.5461	0.5522	11.73	0.003	2.646	0.0084	9.6e-06	0.7204	CD45RA- CD28- CD8+ T cell Absolute Count || id:ebi-a-GCST90001695	ebi-a-GCST90001695	ebi-a-GCST005843	3408	440328	19.6524
rs61772921	1	80897562	C	T	0.0001	0.0384	644.1	-0.0254	106	0.0283	1.37e-09	0.3689	CD45RA- CD28- CD8+ T cell Absolute Count || id:ebi-a-GCST90001695	ebi-a-GCST90001695	ebi-a-GCST005843	3408	440328	36.9228
rs61864030	10	133431823	C	T	0.0006	0.0302	284.3	0.005	51.52	0.0342	3.69e-08	0.8828	CD45RA- CD28- CD8+ T cell Absolute Count || id:ebi-a-GCST90001695	ebi-a-GCST90001695	ebi-a-GCST005843	3408	440328	30.451
rs61988500	14	86640070	C	T	0.0007	0.1283	296.2	0.0176	50.18	0.0265	3.93e-09	0.5079	CD45RA- CD28- CD8+ T cell Absolute Count || id:ebi-a-GCST90001695	ebi-a-GCST90001695	ebi-a-GCST005843	3408	440328	34.8425
rs62021713	15	50365389	T	C	0.0001	0.0332	1065	-0.0031	176.6	0.0358	1.78e-09	0.931	CD45RA- CD28- CD8+ T cell Absolute Count || id:ebi-a-GCST90001695	ebi-a-GCST90001695	ebi-a-GCST005843	3408	440328	36.3679
rs62033204	16	17388418	A	T	0.0015	0.0288	195.7	-0.048	35.46	0.0349	3.69e-08	0.169	CD45RA- CD28- CD8+ T cell Absolute Count || id:ebi-a-GCST90001695	ebi-a-GCST90001695	ebi-a-GCST005843	3408	440328	30.4582
rs62409210	4	25412773	A	G	0.0001	0.0285	610.4	0.095	106.6	0.0377	1.11e-08	0.0116799	CD45RA- CD28- CD8+ T cell Absolute Count || id:ebi-a-GCST90001695	ebi-a-GCST90001695	ebi-a-GCST005843	3408	440328	32.788
rs62582217	9	134320210	T	C	0.0183	0.1362	49.04	-0.0015	9.728	0.0182	4.89e-07	0.9361	CD45RA- CD28- CD8+ T cell Absolute Count || id:ebi-a-GCST90001695	ebi-a-GCST90001695	ebi-a-GCST005843	3408	440328	25.4129
rs6586916	8	20371089	C	A	0.9956	0.9599	-101.9	-0.0067	20.76	0.0286	9.65e-07	0.8153	CD45RA- CD28- CD8+ T cell Absolute Count || id:ebi-a-GCST90001695	ebi-a-GCST90001695	ebi-a-GCST005843	3408	440328	24.0932
rs7011687	8	141472683	G	A	0.0044	0.2206	93.75	0.025	20.68	0.0249	6e-06	0.3143	CD45RA- CD28- CD8+ T cell Absolute Count || id:ebi-a-GCST90001695	ebi-a-GCST90001695	ebi-a-GCST005843	3408	440328	20.5514
rs71354045	19	57840862	C	T	0.0026	0.0196	135.1	-0.0115	26.31	0.0474	3e-07	0.8089	CD45RA- CD28- CD8+ T cell Absolute Count || id:ebi-a-GCST90001695	ebi-a-GCST90001695	ebi-a-GCST005843	3408	440328	26.3675
rs72673255	4	126220318	A	G	0.001	0.0357	202.6	0.0535	39.65	0.0317	3.41e-07	0.0917403	CD45RA- CD28- CD8+ T cell Absolute Count || id:ebi-a-GCST90001695	ebi-a-GCST90001695	ebi-a-GCST005843	3408	440328	26.1091
rs72728362	8	127054086	C	T	0.0007	0.0185	375.7	-0.0171	59.27	0.0448	2.64e-10	0.7027	CD45RA- CD28- CD8+ T cell Absolute Count || id:ebi-a-GCST90001695	ebi-a-GCST90001695	ebi-a-GCST005843	3408	440328	40.1802
rs72815709	2	80415786	C	T	0.0022	0.037	185.1	0.0135	26.88	0.0313	6.76e-12	0.6659	CD45RA- CD28- CD8+ T cell Absolute Count || id:ebi-a-GCST90001695	ebi-a-GCST90001695	ebi-a-GCST005843	3408	440328	47.4192
rs74603821	12	101714936	C	A	0.0001	0.0177	591.3	-0.0766	99.63	0.0425	3.23e-09	0.0714908	CD45RA- CD28- CD8+ T cell Absolute Count || id:ebi-a-GCST90001695	ebi-a-GCST90001695	ebi-a-GCST005843	3408	440328	35.2237
rs74651043	6	24233134	T	A	0.0003	0.0672	419.1	0.0034	73.98	0.0266	1.6e-08	0.899	CD45RA- CD28- CD8+ T cell Absolute Count || id:ebi-a-GCST90001695	ebi-a-GCST90001695	ebi-a-GCST005843	3408	440328	32.0927
rs74902462	12	59066617	T	C	0.004	0.0973	123.2	0.0109	21.68	0.0209	1.42e-08	0.6028	CD45RA- CD28- CD8+ T cell Absolute Count || id:ebi-a-GCST90001695	ebi-a-GCST90001695	ebi-a-GCST005843	3408	440328	32.2926
rs75067089	9	14983311	T	C	0.0023	0.059	144.2	-0.0285	27.81	0.0324	2.29e-07	0.3797	CD45RA- CD28- CD8+ T cell Absolute Count || id:ebi-a-GCST90001695	ebi-a-GCST90001695	ebi-a-GCST005843	3408	440328	26.8861
rs75097808	1	154796811	G	T	0.0034	0.0157	114.9	0.0098	22.64	0.0461	4.12e-07	0.8323	CD45RA- CD28- CD8+ T cell Absolute Count || id:ebi-a-GCST90001695	ebi-a-GCST90001695	ebi-a-GCST005843	3408	440328	25.7565
rs75686073	14	68253542	A	G	0.0037	0.0693	98.24	-0.0364	21.32	0.0232	4.2e-06	0.1174	CD45RA- CD28- CD8+ T cell Absolute Count || id:ebi-a-GCST90001695	ebi-a-GCST90001695	ebi-a-GCST005843	3408	440328	21.2326
rs75893788	12	84857033	A	T	0.0004	0.0136	341.3	-0.0532	71.93	0.0486	2.17e-06	0.2731	CD45RA- CD28- CD8+ T cell Absolute Count || id:ebi-a-GCST90001695	ebi-a-GCST90001695	ebi-a-GCST005843	3408	440328	22.514
rs76453822	22	28672798	T	C	NA	0.02	707.5	-0.0017	136	0.0414	2.09e-07	0.9672	CD45RA- CD28- CD8+ T cell Absolute Count || id:ebi-a-GCST90001695	ebi-a-GCST90001695	ebi-a-GCST005843	3408	440328	27.0629
rs76506268	4	187981624	G	A	0.0032	0.0433	154.5	0.0445	22.53	0.0341	8.23e-12	0.1918	CD45RA- CD28- CD8+ T cell Absolute Count || id:ebi-a-GCST90001695	ebi-a-GCST90001695	ebi-a-GCST005843	3408	440328	47.0256
rs76595423	1	102745011	G	T	0.0035	0.0523	147.3	0.0124	23.48	0.0248	3.93e-10	0.6187	CD45RA- CD28- CD8+ T cell Absolute Count || id:ebi-a-GCST90001695	ebi-a-GCST90001695	ebi-a-GCST005843	3408	440328	39.3559
rs76732756	1	221000197	A	G	0.0016	0.0192	187	-0.0084	33.11	0.0422	1.74e-08	0.8422	CD45RA- CD28- CD8+ T cell Absolute Count || id:ebi-a-GCST90001695	ebi-a-GCST90001695	ebi-a-GCST005843	3408	440328	31.8981
rs77307127	7	151528768	T	C	0.0021	0.0293	141.3	-0.0344	29.8	0.0358	2.21e-06	0.3356	CD45RA- CD28- CD8+ T cell Absolute Count || id:ebi-a-GCST90001695	ebi-a-GCST90001695	ebi-a-GCST005843	3408	440328	22.4829
rs77315801	11	132912552	C	G	0.0016	0.0225	180.1	-0.0394	33.3	0.0426	6.75e-08	0.3543	CD45RA- CD28- CD8+ T cell Absolute Count || id:ebi-a-GCST90001695	ebi-a-GCST90001695	ebi-a-GCST005843	3408	440328	29.2509
rs77654966	8	27058930	A	G	0.0556	0.0263	26.01	0.0347	5.859	0.0389	9.3e-06	0.3726	CD45RA- CD28- CD8+ T cell Absolute Count || id:ebi-a-GCST90001695	ebi-a-GCST90001695	ebi-a-GCST005843	3408	440328	19.7076
rs77721642	2	154028459	G	A	0.0023	0.0326	147.8	0.0191	30.44	0.0292	1.258e-06	0.5126	CD45RA- CD28- CD8+ T cell Absolute Count || id:ebi-a-GCST90001695	ebi-a-GCST90001695	ebi-a-GCST005843	3408	440328	23.5754
rs77843545	2	237100311	T	C	0.0035	0.0816	102.4	-0.0239	21.6	0.0343	2.21e-06	0.4849	CD45RA- CD28- CD8+ T cell Absolute Count || id:ebi-a-GCST90001695	ebi-a-GCST90001695	ebi-a-GCST005843	3408	440328	22.4746
rs77953154	5	179723042	T	C	0.012	0.0214	55.15	0.0275	11.93	0.0367	3.96e-06	0.454099	CD45RA- CD28- CD8+ T cell Absolute Count || id:ebi-a-GCST90001695	ebi-a-GCST90001695	ebi-a-GCST005843	3408	440328	21.3703
rs78604443	5	179476195	A	C	0.0191	0.2332	46.66	-0.0035	9.776	0.0178	1.89e-06	0.8423	CD45RA- CD28- CD8+ T cell Absolute Count || id:ebi-a-GCST90001695	ebi-a-GCST90001695	ebi-a-GCST005843	3408	440328	22.7807
rs78656354	1	166905650	A	G	0.0013	0.0245	263.3	0.0833	37.24	0.0392	1.89e-12	0.03359	CD45RA- CD28- CD8+ T cell Absolute Count || id:ebi-a-GCST90001695	ebi-a-GCST90001695	ebi-a-GCST005843	3408	440328	49.9899
rs78680127	21	41099181	A	G	0.0057	0.0408	82	0.0389	17.26	0.0315	2.093e-06	0.2169	CD45RA- CD28- CD8+ T cell Absolute Count || id:ebi-a-GCST90001695	ebi-a-GCST90001695	ebi-a-GCST005843	3408	440328	22.5708
rs78788969	12	85026832	G	T	0.1828	0.1997	17.9	0.0045	3.428	0.0108	1.86e-07	0.6771	CD45RA- CD28- CD8+ T cell Absolute Count || id:ebi-a-GCST90001695	ebi-a-GCST90001695	ebi-a-GCST005843	3408	440328	27.2662
rs79397670	3	3816462	T	C	0.0072	0.092	70.05	-0.0008	15.71	0.0218	8.56e-06	0.971	CD45RA- CD28- CD8+ T cell Absolute Count || id:ebi-a-GCST90001695	ebi-a-GCST90001695	ebi-a-GCST005843	3408	440328	19.8822
rs79407975	10	28109090	A	C	0.0003	0.0222	389.2	0.0035	70.79	0.0405	4.14e-08	0.9311	CD45RA- CD28- CD8+ T cell Absolute Count || id:ebi-a-GCST90001695	ebi-a-GCST90001695	ebi-a-GCST005843	3408	440328	30.2275
rs79870119	4	64142694	A	G	0.0004	0.0333	397.6	0.026	71.92	0.0369	3.5e-08	0.4819	CD45RA- CD28- CD8+ T cell Absolute Count || id:ebi-a-GCST90001695	ebi-a-GCST90001695	ebi-a-GCST005843	3408	440328	30.5628
rs79932972	2	142744587	A	C	0.0012	0.0305	187.5	0.003	39.04	0.0301	1.63e-06	0.9207	CD45RA- CD28- CD8+ T cell Absolute Count || id:ebi-a-GCST90001695	ebi-a-GCST90001695	ebi-a-GCST005843	3408	440328	23.0666
rs80036087	5	3678994	T	C	0.0084	0.0834	70.99	0.056	14.44	0.0249	9.31e-07	0.0242198	CD45RA- CD28- CD8+ T cell Absolute Count || id:ebi-a-GCST90001695	ebi-a-GCST90001695	ebi-a-GCST005843	3408	440328	24.1691
rs80347872	6	562203	A	G	NA	0.0637	1621	0.0102	252.5	0.027	1.55e-10	0.7065	CD45RA- CD28- CD8+ T cell Absolute Count || id:ebi-a-GCST90001695	ebi-a-GCST90001695	ebi-a-GCST005843	3408	440328	41.2139
rs113243185	6	32585071	C	G	0.1996	0.137	0.2134	0.0046	0.03693	0.016	8.19e-09	0.771699	Effector Memory CD4+ T cell %T cell || id:ebi-a-GCST90001544	ebi-a-GCST90001544	ebi-a-GCST005843	3427	440328	33.3911
rs113642164	6	100662893	T	C	0.0451	0.041	-0.2505	0.0153	0.05645	0.0303	9.39e-06	0.612901	Effector Memory CD4+ T cell %T cell || id:ebi-a-GCST90001544	ebi-a-GCST90001544	ebi-a-GCST005843	3427	440328	19.6919
rs11579717	1	199999121	A	G	0.0044	0.0487	-0.8849	0.0153	0.1748	0.0293	4.33e-07	0.6017	Effector Memory CD4+ T cell %T cell || id:ebi-a-GCST90001544	ebi-a-GCST90001544	ebi-a-GCST005843	3427	440328	25.6275
rs11770479	7	70906148	C	T	0.007	0.044	-0.6696	-0.0117	0.14	0.0224	1.81e-06	0.6022	Effector Memory CD4+ T cell %T cell || id:ebi-a-GCST90001544	ebi-a-GCST90001544	ebi-a-GCST005843	3427	440328	22.8757
rs12607959	18	65226341	G	C	0.0341	0.0908	0.2933	-0.0063	0.06541	0.0166	7.57e-06	0.702399	Effector Memory CD4+ T cell %T cell || id:ebi-a-GCST90001544	ebi-a-GCST90001544	ebi-a-GCST005843	3427	440328	20.1065
rs17776339	15	43260378	A	T	0.0382	0.024	0.2964	0.01	0.06349	0.0342	3.16e-06	0.7689	Effector Memory CD4+ T cell %T cell || id:ebi-a-GCST90001544	ebi-a-GCST90001544	ebi-a-GCST005843	3427	440328	21.7944
rs2500513	6	149287703	G	A	0.7151	0.748	-0.1158	-0.0162	0.02576	0.0096	7.23e-06	0.0929394	Effector Memory CD4+ T cell %T cell || id:ebi-a-GCST90001544	ebi-a-GCST90001544	ebi-a-GCST005843	3427	440328	20.2081
rs2981595	12	10583297	A	G	0.8064	0.7467	-0.1686	-0.0014	0.02956	0.0115	1.26e-08	0.9028	Effector Memory CD4+ T cell %T cell || id:ebi-a-GCST90001544	ebi-a-GCST90001544	ebi-a-GCST005843	3427	440328	32.5317
rs3131014	6	31116627	A	G	0.2101	0.3491	-0.1537	0.0062	0.03319	0.011	3.76e-06	0.576301	Effector Memory CD4+ T cell %T cell || id:ebi-a-GCST90001544	ebi-a-GCST90001544	ebi-a-GCST005843	3427	440328	21.4454
rs387663	8	68568308	A	G	0.1681	0.2646	0.1688	0.0233	0.03184	0.0106	1.22e-07	0.0281099	Effector Memory CD4+ T cell %T cell || id:ebi-a-GCST90001544	ebi-a-GCST90001544	ebi-a-GCST005843	3427	440328	28.106
rs58905133	2	38887964	G	A	0.3528	0.3722	0.1158	0.0057	0.025	0.0097	3.79e-06	0.5538	Effector Memory CD4+ T cell %T cell || id:ebi-a-GCST90001544	ebi-a-GCST90001544	ebi-a-GCST005843	3427	440328	21.4554
rs72858657	11	14128767	C	T	0.034	0.0432	-0.3023	-0.0151	0.06568	0.0264	4.33e-06	0.566601	Effector Memory CD4+ T cell %T cell || id:ebi-a-GCST90001544	ebi-a-GCST90001544	ebi-a-GCST005843	3427	440328	21.1841
rs73060045	12	12168131	G	A	0.1023	0.0873	0.1787	-0.0065	0.03826	0.0153	3.125e-06	0.6697	Effector Memory CD4+ T cell %T cell || id:ebi-a-GCST90001544	ebi-a-GCST90001544	ebi-a-GCST005843	3427	440328	21.8152
rs73189225	12	108927798	A	G	0.1103	0.301	-0.1726	0.0133	0.03685	0.0093	2.92e-06	0.155	Effector Memory CD4+ T cell %T cell || id:ebi-a-GCST90001544	ebi-a-GCST90001544	ebi-a-GCST005843	3427	440328	21.9385
rs7464374	8	144768532	A	G	0.0231	0.1947	-0.3674	0.0277	0.07647	0.0132	1.617e-06	0.0368197	Effector Memory CD4+ T cell %T cell || id:ebi-a-GCST90001544	ebi-a-GCST90001544	ebi-a-GCST005843	3427	440328	23.0832
rs80060305	2	46131295	A	G	0.0499	0.0598	0.2599	-0.0193	0.05442	0.0226	1.87e-06	0.3921	Effector Memory CD4+ T cell %T cell || id:ebi-a-GCST90001544	ebi-a-GCST90001544	ebi-a-GCST005843	3427	440328	22.8084
rs10919544	1	161508763	C	T	0.5475	0.3172	-0.2555	-0.0133	0.02745	0.0096	2.4e-20	0.1679	CD16-CD56 on Natural Killer || id:ebi-a-GCST90001884	ebi-a-GCST90001884	ebi-a-GCST005843	3113	440328	86.6357
rs117853201	11	80035628	A	G	0.0067	0.023	0.7171	-0.0078	0.1607	0.0361	8.34e-06	0.8295	CD16-CD56 on Natural Killer || id:ebi-a-GCST90001884	ebi-a-GCST90001884	ebi-a-GCST005843	3113	440328	19.9126
rs12644590	4	16657392	G	A	0.0265	0.1794	0.3926	0.0081	0.08376	0.0119	2.9e-06	0.4982	CD16-CD56 on Natural Killer || id:ebi-a-GCST90001884	ebi-a-GCST90001884	ebi-a-GCST005843	3113	440328	21.9699
rs12944882	17	37983492	C	T	0.4639	0.4979	-0.1336	-0.0142	0.02747	0.0084	1.22e-06	0.0921807	CD16-CD56 on Natural Killer || id:ebi-a-GCST90001884	ebi-a-GCST90001884	ebi-a-GCST005843	3113	440328	23.6535
rs140904849	1	32442768	T	C	0.0045	0.0295	-0.8822	0.0283	0.1972	0.033	7.98e-06	0.3904	CD16-CD56 on Natural Killer || id:ebi-a-GCST90001884	ebi-a-GCST90001884	ebi-a-GCST005843	3113	440328	20.0134
rs143549694	4	161858005	G	A	0.0161	0.0327	0.535	0.0161	0.1102	0.0322	1.253e-06	0.617	CD16-CD56 on Natural Killer || id:ebi-a-GCST90001884	ebi-a-GCST90001884	ebi-a-GCST005843	3113	440328	23.5692
rs146713480	1	161121300	A	G	0.0466	0.0456	-0.2823	-0.0007	0.06375	0.027	9.86e-06	0.9783	CD16-CD56 on Natural Killer || id:ebi-a-GCST90001884	ebi-a-GCST90001884	ebi-a-GCST005843	3113	440328	19.6093
rs148849191	11	113153223	T	C	0.0124	0.0272	-0.7822	-0.0389	0.1208	0.0398	1.11e-10	0.328	CD16-CD56 on Natural Killer || id:ebi-a-GCST90001884	ebi-a-GCST90001884	ebi-a-GCST005843	3113	440328	41.9278
rs17504675	11	110737507	A	G	0.0308	0.0256	-0.4696	0.0699	0.07632	0.0386	8.59e-10	0.0701197	CD16-CD56 on Natural Killer || id:ebi-a-GCST90001884	ebi-a-GCST90001884	ebi-a-GCST005843	3113	440328	37.8599
rs186982732	9	87447998	G	T	0.0039	0.0262	-1.003	-0.0292	0.2256	0.038	9.122e-06	0.4422	CD16-CD56 on Natural Killer || id:ebi-a-GCST90001884	ebi-a-GCST90001884	ebi-a-GCST005843	3113	440328	19.7662
rs189384754	12	122677843	G	T	0.0026	0.0508	1.271	-0.0026	0.2764	0.0237	4.39e-06	0.9136	CD16-CD56 on Natural Killer || id:ebi-a-GCST90001884	ebi-a-GCST90001884	ebi-a-GCST005843	3113	440328	21.1454
rs7023353	9	110692719	C	T	0.262	0.4166	0.1483	-0.0052	0.0313	0.0091	2.24e-06	0.5715	CD16-CD56 on Natural Killer || id:ebi-a-GCST90001884	ebi-a-GCST90001884	ebi-a-GCST005843	3113	440328	22.4488
rs71607232	4	60815666	A	G	0.0279	0.2889	0.3965	0.0115	0.08443	0.0146	2.76e-06	0.4322	CD16-CD56 on Natural Killer || id:ebi-a-GCST90001884	ebi-a-GCST90001884	ebi-a-GCST005843	3113	440328	22.0543
rs73207892	13	69429461	G	T	0.0148	0.0216	-0.4933	-0.048	0.1095	0.041	6.89e-06	0.2409	CD16-CD56 on Natural Killer || id:ebi-a-GCST90001884	ebi-a-GCST90001884	ebi-a-GCST005843	3113	440328	20.2952
rs75500437	4	58092490	A	G	0.0504	0.1109	-0.2915	0.0053	0.0635	0.0159	4.6e-06	0.740901	CD16-CD56 on Natural Killer || id:ebi-a-GCST90001884	ebi-a-GCST90001884	ebi-a-GCST005843	3113	440328	21.0732
rs75586628	3	144642201	T	C	0.0368	0.1413	-0.3286	-0.0281	0.07426	0.0178	9.99e-06	0.1148	CD16-CD56 on Natural Killer || id:ebi-a-GCST90001884	ebi-a-GCST90001884	ebi-a-GCST005843	3113	440328	19.5806
rs77291736	11	112749800	T	C	0.1086	0.0305	-1.076	-0.0185	0.03832	0.0309	6.93e-155	0.5489	CD16-CD56 on Natural Killer || id:ebi-a-GCST90001884	ebi-a-GCST90001884	ebi-a-GCST005843	3113	440328	788.449
rs7760353	6	102207604	A	T	0.0638	0.3405	0.248	0.006	0.05548	0.0115	8.13e-06	0.6032	CD16-CD56 on Natural Killer || id:ebi-a-GCST90001884	ebi-a-GCST90001884	ebi-a-GCST005843	3113	440328	19.9816
rs7947051	11	129495547	G	A	0.1505	0.2156	0.1847	0.0192	0.03723	0.0124	7.42e-07	0.1222	CD16-CD56 on Natural Killer || id:ebi-a-GCST90001884	ebi-a-GCST90001884	ebi-a-GCST005843	3113	440328	24.612
rs10762791	10	80308802	G	T	0.5113	0.3608	-0.1294	0.007	0.02464	0.0089	1.6e-07	0.4314	CD39+ CD4+ T cell %T cell || id:ebi-a-GCST90001658	ebi-a-GCST90001658	ebi-a-GCST005843	3440	440328	27.5795
rs10882701	10	97741071	C	A	0.5141	0.5228	-0.3969	0.0079	0.02378	0.0094	3.17e-60	0.4017	CD39+ CD4+ T cell %T cell || id:ebi-a-GCST90001658	ebi-a-GCST90001658	ebi-a-GCST005843	3440	440328	278.573
rs114309505	4	4345603	G	A	0.0778	0.0579	0.2137	0.0134	0.04557	0.0273	2.84e-06	0.6231	CD39+ CD4+ T cell %T cell || id:ebi-a-GCST90001658	ebi-a-GCST90001658	ebi-a-GCST005843	3440	440328	21.9913
rs114844216	10	98158952	C	T	0.0464	0.0387	0.6181	-0.0688	0.05724	0.0361	9.27e-27	0.0568198	CD39+ CD4+ T cell %T cell || id:ebi-a-GCST90001658	ebi-a-GCST90001658	ebi-a-GCST005843	3440	440328	116.605
rs11598645	10	68351521	C	T	0.011	0.0248	-0.6106	-0.0086	0.1299	0.0355	2.688e-06	0.8086	CD39+ CD4+ T cell %T cell || id:ebi-a-GCST90001658	ebi-a-GCST90001658	ebi-a-GCST005843	3440	440328	22.0951
rs11658050	17	75220287	T	C	0.2094	0.1396	0.1439	0.023	0.0292	0.0133	8.71e-07	0.0841802	CD39+ CD4+ T cell %T cell || id:ebi-a-GCST90001658	ebi-a-GCST90001658	ebi-a-GCST005843	3440	440328	24.286
rs118130438	17	35962041	T	C	0.2365	0.1694	0.1314	0.0023	0.02886	0.0116	5.49e-06	0.8438	CD39+ CD4+ T cell %T cell || id:ebi-a-GCST90001658	ebi-a-GCST90001658	ebi-a-GCST005843	3440	440328	20.7299
rs12587599	14	104575130	T	C	0.1042	0.144	-0.191	-0.0218	0.03906	0.0133	1.05e-06	0.1008	CD39+ CD4+ T cell %T cell || id:ebi-a-GCST90001658	ebi-a-GCST90001658	ebi-a-GCST005843	3440	440328	23.9112
rs12778797	10	96998688	C	T	0.3836	0.3603	0.2592	-0.0057	0.02544	0.009	4.75e-24	0.5255	CD39+ CD4+ T cell %T cell || id:ebi-a-GCST90001658	ebi-a-GCST90001658	ebi-a-GCST005843	3440	440328	103.809
rs1410600	10	97070694	T	C	0.4068	0.5291	-0.2419	0.001	0.0251	0.0091	1.06e-21	0.9089	CD39+ CD4+ T cell %T cell || id:ebi-a-GCST90001658	ebi-a-GCST90001658	ebi-a-GCST005843	3440	440328	92.8804
rs1999472	9	16186705	G	A	0.5305	0.6314	0.1112	-0.0091	0.0246	0.0092	6.37e-06	0.3235	CD39+ CD4+ T cell %T cell || id:ebi-a-GCST90001658	ebi-a-GCST90001658	ebi-a-GCST005843	3440	440328	20.4333
rs2286306	20	52558849	G	A	0.2262	0.2463	0.1288	-0.0043	0.02841	0.01	6e-06	0.6688	CD39+ CD4+ T cell %T cell || id:ebi-a-GCST90001658	ebi-a-GCST90001658	ebi-a-GCST005843	3440	440328	20.5537
rs2907958	7	156739135	A	G	0.6099	0.4634	-0.1194	-0.0007	0.02484	0.0085	1.601e-06	0.931	CD39+ CD4+ T cell %T cell || id:ebi-a-GCST90001658	ebi-a-GCST90001658	ebi-a-GCST005843	3440	440328	23.105
rs34664008	8	113175429	C	A	0.1426	0.1432	-0.1588	-0.0085	0.03489	0.0142	5.51e-06	0.550399	CD39+ CD4+ T cell %T cell || id:ebi-a-GCST90001658	ebi-a-GCST90001658	ebi-a-GCST005843	3440	440328	20.7157
rs55992940	15	59639147	C	T	0.7988	0.6117	-0.1396	0.008	0.03057	0.0103	5.16e-06	0.4367	CD39+ CD4+ T cell %T cell || id:ebi-a-GCST90001658	ebi-a-GCST90001658	ebi-a-GCST005843	3440	440328	20.8535
rs61862821	10	94513122	A	G	0.0288	0.0189	-0.3241	-0.0205	0.07269	0.0386	8.53e-06	0.595701	CD39+ CD4+ T cell %T cell || id:ebi-a-GCST90001658	ebi-a-GCST90001658	ebi-a-GCST005843	3440	440328	19.8796
rs61886297	10	95830221	A	G	0.0212	0.0399	0.4814	-0.0213	0.08593	0.031	2.29e-08	0.4922	CD39+ CD4+ T cell %T cell || id:ebi-a-GCST90001658	ebi-a-GCST90001658	ebi-a-GCST005843	3440	440328	31.385
rs62421103	6	113160344	T	G	0.0727	0.0604	0.2206	0.0445	0.04771	0.0222	3.91e-06	0.0447404	CD39+ CD4+ T cell %T cell || id:ebi-a-GCST90001658	ebi-a-GCST90001658	ebi-a-GCST005843	3440	440328	21.3792
rs6569455	6	126445961	G	A	0.2307	0.2373	-0.1429	0.0083	0.02896	0.0107	8.36e-07	0.4407	CD39+ CD4+ T cell %T cell || id:ebi-a-GCST90001658	ebi-a-GCST90001658	ebi-a-GCST005843	3440	440328	24.3482
rs6686124	1	168745427	G	A	0.1272	0.1965	0.1713	0.0101	0.03736	0.011	4.73e-06	0.3595	CD39+ CD4+ T cell %T cell || id:ebi-a-GCST90001658	ebi-a-GCST90001658	ebi-a-GCST005843	3440	440328	21.0233
rs74346764	3	145230069	A	G	0.0102	0.0331	-0.5776	-0.0588	0.1222	0.0324	2.381e-06	0.0696803	CD39+ CD4+ T cell %T cell || id:ebi-a-GCST90001658	ebi-a-GCST90001658	ebi-a-GCST005843	3440	440328	22.3415
rs7753111	6	7730944	G	A	0.3177	0.3695	0.118	0.0169	0.02615	0.0087	6.6e-06	0.0519302	CD39+ CD4+ T cell %T cell || id:ebi-a-GCST90001658	ebi-a-GCST90001658	ebi-a-GCST005843	3440	440328	20.362
rs115405874	5	119742816	G	A	0.0037	0.0258	0.9926	-0.0544	0.2014	0.0403	8.61e-07	0.1771	Memory B cell %B cell || id:ebi-a-GCST90001406	ebi-a-GCST90001406	ebi-a-GCST005843	3657	440328	24.2901
rs116844769	14	65713895	A	G	0.0662	0.046	0.2839	0.0208	0.05066	0.0256	2.26e-08	0.4182	Memory B cell %B cell || id:ebi-a-GCST90001406	ebi-a-GCST90001406	ebi-a-GCST005843	3657	440328	31.4051
rs145123647	10	26959594	T	C	0.003	0.0351	-1.082	0.0519	0.2244	0.0313	1.49e-06	0.0970108	Memory B cell %B cell || id:ebi-a-GCST90001406	ebi-a-GCST90001406	ebi-a-GCST005843	3657	440328	23.2492
rs149876490	1	16668240	T	C	0.0027	0.0365	-1.002	-0.0632	0.224	0.036	7.993e-06	0.0796398	Memory B cell %B cell || id:ebi-a-GCST90001406	ebi-a-GCST90001406	ebi-a-GCST005843	3657	440328	20.0096
rs329966	19	53070617	G	A	0.5425	0.6064	0.1104	-0.0094	0.02479	0.009	8.73e-06	0.2996	Memory B cell %B cell || id:ebi-a-GCST90001406	ebi-a-GCST90001406	ebi-a-GCST005843	3657	440328	19.8328
rs35698683	4	11590243	G	A	0.0447	0.0313	-0.2768	0.0499	0.05925	0.0346	3.1e-06	0.1496	Memory B cell %B cell || id:ebi-a-GCST90001406	ebi-a-GCST90001406	ebi-a-GCST005843	3657	440328	21.8251
rs4658141	1	89814066	C	T	0.3805	0.3452	-0.1354	-0.0144	0.02587	0.0091	1.73e-07	0.1153	Memory B cell %B cell || id:ebi-a-GCST90001406	ebi-a-GCST90001406	ebi-a-GCST005843	3657	440328	27.3933
rs55710170	3	16416145	A	G	0.1181	0.158	-0.1745	-0.0027	0.03783	0.0124	4.12e-06	0.8294	Memory B cell %B cell || id:ebi-a-GCST90001406	ebi-a-GCST90001406	ebi-a-GCST005843	3657	440328	21.2774
rs60515154	4	47914545	T	C	0.7517	0.7307	0.1306	-0.0175	0.02887	0.0094	6.3e-06	0.0610197	Memory B cell %B cell || id:ebi-a-GCST90001406	ebi-a-GCST90001406	ebi-a-GCST005843	3657	440328	20.4641
rs61896866	11	111318165	A	G	0.2428	0.1501	0.1294	0.0018	0.0287	0.013	6.72e-06	0.8902	Memory B cell %B cell || id:ebi-a-GCST90001406	ebi-a-GCST90001406	ebi-a-GCST005843	3657	440328	20.3285
rs62398379	6	37585447	C	T	0.4032	0.3558	0.1256	0.02	0.0259	0.0093	1.28e-06	0.0312198	Memory B cell %B cell || id:ebi-a-GCST90001406	ebi-a-GCST90001406	ebi-a-GCST005843	3657	440328	23.5169
rs690488	5	40183220	A	C	0.8588	0.6558	0.1701	-0.0007	0.03602	0.0094	2.44e-06	0.9399	Memory B cell %B cell || id:ebi-a-GCST90001406	ebi-a-GCST90001406	ebi-a-GCST005843	3657	440328	22.3008
rs72844588	2	138420154	A	G	0.0913	0.1541	0.2178	0.0093	0.04314	0.0137	4.67e-07	0.4955	Memory B cell %B cell || id:ebi-a-GCST90001406	ebi-a-GCST90001406	ebi-a-GCST005843	3657	440328	25.4892
rs7412746	1	150860471	T	C	0.5153	0.4836	-0.138	-0.0049	0.02542	0.0085	6.03e-08	0.558399	Memory B cell %B cell || id:ebi-a-GCST90001406	ebi-a-GCST90001406	ebi-a-GCST005843	3657	440328	29.4718
rs75766272	1	8009985	T	C	0.0201	0.0312	-0.468	0.0708	0.08646	0.0362	6.6e-08	0.0506198	Memory B cell %B cell || id:ebi-a-GCST90001406	ebi-a-GCST90001406	ebi-a-GCST005843	3657	440328	29.2996
rs76477280	13	50147180	G	A	0.0206	0.0999	0.4292	0.0065	0.08807	0.0345	1.14e-06	0.8501	Memory B cell %B cell || id:ebi-a-GCST90001406	ebi-a-GCST90001406	ebi-a-GCST005843	3657	440328	23.75
rs895377	5	58050530	A	G	0.3683	0.3701	-0.1351	-0.002	0.02599	0.0092	2.13e-07	0.8276	Memory B cell %B cell || id:ebi-a-GCST90001406	ebi-a-GCST90001406	ebi-a-GCST005843	3657	440328	27.0208
rs9270558	6	32560667	A	G	0.5249	0.4349	-0.1488	0.01	0.03249	0.0107	4.8e-06	0.3506	Memory B cell %B cell || id:ebi-a-GCST90001406	ebi-a-GCST90001406	ebi-a-GCST005843	3657	440328	20.9752
rs9492229	6	129409652	C	T	0.9556	0.9319	0.3141	-0.026	0.06101	0.0216	2.75e-07	0.2292	Memory B cell %B cell || id:ebi-a-GCST90001406	ebi-a-GCST90001406	ebi-a-GCST005843	3657	440328	26.5054
rs9584780	13	98901269	C	T	0.0257	0.1321	0.3691	0.0292	0.07708	0.0278	1.754e-06	0.2943	Memory B cell %B cell || id:ebi-a-GCST90001406	ebi-a-GCST90001406	ebi-a-GCST005843	3657	440328	22.93
rs10779896	2	4613050	T	A	0.0633	0.1976	-0.2364	0.0223	0.05339	0.0109	9.83e-06	0.0398997	CD62L- myeloid Dendritic Cell Absolute Count || id:ebi-a-GCST90001468	ebi-a-GCST90001468	ebi-a-GCST005843	3387	440328	19.6054
rs112501424	19	3045627	T	C	0.1305	0.1008	0.1694	0.0149	0.03788	0.0243	8.04e-06	0.54	CD62L- myeloid Dendritic Cell Absolute Count || id:ebi-a-GCST90001468	ebi-a-GCST90001468	ebi-a-GCST005843	3387	440328	19.9989
rs116910026	11	19877912	T	C	0.0512	0.0226	0.2902	-0.0322	0.05778	0.0383	5.39e-07	0.4018	CD62L- myeloid Dendritic Cell Absolute Count || id:ebi-a-GCST90001468	ebi-a-GCST90001468	ebi-a-GCST005843	3387	440328	25.2255
rs11830537	12	48157703	T	C	0.0371	0.0947	-0.314	-0.0099	0.06982	0.0148	7.12e-06	0.5059	CD62L- myeloid Dendritic Cell Absolute Count || id:ebi-a-GCST90001468	ebi-a-GCST90001468	ebi-a-GCST005843	3387	440328	20.2255
rs13148506	4	43123482	T	C	0.3691	0.3361	0.1304	0.0076	0.02714	0.009	1.62e-06	0.4016	CD62L- myeloid Dendritic Cell Absolute Count || id:ebi-a-GCST90001468	ebi-a-GCST90001468	ebi-a-GCST005843	3387	440328	23.0853
rs147678401	1	161035780	A	G	0.0437	0.0593	0.3306	0.011	0.06429	0.0226	2.86e-07	0.6261	CD62L- myeloid Dendritic Cell Absolute Count || id:ebi-a-GCST90001468	ebi-a-GCST90001468	ebi-a-GCST005843	3387	440328	26.4435
rs17071426	13	48733325	T	C	0.0084	0.1278	-0.6001	-0.042	0.135	0.0277	9.04e-06	0.1295	CD62L- myeloid Dendritic Cell Absolute Count || id:ebi-a-GCST90001468	ebi-a-GCST90001468	ebi-a-GCST005843	3387	440328	19.7597
rs17438107	1	162920561	T	A	0.0921	0.0533	0.2161	-0.0174	0.04523	0.0257	1.84e-06	0.4998	CD62L- myeloid Dendritic Cell Absolute Count || id:ebi-a-GCST90001468	ebi-a-GCST90001468	ebi-a-GCST005843	3387	440328	22.8274
rs35519924	15	81119490	A	G	0.3276	0.416	0.1281	-0.0022	0.02803	0.009	5.04e-06	0.8047	CD62L- myeloid Dendritic Cell Absolute Count || id:ebi-a-GCST90001468	ebi-a-GCST90001468	ebi-a-GCST005843	3387	440328	20.8858
rs4997747	12	127036550	C	T	0.2917	0.2047	0.1346	0.0048	0.02844	0.0111	2.29e-06	0.665301	CD62L- myeloid Dendritic Cell Absolute Count || id:ebi-a-GCST90001468	ebi-a-GCST90001468	ebi-a-GCST005843	3387	440328	22.3991
rs5767014	22	48474288	C	T	0.7772	0.8328	-0.1397	-0.0122	0.03083	0.0119	6.08e-06	0.3076	CD62L- myeloid Dendritic Cell Absolute Count || id:ebi-a-GCST90001468	ebi-a-GCST90001468	ebi-a-GCST005843	3387	440328	20.5327
rs71632979	1	161526397	G	A	0.2449	0.1243	0.8094	-0.0121	0.02787	0.0174	9.84e-166	0.4869	CD62L- myeloid Dendritic Cell Absolute Count || id:ebi-a-GCST90001468	ebi-a-GCST90001468	ebi-a-GCST005843	3387	440328	843.437
rs71639910	1	161937774	A	G	0.0686	0.0676	0.401	0.0264	0.05202	0.0226	1.66e-14	0.2422	CD62L- myeloid Dendritic Cell Absolute Count || id:ebi-a-GCST90001468	ebi-a-GCST90001468	ebi-a-GCST005843	3387	440328	59.4221
rs73172229	3	179194521	T	C	0.1233	0.1123	-0.1908	0.0294	0.03986	0.0161	1.77e-06	0.0676706	CD62L- myeloid Dendritic Cell Absolute Count || id:ebi-a-GCST90001468	ebi-a-GCST90001468	ebi-a-GCST005843	3387	440328	22.913
rs74341264	1	161561151	A	G	0.1219	0.0934	-0.4066	0.0171	0.03995	0.025	5.49e-24	0.4951	CD62L- myeloid Dendritic Cell Absolute Count || id:ebi-a-GCST90001468	ebi-a-GCST90001468	ebi-a-GCST005843	3387	440328	103.586
rs114672530	1	168306279	A	G	0.0173	0.03	-0.6177	-0.0338	0.1046	0.0322	3.99e-09	0.2932	CD3 on activated CD4 regulatory T cell || id:ebi-a-GCST90001853	ebi-a-GCST90001853	ebi-a-GCST005843	2919	440328	34.8732
rs12401936	1	163328756	G	A	0.1554	0.1969	0.1738	-0.008	0.03767	0.0109	4.13e-06	0.465	CD3 on activated CD4 regulatory T cell || id:ebi-a-GCST90001853	ebi-a-GCST90001853	ebi-a-GCST005843	2919	440328	21.2867
rs138786273	17	21944338	A	G	0.0452	0.0391	-0.2927	-0.0204	0.06601	0.029	9.58e-06	0.4817	CD3 on activated CD4 regulatory T cell || id:ebi-a-GCST90001853	ebi-a-GCST90001853	ebi-a-GCST005843	2919	440328	19.6619
rs142664794	21	37681268	T	C	0.0305	0.1289	0.3527	-0.0386	0.07928	0.0182	8.94e-06	0.0338501	CD3 on activated CD4 regulatory T cell || id:ebi-a-GCST90001853	ebi-a-GCST90001853	ebi-a-GCST005843	2919	440328	19.7917
rs148303369	9	28514040	C	T	0.0408	0.0365	0.3289	-0.0256	0.06852	0.0316	1.67e-06	0.4182	CD3 on activated CD4 regulatory T cell || id:ebi-a-GCST90001853	ebi-a-GCST90001853	ebi-a-GCST005843	2919	440328	23.0406
rs2949661	1	167424924	T	C	0.4466	0.3524	0.6184	0.0078	0.02511	0.0096	7.26e-122	0.4172	CD3 on activated CD4 regulatory T cell || id:ebi-a-GCST90001853	ebi-a-GCST90001853	ebi-a-GCST005843	2919	440328	606.521
rs35055340	1	165314063	T	C	0.0324	0.1052	-0.4927	-0.0054	0.07664	0.0158	1.5e-10	0.7338	CD3 on activated CD4 regulatory T cell || id:ebi-a-GCST90001853	ebi-a-GCST90001853	ebi-a-GCST005843	2919	440328	41.3289
rs4396110	1	118266529	A	G	0.4239	0.3446	-0.1219	0.0019	0.02745	0.009	9.26e-06	0.8324	CD3 on activated CD4 regulatory T cell || id:ebi-a-GCST90001853	ebi-a-GCST90001853	ebi-a-GCST005843	2919	440328	19.7207
rs4728966	7	90981869	G	A	0.0855	0.1391	0.2231	-0.006	0.04962	0.0133	7.15e-06	0.655399	CD3 on activated CD4 regulatory T cell || id:ebi-a-GCST90001853	ebi-a-GCST90001853	ebi-a-GCST005843	2919	440328	20.2156
rs4767280	12	115363953	T	C	0.5266	0.3533	-0.124	0.0208	0.02782	0.0093	8.63e-06	0.0244202	CD3 on activated CD4 regulatory T cell || id:ebi-a-GCST90001853	ebi-a-GCST90001853	ebi-a-GCST005843	2919	440328	19.8669
rs55740714	12	95185923	C	T	0.0546	0.0345	-0.2914	-0.0236	0.06391	0.0348	5.319e-06	0.497	CD3 on activated CD4 regulatory T cell || id:ebi-a-GCST90001853	ebi-a-GCST90001853	ebi-a-GCST005843	2919	440328	20.7894
rs59302791	16	17996315	T	C	0.0291	0.102	0.3785	-0.0278	0.08115	0.0176	3.24e-06	0.115	CD3 on activated CD4 regulatory T cell || id:ebi-a-GCST90001853	ebi-a-GCST90001853	ebi-a-GCST005843	2919	440328	21.7548
rs59684757	14	86146234	G	T	0.3282	0.4741	0.141	0.003	0.02961	0.0109	2.031e-06	0.7801	CD3 on activated CD4 regulatory T cell || id:ebi-a-GCST90001853	ebi-a-GCST90001853	ebi-a-GCST005843	2919	440328	22.6757
rs72758215	1	234250218	C	T	0.234	0.2091	-0.1412	-0.0007	0.0319	0.0114	9.99e-06	0.9514	CD3 on activated CD4 regulatory T cell || id:ebi-a-GCST90001853	ebi-a-GCST90001853	ebi-a-GCST005843	2919	440328	19.5924
rs78043002	15	36111764	G	T	0.0397	0.0507	0.3228	0.0373	0.0698	0.0229	3.91e-06	0.1037	CD3 on activated CD4 regulatory T cell || id:ebi-a-GCST90001853	ebi-a-GCST90001853	ebi-a-GCST005843	2919	440328	21.3873
rs78694250	7	156067251	A	G	0.0204	0.0507	-0.4581	-0.0241	0.0996	0.0236	4.41e-06	0.3067	CD3 on activated CD4 regulatory T cell || id:ebi-a-GCST90001853	ebi-a-GCST90001853	ebi-a-GCST005843	2919	440328	21.1545
rs79041458	11	30021259	A	G	0.0021	0.019	1.26	0.0171	0.2792	0.0406	6.61e-06	0.6736	CD3 on activated CD4 regulatory T cell || id:ebi-a-GCST90001853	ebi-a-GCST90001853	ebi-a-GCST005843	2919	440328	20.3662
rs8024202	15	97334659	A	G	0.3678	0.2607	-0.1286	0.0005	0.0277	0.0098	3.6e-06	0.9609	CD3 on activated CD4 regulatory T cell || id:ebi-a-GCST90001853	ebi-a-GCST90001853	ebi-a-GCST005843	2919	440328	21.5537
rs11086984	20	44511627	T	C	0.1514	0.1101	0.256	0.0247	0.03444	0.0166	1.3e-13	0.1363	CD27 on CD24+ CD27+ B cell || id:ebi-a-GCST90001798	ebi-a-GCST90001798	ebi-a-GCST005843	3657	440328	55.2527
rs113382987	2	4112823	A	T	0.0392	0.0354	0.2796	0.0138	0.06303	0.0254	9.42e-06	0.5882	CD27 on CD24+ CD27+ B cell || id:ebi-a-GCST90001798	ebi-a-GCST90001798	ebi-a-GCST005843	3657	440328	19.6779
rs114401515	3	46865159	C	G	0.0893	0.1135	0.1959	0.0236	0.04311	0.0146	5.67e-06	0.1059	CD27 on CD24+ CD27+ B cell || id:ebi-a-GCST90001798	ebi-a-GCST90001798	ebi-a-GCST005843	3657	440328	20.6497
rs116522219	3	36625286	A	G	0.0407	0.0334	0.2952	0.0135	0.06225	0.0316	2.19e-06	0.6688	CD27 on CD24+ CD27+ B cell || id:ebi-a-GCST90001798	ebi-a-GCST90001798	ebi-a-GCST005843	3657	440328	22.4882
rs12664485	6	143890569	C	T	0.012	0.0631	0.5228	-0.0199	0.1137	0.0171	4.45e-06	0.2451	CD27 on CD24+ CD27+ B cell || id:ebi-a-GCST90001798	ebi-a-GCST90001798	ebi-a-GCST005843	3657	440328	21.1422
rs144642376	3	36349691	G	A	0.0718	0.0283	0.2632	0.0508	0.04883	0.0352	7.51e-08	0.1488	CD27 on CD24+ CD27+ B cell || id:ebi-a-GCST90001798	ebi-a-GCST90001798	ebi-a-GCST005843	3657	440328	29.0535
rs147714617	12	6605299	T	C	0.1224	0.038	0.2579	0.0045	0.03725	0.0288	5.23e-12	0.8756	CD27 on CD24+ CD27+ B cell || id:ebi-a-GCST90001798	ebi-a-GCST90001798	ebi-a-GCST005843	3657	440328	47.9347
rs162076	20	46785499	A	G	0.555	0.6073	-0.1453	-0.0026	0.02494	0.0092	6.2e-09	0.7757	CD27 on CD24+ CD27+ B cell || id:ebi-a-GCST90001798	ebi-a-GCST90001798	ebi-a-GCST005843	3657	440328	33.9421
rs1801274	1	161479745	G	A	0.325	0.4708	-0.2208	-0.0156	0.02632	0.0086	7.07e-17	0.0706903	CD27 on CD24+ CD27+ B cell || id:ebi-a-GCST90001798	ebi-a-GCST90001798	ebi-a-GCST005843	3657	440328	70.3763
rs1883832	20	44746982	C	T	0.6318	0.7177	-0.5841	-0.0199	0.02417	0.0096	8.47e-120	0.03843	CD27 on CD24+ CD27+ B cell || id:ebi-a-GCST90001798	ebi-a-GCST90001798	ebi-a-GCST005843	3657	440328	584.011
rs230665	11	77881098	A	G	0.0075	0.2176	0.6315	0.0037	0.142	0.0149	8.96e-06	0.8066	CD27 on CD24+ CD27+ B cell || id:ebi-a-GCST90001798	ebi-a-GCST90001798	ebi-a-GCST005843	3657	440328	19.7774
rs245668	5	36713399	A	G	0.0271	0.0457	0.3582	-0.0236	0.07588	0.0218	2.44e-06	0.2802	CD27 on CD24+ CD27+ B cell || id:ebi-a-GCST90001798	ebi-a-GCST90001798	ebi-a-GCST005843	3657	440328	22.2842
rs25680	12	6554628	A	G	0.1671	0.2256	-0.2616	0.0105	0.03299	0.0111	2.86e-15	0.3431	CD27 on CD24+ CD27+ B cell || id:ebi-a-GCST90001798	ebi-a-GCST90001798	ebi-a-GCST005843	3657	440328	62.8798
rs4700827	5	178897725	G	A	0.0022	0.0423	-1.149	0.0716	0.243	0.0427	2.334e-06	0.0936591	CD27 on CD24+ CD27+ B cell || id:ebi-a-GCST90001798	ebi-a-GCST90001798	ebi-a-GCST005843	3657	440328	22.3577
rs4810496	20	44954283	A	G	0.2246	0.2991	-0.1397	0.0153	0.02969	0.0097	2.65e-06	0.1139	CD27 on CD24+ CD27+ B cell || id:ebi-a-GCST90001798	ebi-a-GCST90001798	ebi-a-GCST005843	3657	440328	22.1397
rs72645230	20	46242688	G	C	0.0943	0.044	-0.1961	0.0215	0.043	0.0261	5.27e-06	0.4106	CD27 on CD24+ CD27+ B cell || id:ebi-a-GCST90001798	ebi-a-GCST90001798	ebi-a-GCST005843	3657	440328	20.7978
rs75918255	3	32945761	A	G	0.035	0.0229	0.5011	0.0224	0.06717	0.0458	1.07e-13	0.6239	CD27 on CD24+ CD27+ B cell || id:ebi-a-GCST90001798	ebi-a-GCST90001798	ebi-a-GCST005843	3657	440328	55.6542
rs7621492	3	32302456	A	G	0.1136	0.0867	0.2196	0.0313	0.03939	0.0195	2.67e-08	0.1091	CD27 on CD24+ CD27+ B cell || id:ebi-a-GCST90001798	ebi-a-GCST90001798	ebi-a-GCST005843	3657	440328	31.0808
rs78083636	4	153842791	G	T	0.089	0.0851	-0.1994	-0.0067	0.04317	0.0231	3.96e-06	0.773101	CD27 on CD24+ CD27+ B cell || id:ebi-a-GCST90001798	ebi-a-GCST90001798	ebi-a-GCST005843	3657	440328	21.3347
rs8116311	20	44836231	T	C	0.0673	0.1141	0.2517	0.0096	0.0498	0.0199	4.53e-07	0.6294	CD27 on CD24+ CD27+ B cell || id:ebi-a-GCST90001798	ebi-a-GCST90001798	ebi-a-GCST005843	3657	440328	25.5451
rs9823348	3	400357	G	C	0.7961	0.6206	0.1333	-0.003	0.03013	0.0087	9.94e-06	0.7289	CD27 on CD24+ CD27+ B cell || id:ebi-a-GCST90001798	ebi-a-GCST90001798	ebi-a-GCST005843	3657	440328	19.5732
rs9989924	20	42019380	C	T	0.6669	0.7088	0.1525	-0.0087	0.02627	0.0095	7.02e-09	0.3588	CD27 on CD24+ CD27+ B cell || id:ebi-a-GCST90001798	ebi-a-GCST90001798	ebi-a-GCST005843	3657	440328	33.6992
rs115568119	1	118721918	T	C	0.0078	0.0635	-0.7747	0.024	0.1594	0.0213	1.24e-06	0.26	CD80 on plasmacytoid Dendritic Cell || id:ebi-a-GCST90002037	ebi-a-GCST90002037	ebi-a-GCST005843	2871	440328	23.6206
rs116989551	14	85248677	T	A	0.0016	0.0377	1.54	-0.0142	0.3473	0.0277	9.55e-06	0.6075	CD80 on plasmacytoid Dendritic Cell || id:ebi-a-GCST90002037	ebi-a-GCST90002037	ebi-a-GCST005843	2871	440328	19.6622
rs12239268	1	202051197	A	G	0.1292	0.1554	-0.2001	-0.0101	0.04166	0.0127	1.639e-06	0.426	CD80 on plasmacytoid Dendritic Cell || id:ebi-a-GCST90002037	ebi-a-GCST90002037	ebi-a-GCST005843	2871	440328	23.0704
rs138318679	21	46094596	T	G	0.0691	0.0234	0.2612	0.0196	0.05496	0.0359	2.11e-06	0.5841	CD80 on plasmacytoid Dendritic Cell || id:ebi-a-GCST90002037	ebi-a-GCST90002037	ebi-a-GCST005843	2871	440328	22.5867
rs1878266	11	83552659	T	C	0.6872	0.6177	0.1351	0.0076	0.03027	0.0088	8.45e-06	0.3874	CD80 on plasmacytoid Dendritic Cell || id:ebi-a-GCST90002037	ebi-a-GCST90002037	ebi-a-GCST005843	2871	440328	19.9198
rs2786227	13	35698790	T	C	0.7907	0.699	-0.1564	0.0071	0.0344	0.0098	5.67e-06	0.472	CD80 on plasmacytoid Dendritic Cell || id:ebi-a-GCST90002037	ebi-a-GCST90002037	ebi-a-GCST005843	2871	440328	20.6708
rs379605	1	30988530	T	G	0.3772	0.4839	0.1271	0.0051	0.02863	0.0102	9.33e-06	0.6186	CD80 on plasmacytoid Dendritic Cell || id:ebi-a-GCST90002037	ebi-a-GCST90002037	ebi-a-GCST005843	2871	440328	19.7083
rs62447171	7	50309890	A	G	0.2426	0.3006	-0.2093	-0.0067	0.03307	0.0092	2.84e-10	0.4662	CD80 on plasmacytoid Dendritic Cell || id:ebi-a-GCST90002037	ebi-a-GCST90002037	ebi-a-GCST005843	2871	440328	40.0562
rs639092	17	76514568	G	A	0.2436	0.2643	0.1502	-0.0072	0.03257	0.0099	4.16e-06	0.467	CD80 on plasmacytoid Dendritic Cell || id:ebi-a-GCST90002037	ebi-a-GCST90002037	ebi-a-GCST005843	2871	440328	21.2669
rs6921419	6	48113358	T	C	0.1742	0.1749	-0.1689	-0.0133	0.03725	0.0115	6e-06	0.2462	CD80 on plasmacytoid Dendritic Cell || id:ebi-a-GCST90002037	ebi-a-GCST90002037	ebi-a-GCST005843	2871	440328	20.5592
rs7185638	16	86741000	A	G	0.2024	0.3312	0.172	0.0061	0.03451	0.0095	6.58e-07	0.5191	CD80 on plasmacytoid Dendritic Cell || id:ebi-a-GCST90002037	ebi-a-GCST90002037	ebi-a-GCST005843	2871	440328	24.8409
rs75061768	11	87840236	A	G	0.0016	0.0257	1.63	0.0474	0.3494	0.0334	3.24e-06	0.1557	CD80 on plasmacytoid Dendritic Cell || id:ebi-a-GCST90002037	ebi-a-GCST90002037	ebi-a-GCST005843	2871	440328	21.7635
rs7573831	2	38099030	G	C	0.3497	0.2561	0.1332	0.0202	0.02976	0.0102	7.86e-06	0.0481005	CD80 on plasmacytoid Dendritic Cell || id:ebi-a-GCST90002037	ebi-a-GCST90002037	ebi-a-GCST005843	2871	440328	20.0328
rs7658518	4	84160279	A	G	0.2941	0.2794	-0.2855	-0.0175	0.03051	0.0093	1.58e-20	0.0615304	CD80 on plasmacytoid Dendritic Cell || id:ebi-a-GCST90002037	ebi-a-GCST90002037	ebi-a-GCST005843	2871	440328	87.5644
rs7761641	6	41956475	T	C	0.6062	0.644	-0.1338	-0.0118	0.02898	0.0094	4.04e-06	0.2064	CD80 on plasmacytoid Dendritic Cell || id:ebi-a-GCST90002037	ebi-a-GCST90002037	ebi-a-GCST005843	2871	440328	21.3165
rs7812595	8	135493606	T	G	0.0474	0.0587	0.324	0.0167	0.06425	0.0186	4.86e-07	0.3688	CD80 on plasmacytoid Dendritic Cell || id:ebi-a-GCST90002037	ebi-a-GCST90002037	ebi-a-GCST005843	2871	440328	25.4298
rs78312719	3	16614400	A	G	0.0259	0.0251	-0.406	-0.011	0.08858	0.0364	4.76e-06	0.7613	CD80 on plasmacytoid Dendritic Cell || id:ebi-a-GCST90002037	ebi-a-GCST90002037	ebi-a-GCST005843	2871	440328	21.0078
rs8094829	18	6023963	T	C	0.0401	0.0682	-0.312	0.0149	0.0704	0.021	9.71e-06	0.4772	CD80 on plasmacytoid Dendritic Cell || id:ebi-a-GCST90002037	ebi-a-GCST90002037	ebi-a-GCST005843	2871	440328	19.641
rs10192574	2	56278216	C	A	0.4555	0.3575	-0.1122	0.0074	0.02464	0.009	5.41e-06	0.4069	Monocyte Absolute Count || id:ebi-a-GCST90001583	ebi-a-GCST90001583	ebi-a-GCST005843	3629	440328	20.735
rs11061521	12	131900390	A	C	0.1962	0.265	0.1409	0.0067	0.02965	0.0101	2.1e-06	0.510301	Monocyte Absolute Count || id:ebi-a-GCST90001583	ebi-a-GCST90001583	ebi-a-GCST005843	3629	440328	22.5825
rs11177104	12	68605883	A	G	0.0076	0.1114	-0.6011	0.0233	0.1352	0.0212	9.08e-06	0.2711	Monocyte Absolute Count || id:ebi-a-GCST90001583	ebi-a-GCST90001583	ebi-a-GCST005843	3629	440328	19.767
rs115451299	1	110012633	C	T	0.0018	0.0205	-1.305	0.0249	0.2683	0.0398	1.185e-06	0.5322	Monocyte Absolute Count || id:ebi-a-GCST90001583	ebi-a-GCST90001583	ebi-a-GCST005843	3629	440328	23.6581
rs116981568	13	28964708	T	C	0.0477	0.0373	0.2687	-0.0021	0.05573	0.0281	1.48e-06	0.9415	Monocyte Absolute Count || id:ebi-a-GCST90001583	ebi-a-GCST90001583	ebi-a-GCST005843	3629	440328	23.2465
rs12346499	9	113902881	T	C	0.5233	0.5438	-0.1378	-0.0004	0.0244	0.0084	1.77e-08	0.9619	Monocyte Absolute Count || id:ebi-a-GCST90001583	ebi-a-GCST90001583	ebi-a-GCST005843	3629	440328	31.8947
rs1249347	10	28612860	G	C	0.1795	0.2139	-0.1399	-0.0014	0.03152	0.0115	9.31e-06	0.9013	Monocyte Absolute Count || id:ebi-a-GCST90001583	ebi-a-GCST90001583	ebi-a-GCST005843	3629	440328	19.6999
rs12501003	4	92510918	G	A	0.1674	0.0763	0.1594	-0.0066	0.03191	0.0172	6.17e-07	0.7031	Monocyte Absolute Count || id:ebi-a-GCST90001583	ebi-a-GCST90001583	ebi-a-GCST005843	3629	440328	24.953
rs1375493	2	182323766	A	G	0.3781	0.5291	0.127	-0.0141	0.02481	0.0084	3.26e-07	0.0923889	Monocyte Absolute Count || id:ebi-a-GCST90001583	ebi-a-GCST90001583	ebi-a-GCST005843	3629	440328	26.2032
rs145530955	7	65604757	T	C	0.0285	0.0434	-0.332	-0.0253	0.07238	0.0296	4.65e-06	0.3921	Monocyte Absolute Count || id:ebi-a-GCST90001583	ebi-a-GCST90001583	ebi-a-GCST005843	3629	440328	21.0397
rs183716470	3	81299703	G	T	0.081	0.0354	-0.2002	0.0285	0.04522	0.0261	9.8e-06	0.2746	Monocyte Absolute Count || id:ebi-a-GCST90001583	ebi-a-GCST90001583	ebi-a-GCST005843	3629	440328	19.6005
rs1896857	2	198164530	G	A	0.1736	0.3448	0.1482	0.0024	0.03176	0.0088	3.16e-06	0.7888	Monocyte Absolute Count || id:ebi-a-GCST90001583	ebi-a-GCST90001583	ebi-a-GCST005843	3629	440328	21.7739
rs189962728	4	58124445	C	T	0.0004	0.0181	-2.819	-0.0026	0.5658	0.039	6.57e-07	0.9476	Monocyte Absolute Count || id:ebi-a-GCST90001583	ebi-a-GCST90001583	ebi-a-GCST005843	3629	440328	24.8236
rs2120231	17	1015996	G	T	0.5141	0.489	-0.1189	-0.0013	0.02416	0.0095	8.91e-07	0.8917	Monocyte Absolute Count || id:ebi-a-GCST90001583	ebi-a-GCST90001583	ebi-a-GCST005843	3629	440328	24.2198
rs2541899	7	35423859	T	C	0.8002	0.7648	0.1356	0.0095	0.02947	0.0099	4.36e-06	0.3399	Monocyte Absolute Count || id:ebi-a-GCST90001583	ebi-a-GCST90001583	ebi-a-GCST005843	3629	440328	21.1719
rs445	7	92408370	T	C	0.1941	0.1901	-0.1523	0.004	0.03005	0.0125	4.25e-07	0.7466	Monocyte Absolute Count || id:ebi-a-GCST90001583	ebi-a-GCST90001583	ebi-a-GCST005843	3629	440328	25.6869
rs55971447	1	161515326	T	C	0.2392	0.1241	-0.1319	-0.0094	0.02885	0.0168	5.02e-06	0.5782	Monocyte Absolute Count || id:ebi-a-GCST90001583	ebi-a-GCST90001583	ebi-a-GCST005843	3629	440328	20.9025
rs6708174	2	134344243	C	T	0.2001	0.3537	-0.1359	-0.0095	0.02999	0.0089	6.02e-06	0.2836	Monocyte Absolute Count || id:ebi-a-GCST90001583	ebi-a-GCST90001583	ebi-a-GCST005843	3629	440328	20.5346
rs75791731	8	135163467	T	G	0.0778	0.0815	-0.2237	0.0015	0.04488	0.0172	6.49e-07	0.9327	Monocyte Absolute Count || id:ebi-a-GCST90001583	ebi-a-GCST90001583	ebi-a-GCST005843	3629	440328	24.8443
rs77765378	8	77490437	C	G	0.0361	0.0923	0.2863	-0.0205	0.06456	0.0216	9.51e-06	0.3443	Monocyte Absolute Count || id:ebi-a-GCST90001583	ebi-a-GCST90001583	ebi-a-GCST005843	3629	440328	19.666
rs78805826	8	49196586	A	T	0.0263	0.0244	0.362	-0.0603	0.07803	0.0427	3.63e-06	0.1582	Monocyte Absolute Count || id:ebi-a-GCST90001583	ebi-a-GCST90001583	ebi-a-GCST005843	3629	440328	21.5226
rs9599503	13	35314819	C	T	0.2827	0.1421	-0.1213	0.0168	0.02663	0.014	5.36e-06	0.233	Monocyte Absolute Count || id:ebi-a-GCST90001583	ebi-a-GCST90001583	ebi-a-GCST005843	3629	440328	20.7481
rs114017670	1	40242025	G	A	0.0614	0.0607	0.3133	-0.0059	0.07061	0.0241	9.66e-06	0.8078	CD24 on IgD+ CD38- unswitched memory B cell || id:ebi-a-GCST90001767	ebi-a-GCST90001767	ebi-a-GCST005843	1832	440328	19.6874
rs117488563	13	29183168	A	G	0.0147	0.049	-0.7224	0.0057	0.1454	0.0246	7.39e-07	0.8171	CD24 on IgD+ CD38- unswitched memory B cell || id:ebi-a-GCST90001767	ebi-a-GCST90001767	ebi-a-GCST005843	1832	440328	24.6846
rs150910045	3	148279147	C	T	0.4078	0.2847	0.1655	0.0013	0.03551	0.0095	3.384e-06	0.8873	CD24 on IgD+ CD38- unswitched memory B cell || id:ebi-a-GCST90001767	ebi-a-GCST90001767	ebi-a-GCST005843	1832	440328	21.7217
rs16942616	16	87098993	T	C	0.0401	0.1168	-0.4025	-0.0118	0.0885	0.0149	5.767e-06	0.4254	CD24 on IgD+ CD38- unswitched memory B cell || id:ebi-a-GCST90001767	ebi-a-GCST90001767	ebi-a-GCST005843	1832	440328	20.6845
rs1889263	3	175401058	C	T	0.0287	0.0676	-0.4509	-0.0114	0.1007	0.0198	8.08e-06	0.5659	CD24 on IgD+ CD38- unswitched memory B cell || id:ebi-a-GCST90001767	ebi-a-GCST90001767	ebi-a-GCST005843	1832	440328	20.0494
rs2236073	6	106898421	A	G	0.5961	0.5112	0.2114	0.0135	0.03543	0.0084	2.92e-09	0.1094	CD24 on IgD+ CD38- unswitched memory B cell || id:ebi-a-GCST90001767	ebi-a-GCST90001767	ebi-a-GCST005843	1832	440328	35.6014
rs2283164	11	2579163	G	A	0.0532	0.0569	-0.3336	0.0115	0.07475	0.0216	8.57e-06	0.5949	CD24 on IgD+ CD38- unswitched memory B cell || id:ebi-a-GCST90001767	ebi-a-GCST90001767	ebi-a-GCST005843	1832	440328	19.9173
rs34396417	2	121363691	C	G	0.0535	0.0974	-0.3454	-0.007	0.07579	0.0238	5.53e-06	0.769699	CD24 on IgD+ CD38- unswitched memory B cell || id:ebi-a-GCST90001767	ebi-a-GCST90001767	ebi-a-GCST005843	1832	440328	20.7693
rs35851357	14	88302344	A	G	0.1179	0.092	0.2403	0.0034	0.05406	0.0185	9.29e-06	0.8527	CD24 on IgD+ CD38- unswitched memory B cell || id:ebi-a-GCST90001767	ebi-a-GCST90001767	ebi-a-GCST005843	1832	440328	19.7586
rs4569270	16	82557069	T	A	0.0988	0.2212	-0.2637	-0.0097	0.05783	0.0103	5.45e-06	0.3442	CD24 on IgD+ CD38- unswitched memory B cell || id:ebi-a-GCST90001767	ebi-a-GCST90001767	ebi-a-GCST005843	1832	440328	20.7928
rs58241910	20	62864471	C	T	0.0898	0.2003	-0.2836	0.0178	0.06257	0.0176	6.22e-06	0.311	CD24 on IgD+ CD38- unswitched memory B cell || id:ebi-a-GCST90001767	ebi-a-GCST90001767	ebi-a-GCST005843	1832	440328	20.5438
rs72682699	14	44731074	T	C	0.0718	0.0564	0.3129	-0.0091	0.0685	0.0243	5.27e-06	0.708401	CD24 on IgD+ CD38- unswitched memory B cell || id:ebi-a-GCST90001767	ebi-a-GCST90001767	ebi-a-GCST005843	1832	440328	20.8656
rs75645526	16	71565056	A	G	0.1359	0.1955	0.2308	0.0071	0.05094	0.0121	6.29e-06	0.5563	CD24 on IgD+ CD38- unswitched memory B cell || id:ebi-a-GCST90001767	ebi-a-GCST90001767	ebi-a-GCST005843	1832	440328	20.5283
rs76624974	11	131992482	G	A	0.0401	0.0355	-0.4227	0.0522	0.08883	0.0335	2.1e-06	0.1192	CD24 on IgD+ CD38- unswitched memory B cell || id:ebi-a-GCST90001767	ebi-a-GCST90001767	ebi-a-GCST005843	1832	440328	22.6436
rs783414	6	106966701	G	A	0.8343	0.9255	-0.2432	-0.0209	0.04632	0.0162	1.7e-07	0.1971	CD24 on IgD+ CD38- unswitched memory B cell || id:ebi-a-GCST90001767	ebi-a-GCST90001767	ebi-a-GCST005843	1832	440328	27.567
rs78409132	21	16838053	C	T	0.128	0.1201	-0.238	0.0249	0.05155	0.0189	4.16e-06	0.187	CD24 on IgD+ CD38- unswitched memory B cell || id:ebi-a-GCST90001767	ebi-a-GCST90001767	ebi-a-GCST005843	1832	440328	21.3156
rs9400058	6	107164076	G	A	0.0617	0.1148	-0.8239	0.001	0.07087	0.015	3.42e-30	0.9444	CD24 on IgD+ CD38- unswitched memory B cell || id:ebi-a-GCST90001767	ebi-a-GCST90001767	ebi-a-GCST005843	1832	440328	135.153
rs112637846	6	149114553	A	C	0.0003	0.0287	3.37	0.0082	0.6241	0.0309	7.14e-08	0.791099	CD28+ CD45RA+ CD8dim T cell %T cell || id:ebi-a-GCST90001664	ebi-a-GCST90001664	ebi-a-GCST005843	3440	440328	29.1576
rs113098887	6	84554072	A	C	0.0001	0.0194	3.721	-0.0423	0.8185	0.0411	5.65e-06	0.3041	CD28+ CD45RA+ CD8dim T cell %T cell || id:ebi-a-GCST90001664	ebi-a-GCST90001664	ebi-a-GCST005843	3440	440328	20.6672
rs11579717	1	199999121	A	G	0.0044	0.0487	1.303	0.0153	0.1744	0.0293	1.02e-13	0.6017	CD28+ CD45RA+ CD8dim T cell %T cell || id:ebi-a-GCST90001664	ebi-a-GCST90001664	ebi-a-GCST005843	3440	440328	55.8208
rs11848822	14	102531420	C	T	0.0544	0.0897	0.2338	-0.0031	0.05228	0.0194	8.03e-06	0.8737	CD28+ CD45RA+ CD8dim T cell %T cell || id:ebi-a-GCST90001664	ebi-a-GCST90001664	ebi-a-GCST005843	3440	440328	19.9994
rs12314907	12	79661771	G	A	NA	0.2101	8.253	-0.0079	1.525	0.0191	6.72e-08	0.6782	CD28+ CD45RA+ CD8dim T cell %T cell || id:ebi-a-GCST90001664	ebi-a-GCST90001664	ebi-a-GCST005843	3440	440328	29.2876
rs12424807	12	14397702	C	T	0.0875	0.0571	0.1895	-0.0073	0.04112	0.02	4.2e-06	0.715201	CD28+ CD45RA+ CD8dim T cell %T cell || id:ebi-a-GCST90001664	ebi-a-GCST90001664	ebi-a-GCST005843	3440	440328	21.2379
rs12712610	2	38897249	G	A	0.2977	0.3048	0.1724	-0.0094	0.02569	0.0105	2.27e-11	0.3693	CD28+ CD45RA+ CD8dim T cell %T cell || id:ebi-a-GCST90001664	ebi-a-GCST90001664	ebi-a-GCST005843	3440	440328	45.0346
rs1341624	1	191433917	T	C	0.0253	0.0607	0.349	0.0107	0.07604	0.0221	4.58e-06	0.6298	CD28+ CD45RA+ CD8dim T cell %T cell || id:ebi-a-GCST90001664	ebi-a-GCST90001664	ebi-a-GCST005843	3440	440328	21.0653
rs17480640	5	119666172	C	T	0.5573	0.452	0.1089	0.003	0.02361	0.0089	4.108e-06	0.7387	CD28+ CD45RA+ CD8dim T cell %T cell || id:ebi-a-GCST90001664	ebi-a-GCST90001664	ebi-a-GCST005843	3440	440328	21.2747
rs17627427	4	25959751	T	C	0.1099	0.0708	0.1679	-0.0346	0.03729	0.0212	6.91e-06	0.1022	CD28+ CD45RA+ CD8dim T cell %T cell || id:ebi-a-GCST90001664	ebi-a-GCST90001664	ebi-a-GCST005843	3440	440328	20.2729
rs1948650	15	36040048	G	A	0.768	0.6679	-0.1308	-0.0107	0.02709	0.0094	1.438e-06	0.2541	CD28+ CD45RA+ CD8dim T cell %T cell || id:ebi-a-GCST90001664	ebi-a-GCST90001664	ebi-a-GCST005843	3440	440328	23.313
rs1980606	1	160654786	A	G	0.1676	0.2103	0.1379	-0.0094	0.0309	0.0105	8.34e-06	0.3692	CD28+ CD45RA+ CD8dim T cell %T cell || id:ebi-a-GCST90001664	ebi-a-GCST90001664	ebi-a-GCST005843	3440	440328	19.9164
rs2252937	6	31461613	C	T	0.2231	0.1757	-0.1595	0.0174	0.0336	0.0136	2.17e-06	0.2011	CD28+ CD45RA+ CD8dim T cell %T cell || id:ebi-a-GCST90001664	ebi-a-GCST90001664	ebi-a-GCST005843	3440	440328	22.5342
rs34645541	1	195875605	A	C	0.0094	0.0252	0.6208	-0.0558	0.1222	0.0399	3.99e-07	0.1624	CD28+ CD45RA+ CD8dim T cell %T cell || id:ebi-a-GCST90001664	ebi-a-GCST90001664	ebi-a-GCST005843	3440	440328	25.8084
rs3861195	15	32997150	A	G	0.1741	0.2549	0.1422	0.0026	0.03062	0.01	3.57e-06	0.7968	CD28+ CD45RA+ CD8dim T cell %T cell || id:ebi-a-GCST90001664	ebi-a-GCST90001664	ebi-a-GCST005843	3440	440328	21.567
rs4832054	2	87058580	A	G	0.243	0.2971	0.1726	-0.0169	0.02712	0.0096	2.21e-10	0.0793999	CD28+ CD45RA+ CD8dim T cell %T cell || id:ebi-a-GCST90001664	ebi-a-GCST90001664	ebi-a-GCST005843	3440	440328	40.5044
rs4964285	12	109318834	T	C	0.3737	0.3429	0.1065	-0.0064	0.02369	0.0094	7.171e-06	0.4984	CD28+ CD45RA+ CD8dim T cell %T cell || id:ebi-a-GCST90001664	ebi-a-GCST90001664	ebi-a-GCST005843	3440	440328	20.2101
rs73197004	3	108545856	A	G	0.019	0.0988	-0.4031	0.0121	0.08725	0.0166	3.983e-06	0.4661	CD28+ CD45RA+ CD8dim T cell %T cell || id:ebi-a-GCST90001664	ebi-a-GCST90001664	ebi-a-GCST005843	3440	440328	21.3449
rs74577787	3	84799491	T	C	0.0003	0.0132	3.379	0.049	0.6241	0.0513	6.61e-08	0.3398	CD28+ CD45RA+ CD8dim T cell %T cell || id:ebi-a-GCST90001664	ebi-a-GCST90001664	ebi-a-GCST005843	3440	440328	29.3135
rs75024282	19	30042758	A	G	0.0407	0.0392	0.2933	0.0129	0.05861	0.0274	5.87e-07	0.6381	CD28+ CD45RA+ CD8dim T cell %T cell || id:ebi-a-GCST90001664	ebi-a-GCST90001664	ebi-a-GCST005843	3440	440328	25.0427
rs7557121	2	240520878	T	C	0.235	0.3429	-0.1252	0.0014	0.02726	0.0088	4.5e-06	0.8749	CD28+ CD45RA+ CD8dim T cell %T cell || id:ebi-a-GCST90001664	ebi-a-GCST90001664	ebi-a-GCST005843	3440	440328	21.0939
rs78470849	6	31382675	T	C	0.1856	0.2105	0.1843	-0.0061	0.03497	0.0152	1.45e-07	0.6897	CD28+ CD45RA+ CD8dim T cell %T cell || id:ebi-a-GCST90001664	ebi-a-GCST90001664	ebi-a-GCST005843	3440	440328	27.7753
rs78905646	2	189898847	A	G	0.023	0.0233	0.3541	0.0589	0.07687	0.0309	4.25e-06	0.05643	CD28+ CD45RA+ CD8dim T cell %T cell || id:ebi-a-GCST90001664	ebi-a-GCST90001664	ebi-a-GCST005843	3440	440328	21.2196
rs79827501	2	38431267	T	G	0.0731	0.0405	-0.267	0.0204	0.04503	0.0271	3.34e-09	0.4524	CD28+ CD45RA+ CD8dim T cell %T cell || id:ebi-a-GCST90001664	ebi-a-GCST90001664	ebi-a-GCST005843	3440	440328	35.1576
rs925236	15	99661608	T	C	0.2458	0.1966	0.1246	-0.0197	0.02689	0.0111	3.71e-06	0.0758805	CD28+ CD45RA+ CD8dim T cell %T cell || id:ebi-a-GCST90001664	ebi-a-GCST90001664	ebi-a-GCST005843	3440	440328	21.4711
rs116851051	20	15544052	C	T	0.014	0.0392	-0.648	0.1129	0.1415	0.0445	4.97e-06	0.0112401	CD33- HLA DR- Absolute Count || id:ebi-a-GCST90001522	ebi-a-GCST90001522	ebi-a-GCST005843	1858	440328	20.9719
rs117195035	18	72338465	T	C	0.0778	0.0362	0.2769	0.0439	0.06232	0.0291	9.37e-06	0.1307	CD33- HLA DR- Absolute Count || id:ebi-a-GCST90001522	ebi-a-GCST90001522	ebi-a-GCST005843	1858	440328	19.742
rs1205315	19	54838294	G	A	0.3114	0.2189	-0.1664	0.0061	0.03605	0.0116	4.19e-06	0.5985	CD33- HLA DR- Absolute Count || id:ebi-a-GCST90001522	ebi-a-GCST90001522	ebi-a-GCST005843	1858	440328	21.3057
rs12276131	11	4839164	A	G	0.5081	0.4541	-0.1585	-0.0048	0.03347	0.0088	2.35e-06	0.5861	CD33- HLA DR- Absolute Count || id:ebi-a-GCST90001522	ebi-a-GCST90001522	ebi-a-GCST005843	1858	440328	22.4258
rs144148395	10	38761057	A	G	0.0576	0.1218	-0.3475	-0.0036	0.07666	0.0207	6.21e-06	0.8616	CD33- HLA DR- Absolute Count || id:ebi-a-GCST90001522	ebi-a-GCST90001522	ebi-a-GCST005843	1858	440328	20.5481
rs145397048	14	101739270	G	A	0.0223	0.0287	0.505	0.0258	0.1123	0.0309	7.31e-06	0.4043	CD33- HLA DR- Absolute Count || id:ebi-a-GCST90001522	ebi-a-GCST90001522	ebi-a-GCST005843	1858	440328	20.222
rs145540967	19	31193989	G	C	0.0038	0.0346	-1.312	0.0549	0.2783	0.029	2.61e-06	0.0586597	CD33- HLA DR- Absolute Count || id:ebi-a-GCST90001522	ebi-a-GCST90001522	ebi-a-GCST005843	1858	440328	22.225
rs17644026	4	53828606	T	C	0.0845	0.1092	-0.27	-0.0018	0.05948	0.0139	5.98e-06	0.8988	CD33- HLA DR- Absolute Count || id:ebi-a-GCST90001522	ebi-a-GCST90001522	ebi-a-GCST005843	1858	440328	20.6056
rs2893591	7	105343363	A	G	0.1534	0.2071	0.2146	-0.0004	0.04597	0.0112	3.26e-06	0.9702	CD33- HLA DR- Absolute Count || id:ebi-a-GCST90001522	ebi-a-GCST90001522	ebi-a-GCST005843	1858	440328	21.7927
rs55867246	14	54236212	A	G	0.0635	0.1263	-0.3044	-0.0048	0.06772	0.0148	7.36e-06	0.746	CD33- HLA DR- Absolute Count || id:ebi-a-GCST90001522	ebi-a-GCST90001522	ebi-a-GCST005843	1858	440328	20.2048
rs59118111	1	4044791	C	G	0.0371	0.2474	-0.4264	-0.0054	0.08487	0.0113	5.57e-07	0.630901	CD33- HLA DR- Absolute Count || id:ebi-a-GCST90001522	ebi-a-GCST90001522	ebi-a-GCST005843	1858	440328	25.2421
rs67418059	15	65664499	T	C	0.0562	0.1205	0.3374	0.0314	0.07164	0.0186	2.66e-06	0.0914808	CD33- HLA DR- Absolute Count || id:ebi-a-GCST90001522	ebi-a-GCST90001522	ebi-a-GCST005843	1858	440328	22.1809
rs7079561	10	128153755	A	G	0.9553	0.8747	0.3739	0.0204	0.08181	0.018	5.2e-06	0.2588	CD33- HLA DR- Absolute Count || id:ebi-a-GCST90001522	ebi-a-GCST90001522	ebi-a-GCST005843	1858	440328	20.8881
rs72826499	6	19014908	T	C	0.0667	0.0877	-0.309	-0.0299	0.06772	0.0159	5.38e-06	0.0605703	CD33- HLA DR- Absolute Count || id:ebi-a-GCST90001522	ebi-a-GCST90001522	ebi-a-GCST005843	1858	440328	20.8201
rs77571541	16	84165036	C	T	0.0159	0.0317	-0.6084	-0.0336	0.1367	0.031	9.06e-06	0.2783	CD33- HLA DR- Absolute Count || id:ebi-a-GCST90001522	ebi-a-GCST90001522	ebi-a-GCST005843	1858	440328	19.808
rs930273	3	10659768	T	C	0.8819	0.664	-0.2339	0.0026	0.05139	0.0107	5.671e-06	0.8072	CD33- HLA DR- Absolute Count || id:ebi-a-GCST90001522	ebi-a-GCST90001522	ebi-a-GCST005843	1858	440328	20.7159
rs9916257	17	33797371	T	G	0.5737	0.4229	-0.1904	-0.0087	0.03354	0.0086	1.59e-08	0.3072	CD33- HLA DR- Absolute Count || id:ebi-a-GCST90001522	ebi-a-GCST90001522	ebi-a-GCST005843	1858	440328	32.2261
rs10878258	12	40641692	G	A	0.4332	0.2661	-0.1382	-0.0069	0.02572	0.0097	8.13e-08	0.476	CCR2 on monocyte || id:ebi-a-GCST90002008	ebi-a-GCST90002008	ebi-a-GCST005843	3629	440328	28.8718
rs11606662	11	75224900	G	T	0.1772	0.1576	-0.1437	-0.0217	0.03241	0.0122	9.52e-06	0.0759801	CCR2 on monocyte || id:ebi-a-GCST90002008	ebi-a-GCST90002008	ebi-a-GCST005843	3629	440328	19.6587
rs12613485	2	102154764	A	G	0.0845	0.1126	-0.2065	0.0135	0.04436	0.0148	3.36e-06	0.3619	CCR2 on monocyte || id:ebi-a-GCST90002008	ebi-a-GCST90002008	ebi-a-GCST005843	3629	440328	21.6699
rs13060505	3	46968023	G	C	0.0234	0.0489	0.382	-0.0223	0.08248	0.0301	3.755e-06	0.4579	CCR2 on monocyte || id:ebi-a-GCST90002008	ebi-a-GCST90002008	ebi-a-GCST005843	3629	440328	21.4501
rs17017001	1	207019530	A	C	0.1875	0.2041	-0.1427	0.0318	0.03193	0.0115	8.03e-06	0.00572902	CCR2 on monocyte || id:ebi-a-GCST90002008	ebi-a-GCST90002008	ebi-a-GCST005843	3629	440328	19.9733
rs187328631	19	16862057	G	A	0.0222	0.0801	0.3961	0.0308	0.08492	0.0239	3.21e-06	0.1965	CCR2 on monocyte || id:ebi-a-GCST90002008	ebi-a-GCST90002008	ebi-a-GCST005843	3629	440328	21.7565
rs34463381	12	131501922	G	A	0.1273	0.3002	0.1651	0.0059	0.03651	0.0146	6.33e-06	0.6846	CCR2 on monocyte || id:ebi-a-GCST90002008	ebi-a-GCST90002008	ebi-a-GCST005843	3629	440328	20.4489
rs35526800	2	6628808	T	A	0.015	0.0669	0.4494	-0.0158	0.1001	0.0251	7.3e-06	0.5305	CCR2 on monocyte || id:ebi-a-GCST90002008	ebi-a-GCST90002008	ebi-a-GCST005843	3629	440328	20.1557
rs4683184	3	46187707	A	G	0.6904	0.6421	0.2224	-0.0226	0.0265	0.0093	6.59e-17	0.01554	CCR2 on monocyte || id:ebi-a-GCST90002008	ebi-a-GCST90002008	ebi-a-GCST005843	3629	440328	70.4333
rs74124962	1	161408398	G	T	0.2058	0.0931	-0.159	0.0021	0.03108	0.0191	3.27e-07	0.9119	CCR2 on monocyte || id:ebi-a-GCST90002008	ebi-a-GCST90002008	ebi-a-GCST005843	3629	440328	26.1717
rs777415	4	71028584	C	T	0.0006	0.0435	2.348	0.0027	0.502	0.0311	3.02e-06	0.9312	CCR2 on monocyte || id:ebi-a-GCST90002008	ebi-a-GCST90002008	ebi-a-GCST005843	3629	440328	21.877
rs77772425	17	30219703	T	G	0.0555	0.0306	-0.2415	0.0103	0.05232	0.0288	4.05e-06	0.719399	CCR2 on monocyte || id:ebi-a-GCST90002008	ebi-a-GCST90002008	ebi-a-GCST005843	3629	440328	21.3058
rs78246754	3	133776890	T	C	0.03	0.0467	0.3233	-0.0159	0.07135	0.0258	6.04e-06	0.5377	CCR2 on monocyte || id:ebi-a-GCST90002008	ebi-a-GCST90002008	ebi-a-GCST005843	3629	440328	20.5316
rs79641389	3	46882338	C	A	0.0336	0.0973	-0.4085	-0.026	0.06877	0.0214	3.13e-09	0.2235	CCR2 on monocyte || id:ebi-a-GCST90002008	ebi-a-GCST90002008	ebi-a-GCST005843	3629	440328	35.2847
rs10178070	2	18727639	C	T	0.115	0.308	-0.1229	0.0033	0.02671	0.011	4.4e-06	0.7618	Naive CD8+ T cell Absolute Count || id:ebi-a-GCST90001551	ebi-a-GCST90001551	ebi-a-GCST005843	3395	440328	21.1717
rs113911480	14	29113167	G	T	0.0314	0.0387	0.2391	-0.015	0.04742	0.0289	4.83e-07	0.6045	Naive CD8+ T cell Absolute Count || id:ebi-a-GCST90001551	ebi-a-GCST90001551	ebi-a-GCST005843	3395	440328	25.4235
rs1150829	6	587532	T	C	0.7244	0.68	-0.08657	-0.0085	0.01874	0.0095	4e-06	0.3704	Naive CD8+ T cell Absolute Count || id:ebi-a-GCST90001551	ebi-a-GCST90001551	ebi-a-GCST005843	3395	440328	21.3401
rs11652705	17	41761741	G	A	0.1705	0.3346	-0.116	-0.0079	0.02274	0.0093	3.6e-07	0.3954	Naive CD8+ T cell Absolute Count || id:ebi-a-GCST90001551	ebi-a-GCST90001551	ebi-a-GCST005843	3395	440328	26.0217
rs117120215	21	38377520	G	C	0.0001	0.0252	-2.447	-0.0337	0.507	0.0418	1.45e-06	0.4201	Naive CD8+ T cell Absolute Count || id:ebi-a-GCST90001551	ebi-a-GCST90001551	ebi-a-GCST005843	3395	440328	23.2944
rs11931315	4	16601009	C	T	0.2934	0.4358	-0.08275	-0.0002	0.01868	0.0085	9.75e-06	0.9778	Naive CD8+ T cell Absolute Count || id:ebi-a-GCST90001551	ebi-a-GCST90001551	ebi-a-GCST005843	3395	440328	19.6238
rs12555210	9	33428882	G	A	0.0887	0.0403	0.1409	-0.0012	0.03006	0.0292	2.9e-06	0.9674	Naive CD8+ T cell Absolute Count || id:ebi-a-GCST90001551	ebi-a-GCST90001551	ebi-a-GCST005843	3395	440328	21.9707
rs1374984	6	127949276	A	G	0.9247	0.9452	0.1479	-0.0367	0.03336	0.0254	9.57e-06	0.1482	Naive CD8+ T cell Absolute Count || id:ebi-a-GCST90001551	ebi-a-GCST90001551	ebi-a-GCST005843	3395	440328	19.6555
rs143809235	2	167484735	G	T	NA	0.0163	-11.47	-0.0063	2.101	0.0488	5.17e-08	0.8979	Naive CD8+ T cell Absolute Count || id:ebi-a-GCST90001551	ebi-a-GCST90001551	ebi-a-GCST005843	3395	440328	29.804
rs17685199	15	36405909	C	A	0.1817	0.1254	-0.1058	-0.0105	0.02156	0.0146	9.57e-07	0.4709	Naive CD8+ T cell Absolute Count || id:ebi-a-GCST90001551	ebi-a-GCST90001551	ebi-a-GCST005843	3395	440328	24.081
rs2629830	1	114684259	G	C	0.8445	0.6541	-0.1096	0.0055	0.02328	0.0094	2.63e-06	0.560701	Naive CD8+ T cell Absolute Count || id:ebi-a-GCST90001551	ebi-a-GCST90001551	ebi-a-GCST005843	3395	440328	22.1644
rs28465400	6	29839523	T	C	0.1417	0.1602	0.1395	-0.0005	0.02832	0.0154	8.74e-07	0.9763	Naive CD8+ T cell Absolute Count || id:ebi-a-GCST90001551	ebi-a-GCST90001551	ebi-a-GCST005843	3395	440328	24.264
rs28678122	15	56956314	C	A	0.151	0.1762	0.1089	0.0078	0.02399	0.0108	5.9e-06	0.4713	Naive CD8+ T cell Absolute Count || id:ebi-a-GCST90001551	ebi-a-GCST90001551	ebi-a-GCST005843	3395	440328	20.6061
rs4849134	2	111615015	G	A	0.6455	0.691	0.1004	0.0081	0.0178	0.009	1.86e-08	0.3684	Naive CD8+ T cell Absolute Count || id:ebi-a-GCST90001551	ebi-a-GCST90001551	ebi-a-GCST005843	3395	440328	31.8147
rs62229789	20	50100758	T	C	0.0286	0.08	-0.2553	0.0428	0.05033	0.0245	4.14e-07	0.0800793	Naive CD8+ T cell Absolute Count || id:ebi-a-GCST90001551	ebi-a-GCST90001551	ebi-a-GCST005843	3395	440328	25.7305
rs72826622	6	20193704	T	C	0.1144	0.1516	-0.1216	-0.0191	0.02701	0.0163	7.01e-06	0.2427	Naive CD8+ T cell Absolute Count || id:ebi-a-GCST90001551	ebi-a-GCST90001551	ebi-a-GCST005843	3395	440328	20.2683
rs72851020	6	32501393	T	C	0.7906	0.805	0.2077	0.0044	0.03317	0.0152	4.33e-10	0.771299	Naive CD8+ T cell Absolute Count || id:ebi-a-GCST90001551	ebi-a-GCST90001551	ebi-a-GCST005843	3395	440328	39.2087
rs73926977	2	38260823	G	A	0.0508	0.0685	-0.1736	0.0181	0.03903	0.0195	8.91e-06	0.3539	Naive CD8+ T cell Absolute Count || id:ebi-a-GCST90001551	ebi-a-GCST90001551	ebi-a-GCST005843	3395	440328	19.7835
rs78908164	2	127884901	T	G	0.0533	0.0513	0.1859	0.0339	0.03831	0.0228	1.277e-06	0.1361	Naive CD8+ T cell Absolute Count || id:ebi-a-GCST90001551	ebi-a-GCST90001551	ebi-a-GCST005843	3395	440328	23.5469
rs10059100	5	120100784	G	A	0.3224	0.3703	-0.1194	0.0025	0.02467	0.0088	1.357e-06	0.7801	Resting CD4 regulatory T cell %CD4 regulatory T cell || id:ebi-a-GCST90001481	ebi-a-GCST90001481	ebi-a-GCST005843	3437	440328	23.4245
rs112553628	2	38077329	G	A	0.0352	0.0614	0.2951	0.0103	0.06128	0.0248	1.54e-06	0.6765	Resting CD4 regulatory T cell %CD4 regulatory T cell || id:ebi-a-GCST90001481	ebi-a-GCST90001481	ebi-a-GCST005843	3437	440328	23.19
rs116850494	13	60389778	A	G	0.0145	0.0304	0.4351	-0.0125	0.09531	0.0334	5.17e-06	0.7071	Resting CD4 regulatory T cell %CD4 regulatory T cell || id:ebi-a-GCST90001481	ebi-a-GCST90001481	ebi-a-GCST005843	3437	440328	20.8402
rs12133465	1	195430336	G	A	0.0096	0.0311	0.7179	-0.0069	0.1158	0.0302	6.33e-10	0.8196	Resting CD4 regulatory T cell %CD4 regulatory T cell || id:ebi-a-GCST90001481	ebi-a-GCST90001481	ebi-a-GCST005843	3437	440328	38.4336
rs12722496	10	6096667	G	A	0.0611	0.0969	-0.2244	0.0054	0.0482	0.0157	3.35e-06	0.731499	Resting CD4 regulatory T cell %CD4 regulatory T cell || id:ebi-a-GCST90001481	ebi-a-GCST90001481	ebi-a-GCST005843	3437	440328	21.6746
rs12993274	2	42378770	C	A	0.1481	0.0639	-0.1476	0.0281	0.0323	0.0223	5.06e-06	0.208	Resting CD4 regulatory T cell %CD4 regulatory T cell || id:ebi-a-GCST90001481	ebi-a-GCST90001481	ebi-a-GCST005843	3437	440328	20.8818
rs138915779	1	190079170	A	C	0.0035	0.0177	1.793	-0.0012	0.2061	0.0447	4.93e-18	0.978	Resting CD4 regulatory T cell %CD4 regulatory T cell || id:ebi-a-GCST90001481	ebi-a-GCST90001481	ebi-a-GCST005843	3437	440328	75.6841
rs139681117	2	23924920	T	C	0.0528	0.0582	0.2445	0.0187	0.05221	0.0225	2.94e-06	0.4048	Resting CD4 regulatory T cell %CD4 regulatory T cell || id:ebi-a-GCST90001481	ebi-a-GCST90001481	ebi-a-GCST005843	3437	440328	21.9306
rs147071297	1	191648600	A	G	0.0039	0.0242	1.292	-0.0525	0.1788	0.041	6.14e-13	0.1998	Resting CD4 regulatory T cell %CD4 regulatory T cell || id:ebi-a-GCST90001481	ebi-a-GCST90001481	ebi-a-GCST005843	3437	440328	52.2144
rs17583875	1	197924770	A	G	0.0029	0.0211	2.714	-0.0447	0.2018	0.0373	3.22e-40	0.2302	Resting CD4 regulatory T cell %CD4 regulatory T cell || id:ebi-a-GCST90001481	ebi-a-GCST90001481	ebi-a-GCST005843	3437	440328	180.875
rs17607399	2	41884212	T	C	0.1084	0.0776	0.209	0.0281	0.03723	0.019	2.14e-08	0.1394	Resting CD4 regulatory T cell %CD4 regulatory T cell || id:ebi-a-GCST90001481	ebi-a-GCST90001481	ebi-a-GCST005843	3437	440328	31.5142
rs273421	8	132542825	C	G	0.8356	0.8283	-0.1329	-0.0165	0.02996	0.0128	9.37e-06	0.198	Resting CD4 regulatory T cell %CD4 regulatory T cell || id:ebi-a-GCST90001481	ebi-a-GCST90001481	ebi-a-GCST005843	3437	440328	19.6773
rs413431	2	39176695	G	A	0.8154	0.7827	-0.2777	0.0138	0.02969	0.0129	1.47e-20	0.2835	Resting CD4 regulatory T cell %CD4 regulatory T cell || id:ebi-a-GCST90001481	ebi-a-GCST90001481	ebi-a-GCST005843	3437	440328	87.4846
rs60220946	1	193505625	T	C	0.0212	0.0356	0.4297	-0.037	0.07742	0.0387	3.08e-08	0.3394	Resting CD4 regulatory T cell %CD4 regulatory T cell || id:ebi-a-GCST90001481	ebi-a-GCST90001481	ebi-a-GCST005843	3437	440328	30.8052
rs6751481	2	38897810	C	T	0.4709	0.5048	0.2946	-0.001	0.02252	0.0088	3.4e-38	0.9083	Resting CD4 regulatory T cell %CD4 regulatory T cell || id:ebi-a-GCST90001481	ebi-a-GCST90001481	ebi-a-GCST005843	3437	440328	171.131
rs73124650	20	47523429	C	T	0.0249	0.0167	0.3448	-0.0146	0.07228	0.0476	1.92e-06	0.759799	Resting CD4 regulatory T cell %CD4 regulatory T cell || id:ebi-a-GCST90001481	ebi-a-GCST90001481	ebi-a-GCST005843	3437	440328	22.7561
rs79670457	20	47437969	T	C	0.0541	0.0263	0.2321	0.0357	0.04896	0.0386	2.227e-06	0.3552	Resting CD4 regulatory T cell %CD4 regulatory T cell || id:ebi-a-GCST90001481	ebi-a-GCST90001481	ebi-a-GCST005843	3437	440328	22.4733
rs9274712	6	32637298	T	C	0.3326	0.3305	-0.1758	-0.0062	0.03533	0.0119	6.8e-07	0.6037	Resting CD4 regulatory T cell %CD4 regulatory T cell || id:ebi-a-GCST90001481	ebi-a-GCST90001481	ebi-a-GCST005843	3437	440328	24.76
rs10829262	10	18999976	G	T	0.6189	0.5822	0.118	0.0099	0.0262	0.0092	6.93e-06	0.2805	Terminally Differentiated CD8+ T cell Absolute Count || id:ebi-a-GCST90001557	ebi-a-GCST90001557	ebi-a-GCST005843	3395	440328	20.2844
rs113702891	1	9586393	A	G	0.1931	0.1591	-0.1472	0.0399	0.03271	0.0176	7.01e-06	0.02326	Terminally Differentiated CD8+ T cell Absolute Count || id:ebi-a-GCST90001557	ebi-a-GCST90001557	ebi-a-GCST005843	3395	440328	20.2514
rs118009051	21	17079538	G	C	0.0311	0.019	0.3408	-0.0605	0.07431	0.0468	4.69e-06	0.1956	Terminally Differentiated CD8+ T cell Absolute Count || id:ebi-a-GCST90001557	ebi-a-GCST90001557	ebi-a-GCST005843	3395	440328	21.0332
rs12352819	9	133271663	T	C	0.0277	0.1307	-0.3715	-0.0034	0.07868	0.0236	2.42e-06	0.8867	Terminally Differentiated CD8+ T cell Absolute Count || id:ebi-a-GCST90001557	ebi-a-GCST90001557	ebi-a-GCST005843	3395	440328	22.294
rs1958553	14	34077214	A	G	0.1183	0.1726	-0.1751	-0.0007	0.03923	0.012	8.26e-06	0.9561	Terminally Differentiated CD8+ T cell Absolute Count || id:ebi-a-GCST90001557	ebi-a-GCST90001557	ebi-a-GCST005843	3395	440328	19.9221
rs2837838	21	42191862	G	A	0.9264	0.8876	0.2286	0.0254	0.04869	0.0151	2.77e-06	0.0920407	Terminally Differentiated CD8+ T cell Absolute Count || id:ebi-a-GCST90001557	ebi-a-GCST90001557	ebi-a-GCST005843	3395	440328	22.0431
rs4593919	10	118142847	C	T	0.0747	0.214	0.2185	0.0079	0.04908	0.0115	8.79e-06	0.491501	Terminally Differentiated CD8+ T cell Absolute Count || id:ebi-a-GCST90001557	ebi-a-GCST90001557	ebi-a-GCST005843	3395	440328	19.8195
rs4796089	17	33814758	C	T	0.134	0.1503	-0.1756	-0.0135	0.03821	0.0135	4.44e-06	0.3169	Terminally Differentiated CD8+ T cell Absolute Count || id:ebi-a-GCST90001557	ebi-a-GCST90001557	ebi-a-GCST005843	3395	440328	21.1201
rs56669682	4	136465712	A	C	0.0756	0.1351	0.2215	-0.0101	0.04832	0.014	4.719e-06	0.4708	Terminally Differentiated CD8+ T cell Absolute Count || id:ebi-a-GCST90001557	ebi-a-GCST90001557	ebi-a-GCST005843	3395	440328	21.0133
rs6707421	2	38897781	G	A	0.3009	0.2507	0.1912	-0.0015	0.02822	0.0104	1.45e-11	0.8842	Terminally Differentiated CD8+ T cell Absolute Count || id:ebi-a-GCST90001557	ebi-a-GCST90001557	ebi-a-GCST005843	3395	440328	45.9052
rs6915999	6	31377851	A	G	0.5399	0.2562	-0.1397	0.0028	0.02971	0.0145	2.68e-06	0.8453	Terminally Differentiated CD8+ T cell Absolute Count || id:ebi-a-GCST90001557	ebi-a-GCST90001557	ebi-a-GCST005843	3395	440328	22.1099
rs78245997	7	67448185	G	T	0.0077	0.0563	-0.6831	-0.0285	0.1513	0.028	6.52e-06	0.309	Terminally Differentiated CD8+ T cell Absolute Count || id:ebi-a-GCST90001557	ebi-a-GCST90001557	ebi-a-GCST005843	3395	440328	20.3841
rs78397636	2	36822684	T	C	0.0362	0.3169	0.3087	-0.0014	0.06794	0.0156	5.73e-06	0.9268	Terminally Differentiated CD8+ T cell Absolute Count || id:ebi-a-GCST90001557	ebi-a-GCST90001557	ebi-a-GCST005843	3395	440328	20.6453
rs79293829	4	37444327	G	A	0.0214	0.0296	0.4153	-0.0536	0.09133	0.0309	5.62e-06	0.08323	Terminally Differentiated CD8+ T cell Absolute Count || id:ebi-a-GCST90001557	ebi-a-GCST90001557	ebi-a-GCST005843	3395	440328	20.6774
rs7989683	13	96304050	T	C	0.9393	0.8644	-0.2482	0.0498	0.0532	0.0147	3.21e-06	0.000711902	Terminally Differentiated CD8+ T cell Absolute Count || id:ebi-a-GCST90001557	ebi-a-GCST90001557	ebi-a-GCST005843	3395	440328	21.7661
rs10786199	10	97069472	A	G	0.2888	0.4453	-0.1864	0.0045	0.02836	0.0085	5.61e-11	0.5962	CD39+ activated CD4 regulatory T cell %CD4 regulatory T cell || id:ebi-a-GCST90001491	ebi-a-GCST90001491	ebi-a-GCST005843	3437	440328	43.1996
rs10882655	10	97474371	A	G	0.5319	0.4914	-0.9139	-0.0229	0.02033	0.0089	1e-200	0.00980189	CD39+ activated CD4 regulatory T cell %CD4 regulatory T cell || id:ebi-a-GCST90001491	ebi-a-GCST90001491	ebi-a-GCST005843	3437	440328	2020.8
rs10882701	10	97741071	C	A	0.5141	0.5228	-0.3538	0.0079	0.02489	0.0094	1.32e-44	0.4017	CD39+ activated CD4 regulatory T cell %CD4 regulatory T cell || id:ebi-a-GCST90001491	ebi-a-GCST90001491	ebi-a-GCST005843	3437	440328	202.053
rs111806244	10	47637202	T	C	0.0474	0.0735	-0.3505	0.0089	0.07712	0.0227	5.68e-06	0.6949	CD39+ activated CD4 regulatory T cell %CD4 regulatory T cell || id:ebi-a-GCST90001491	ebi-a-GCST90001491	ebi-a-GCST005843	3437	440328	20.6558
rs117008259	8	68482844	G	A	0.001	0.0202	1.849	-0.0419	0.4141	0.0438	8.323e-06	0.3388	CD39+ activated CD4 regulatory T cell %CD4 regulatory T cell || id:ebi-a-GCST90001491	ebi-a-GCST90001491	ebi-a-GCST005843	3437	440328	19.9372
rs117858605	12	81434565	G	A	0.0029	0.0335	1.041	-0.0479	0.22	0.0311	2.339e-06	0.1241	CD39+ activated CD4 regulatory T cell %CD4 regulatory T cell || id:ebi-a-GCST90001491	ebi-a-GCST90001491	ebi-a-GCST005843	3437	440328	22.3901
rs12268044	10	98794615	T	C	0.3439	0.4082	-0.1886	0.0032	0.02672	0.0086	2.05e-12	0.7092	CD39+ activated CD4 regulatory T cell %CD4 regulatory T cell || id:ebi-a-GCST90001491	ebi-a-GCST90001491	ebi-a-GCST005843	3437	440328	49.8208
rs12648210	4	89266460	G	A	0.0145	0.1159	-0.5101	-0.0092	0.1037	0.0157	9.19e-07	0.5586	CD39+ activated CD4 regulatory T cell %CD4 regulatory T cell || id:ebi-a-GCST90001491	ebi-a-GCST90001491	ebi-a-GCST005843	3437	440328	24.1965
rs146341199	19	12479291	A	G	0.0029	0.0527	-0.9656	0.0137	0.2172	0.0272	9.04e-06	0.613901	CD39+ activated CD4 regulatory T cell %CD4 regulatory T cell || id:ebi-a-GCST90001491	ebi-a-GCST90001491	ebi-a-GCST005843	3437	440328	19.764
rs148903835	10	108283818	A	G	0.0106	0.0492	0.6005	-0.0129	0.1288	0.0249	3.225e-06	0.6048	CD39+ activated CD4 regulatory T cell %CD4 regulatory T cell || id:ebi-a-GCST90001491	ebi-a-GCST90001491	ebi-a-GCST005843	3437	440328	21.7367
rs4550723	20	36838101	C	T	0.3926	0.458	0.1177	0.0183	0.02596	0.0083	6.03e-06	0.0274101	CD39+ activated CD4 regulatory T cell %CD4 regulatory T cell || id:ebi-a-GCST90001491	ebi-a-GCST90001491	ebi-a-GCST005843	3437	440328	20.5562
rs61818169	1	113522834	A	G	0.1013	0.1015	0.1828	0.0399	0.04102	0.0207	8.63e-06	0.0542001	CD39+ activated CD4 regulatory T cell %CD4 regulatory T cell || id:ebi-a-GCST90001491	ebi-a-GCST90001491	ebi-a-GCST005843	3437	440328	19.8592
rs62390650	6	1652500	A	G	0.23	0.3393	-0.138	0.0149	0.02908	0.0089	2.14e-06	0.09448	CD39+ activated CD4 regulatory T cell %CD4 regulatory T cell || id:ebi-a-GCST90001491	ebi-a-GCST90001491	ebi-a-GCST005843	3437	440328	22.5201
rs7035176	9	119577258	C	G	0.1759	0.2987	0.1497	0.0106	0.03193	0.0095	2.834e-06	0.263	CD39+ activated CD4 regulatory T cell %CD4 regulatory T cell || id:ebi-a-GCST90001491	ebi-a-GCST90001491	ebi-a-GCST005843	3437	440328	21.9809
rs72715941	15	27293286	A	G	0.1898	0.1226	0.1447	0.0127	0.03172	0.014	5.26e-06	0.3662	CD39+ activated CD4 regulatory T cell %CD4 regulatory T cell || id:ebi-a-GCST90001491	ebi-a-GCST90001491	ebi-a-GCST005843	3437	440328	20.8099
rs72809762	10	97294154	T	C	0.0675	0.0479	0.3615	0.0201	0.05014	0.0205	6.86e-13	0.3268	CD39+ activated CD4 regulatory T cell %CD4 regulatory T cell || id:ebi-a-GCST90001491	ebi-a-GCST90001491	ebi-a-GCST005843	3437	440328	51.9814
rs74018295	15	57870174	T	C	0.1459	0.1131	0.1589	0.0132	0.03582	0.015	9.46e-06	0.3784	CD39+ activated CD4 regulatory T cell %CD4 regulatory T cell || id:ebi-a-GCST90001491	ebi-a-GCST90001491	ebi-a-GCST005843	3437	440328	19.6787
rs79629290	5	56760264	C	T	0.1266	0.0543	0.174	0.0238	0.03842	0.0224	6.16e-06	0.2862	CD39+ activated CD4 regulatory T cell %CD4 regulatory T cell || id:ebi-a-GCST90001491	ebi-a-GCST90001491	ebi-a-GCST005843	3437	440328	20.5109
rs10200667	2	153552714	C	A	0.8128	0.7804	-0.1568	0.0129	0.03541	0.0103	9.9e-06	0.2089	CD4 on CD4+ T cell || id:ebi-a-GCST90002022	ebi-a-GCST90002022	ebi-a-GCST005843	2912	440328	19.6083
rs10970000	9	3106474	C	A	0.6774	0.4349	-0.1345	-0.0123	0.02983	0.0089	6.76e-06	0.1647	CD4 on CD4+ T cell || id:ebi-a-GCST90002022	ebi-a-GCST90002022	ebi-a-GCST005843	2912	440328	20.33
rs11587381	1	226377250	G	C	0.0495	0.1293	-0.3266	0.0204	0.06286	0.0143	2.18e-07	0.1538	CD4 on CD4+ T cell || id:ebi-a-GCST90002022	ebi-a-GCST90002022	ebi-a-GCST005843	2912	440328	26.995
rs11615628	12	6903631	A	G	0.2464	0.2917	-0.2753	0.0041	0.03163	0.0105	5.31e-18	0.698101	CD4 on CD4+ T cell || id:ebi-a-GCST90002022	ebi-a-GCST90002022	ebi-a-GCST005843	2912	440328	75.7555
rs11628611	14	65828525	T	C	0.4768	0.3335	0.1704	-0.0039	0.02809	0.0113	1.47e-09	0.730801	CD4 on CD4+ T cell || id:ebi-a-GCST90002022	ebi-a-GCST90002022	ebi-a-GCST005843	2912	440328	36.799
rs1833936	16	65817386	C	G	0.2898	0.2974	0.1379	0.017	0.03012	0.0106	4.87e-06	0.1092	CD4 on CD4+ T cell || id:ebi-a-GCST90002022	ebi-a-GCST90002022	ebi-a-GCST005843	2912	440328	20.9613
rs2960460	7	77638859	T	C	0.2062	0.3205	0.1533	0.0058	0.03452	0.0106	9.29e-06	0.5836	CD4 on CD4+ T cell || id:ebi-a-GCST90002022	ebi-a-GCST90002022	ebi-a-GCST005843	2912	440328	19.7216
rs4573693	11	58699767	A	G	0.0532	0.1726	-0.2788	-0.0177	0.06126	0.0115	5.54e-06	0.1238	CD4 on CD4+ T cell || id:ebi-a-GCST90002022	ebi-a-GCST90002022	ebi-a-GCST005843	2912	440328	20.7125
rs4959028	6	32383138	G	A	0.2303	0.1282	-0.1654	-0.0021	0.03542	0.0174	3.15e-06	0.9026	CD4 on CD4+ T cell || id:ebi-a-GCST90002022	ebi-a-GCST90002022	ebi-a-GCST005843	2912	440328	21.8059
rs6041696	20	188030	T	C	0.3401	0.5029	0.1302	-0.0033	0.02895	0.0085	7.15e-06	0.6943	CD4 on CD4+ T cell || id:ebi-a-GCST90002022	ebi-a-GCST90002022	ebi-a-GCST005843	2912	440328	20.2267
rs6068656	20	52386803	T	C	0.04	0.1428	-0.3227	0.0073	0.06884	0.0127	2.89e-06	0.5651	CD4 on CD4+ T cell || id:ebi-a-GCST90002022	ebi-a-GCST90002022	ebi-a-GCST005843	2912	440328	21.9744
rs61951572	13	70982795	C	T	0.0325	0.0446	0.3853	0.035	0.08181	0.0281	2.59e-06	0.2131	CD4 on CD4+ T cell || id:ebi-a-GCST90002022	ebi-a-GCST90002022	ebi-a-GCST005843	2912	440328	22.1812
rs6580816	12	51622418	T	C	0.683	0.5579	0.1587	-0.003	0.03001	0.0086	1.32e-07	0.728201	CD4 on CD4+ T cell || id:ebi-a-GCST90002022	ebi-a-GCST90002022	ebi-a-GCST005843	2912	440328	27.9655
rs6659442	1	244370950	C	A	0.0682	0.1682	0.2458	0.005	0.05446	0.0118	6.633e-06	0.671901	CD4 on CD4+ T cell || id:ebi-a-GCST90002022	ebi-a-GCST90002022	ebi-a-GCST005843	2912	440328	20.3708
rs73965521	18	63972550	T	C	0.1731	0.1417	-0.1621	-0.0009	0.03655	0.0142	9.58e-06	0.948	CD4 on CD4+ T cell || id:ebi-a-GCST90002022	ebi-a-GCST90002022	ebi-a-GCST005843	2912	440328	19.6694
rs74604607	5	52143523	T	A	0.1092	0.2616	0.1989	0.0012	0.04429	0.0104	7.42e-06	0.9058	CD4 on CD4+ T cell || id:ebi-a-GCST90002022	ebi-a-GCST90002022	ebi-a-GCST005843	2912	440328	20.1678
rs9827923	3	154165486	A	C	0.2864	0.2644	0.136	-0.0055	0.03058	0.0099	9.02e-06	0.580399	CD4 on CD4+ T cell || id:ebi-a-GCST90002022	ebi-a-GCST90002022	ebi-a-GCST005843	2912	440328	19.7789
rs9992090	4	150982870	T	C	0.2909	0.3595	-0.1352	-0.004	0.03044	0.0094	9.31e-06	0.6688	CD4 on CD4+ T cell || id:ebi-a-GCST90002022	ebi-a-GCST90002022	ebi-a-GCST005843	2912	440328	19.7271
rs10169473	2	224307687	A	G	0.3675	0.3455	0.1225	0.0048	0.02574	0.0089	2.04e-06	0.5936	FSC-A on CD4+ T cell || id:ebi-a-GCST90001973	ebi-a-GCST90001973	ebi-a-GCST005843	3113	440328	22.6493
rs112736938	18	64359675	C	T	0.0194	0.0396	0.4394	0.0133	0.09464	0.0266	3.58e-06	0.6163	FSC-A on CD4+ T cell || id:ebi-a-GCST90001973	ebi-a-GCST90001973	ebi-a-GCST005843	3113	440328	21.5561
rs114690517	3	116324393	C	T	0.0145	0.0232	0.5367	-0.0055	0.106	0.0349	4.31e-07	0.8744	FSC-A on CD4+ T cell || id:ebi-a-GCST90001973	ebi-a-GCST90001973	ebi-a-GCST005843	3113	440328	25.6361
rs114801141	3	191847125	C	T	0.0014	0.0175	-1.431	0.0518	0.3225	0.0432	9.41e-06	0.2302	FSC-A on CD4+ T cell || id:ebi-a-GCST90001973	ebi-a-GCST90001973	ebi-a-GCST005843	3113	440328	19.6888
rs11571882	3	42298834	C	G	0.0024	0.039	-1.097	0.0353	0.2447	0.0285	7.56e-06	0.2159	FSC-A on CD4+ T cell || id:ebi-a-GCST90001973	ebi-a-GCST90001973	ebi-a-GCST005843	3113	440328	20.0977
rs11652705	17	41761741	G	A	0.1703	0.3346	0.1507	-0.0079	0.03377	0.0093	8.41e-06	0.3954	FSC-A on CD4+ T cell || id:ebi-a-GCST90001973	ebi-a-GCST90001973	ebi-a-GCST005843	3113	440328	19.9143
rs12166583	22	30483964	A	C	0.4123	0.2652	-0.1298	0.0078	0.02612	0.0101	7.09e-07	0.4409	FSC-A on CD4+ T cell || id:ebi-a-GCST90001973	ebi-a-GCST90001973	ebi-a-GCST005843	3113	440328	24.6947
rs12434214	14	98114570	C	G	0.0846	0.1657	0.2076	0.0136	0.04523	0.0118	4.6e-06	0.2484	FSC-A on CD4+ T cell || id:ebi-a-GCST90001973	ebi-a-GCST90001973	ebi-a-GCST005843	3113	440328	21.0669
rs143298995	7	48232877	G	A	0.7695	0.6778	-0.1416	-0.0092	0.02961	0.0096	1.81e-06	0.3373	FSC-A on CD4+ T cell || id:ebi-a-GCST90001973	ebi-a-GCST90001973	ebi-a-GCST005843	3113	440328	22.8691
rs1842502	8	136208763	T	C	0.5896	0.6738	0.1155	-0.0066	0.02568	0.0099	7.18e-06	0.5025	FSC-A on CD4+ T cell || id:ebi-a-GCST90001973	ebi-a-GCST90001973	ebi-a-GCST005843	3113	440328	20.229
rs190188611	1	177556743	C	T	0.0008	0.0171	-1.902	-0.0717	0.4211	0.0446	6.53e-06	0.1079	FSC-A on CD4+ T cell || id:ebi-a-GCST90001973	ebi-a-GCST90001973	ebi-a-GCST005843	3113	440328	20.401
rs2154499	21	33538451	C	G	0.8656	0.7744	-0.1742	0.0119	0.03723	0.014	3e-06	0.3946	FSC-A on CD4+ T cell || id:ebi-a-GCST90001973	ebi-a-GCST90001973	ebi-a-GCST005843	3113	440328	21.8932
rs34362479	18	35106736	G	C	0.0866	0.0448	-0.1994	-0.0427	0.04505	0.026	9.9e-06	0.1005	FSC-A on CD4+ T cell || id:ebi-a-GCST90001973	ebi-a-GCST90001973	ebi-a-GCST005843	3113	440328	19.5912
rs41294719	10	6085227	G	A	0.0506	0.0666	-0.2547	0.0307	0.05725	0.0212	8.93e-06	0.1477	FSC-A on CD4+ T cell || id:ebi-a-GCST90001973	ebi-a-GCST90001973	ebi-a-GCST005843	3113	440328	19.7928
rs62142825	2	60508669	G	A	0.1227	0.1064	0.1723	0.0153	0.03869	0.0147	8.76e-06	0.2976	FSC-A on CD4+ T cell || id:ebi-a-GCST90001973	ebi-a-GCST90001973	ebi-a-GCST005843	3113	440328	19.8323
rs6564958	16	82051115	A	G	0.2763	0.3431	0.1243	0.0071	0.02805	0.0094	9.66e-06	0.4532	FSC-A on CD4+ T cell || id:ebi-a-GCST90001973	ebi-a-GCST90001973	ebi-a-GCST005843	3113	440328	19.6371
rs10970605	9	31933307	C	G	0.0107	0.1491	-0.5822	-0.0196	0.1212	0.0184	1.64e-06	0.2854	CD14+ CD16+ monocyte Absolute Count || id:ebi-a-GCST90001580	ebi-a-GCST90001580	ebi-a-GCST005843	3629	440328	23.0749
rs115451299	1	110012633	C	T	0.0018	0.0205	-1.259	0.0249	0.2738	0.0398	4.4e-06	0.5322	CD14+ CD16+ monocyte Absolute Count || id:ebi-a-GCST90001580	ebi-a-GCST90001580	ebi-a-GCST005843	3629	440328	21.1439
rs11856889	15	24443663	T	C	0.318	0.2366	-0.1219	0.0061	0.02604	0.0105	2.93e-06	0.5612	CD14+ CD16+ monocyte Absolute Count || id:ebi-a-GCST90001580	ebi-a-GCST90001580	ebi-a-GCST005843	3629	440328	21.9142
rs13260841	8	19431500	T	C	0.2451	0.2446	-0.1335	0.0033	0.02899	0.0099	4.24e-06	0.7362	CD14+ CD16+ monocyte Absolute Count || id:ebi-a-GCST90001580	ebi-a-GCST90001580	ebi-a-GCST005843	3629	440328	21.2064
rs142005394	11	17377369	A	G	0.0025	0.0196	-1.045	-0.0204	0.2348	0.0437	8.72e-06	0.6406	CD14+ CD16+ monocyte Absolute Count || id:ebi-a-GCST90001580	ebi-a-GCST90001580	ebi-a-GCST005843	3629	440328	19.8078
rs144601865	5	38258302	T	G	0.0626	0.022	0.2327	-0.1269	0.05202	0.0461	7.94e-06	0.00592994	CD14+ CD16+ monocyte Absolute Count || id:ebi-a-GCST90001580	ebi-a-GCST90001580	ebi-a-GCST005843	3629	440328	20.0102
rs3829793	1	161194400	G	C	0.3147	0.383	0.1649	-0.0089	0.02672	0.0089	7.59e-10	0.317	CD14+ CD16+ monocyte Absolute Count || id:ebi-a-GCST90001580	ebi-a-GCST90001580	ebi-a-GCST005843	3629	440328	38.0863
rs71632979	1	161526397	G	A	0.2479	0.1243	-0.6399	-0.0121	0.02726	0.0174	1.56e-113	0.4869	CD14+ CD16+ monocyte Absolute Count || id:ebi-a-GCST90001580	ebi-a-GCST90001580	ebi-a-GCST005843	3629	440328	551.027
rs71639910	1	161937774	A	G	0.0704	0.0676	-0.3061	0.0264	0.04812	0.0226	2.25e-10	0.2422	CD14+ CD16+ monocyte Absolute Count || id:ebi-a-GCST90001580	ebi-a-GCST90001580	ebi-a-GCST005843	3629	440328	40.4646
rs72649637	8	51887026	C	T	0.0343	0.0656	0.3006	-0.0283	0.06709	0.0187	7.69e-06	0.1303	CD14+ CD16+ monocyte Absolute Count || id:ebi-a-GCST90001580	ebi-a-GCST90001580	ebi-a-GCST005843	3629	440328	20.0753
rs74341264	1	161561151	A	G	0.1261	0.0934	0.2465	0.0171	0.03756	0.025	5.98e-11	0.4951	CD14+ CD16+ monocyte Absolute Count || id:ebi-a-GCST90001580	ebi-a-GCST90001580	ebi-a-GCST005843	3629	440328	43.0708
rs847888	12	112151742	A	C	0.4964	0.4971	-0.1389	-0.0497	0.0266	0.0124	1.87e-07	6.58e-05	CD14+ CD16+ monocyte Absolute Count || id:ebi-a-GCST90001580	ebi-a-GCST90001580	ebi-a-GCST005843	3629	440328	27.2672
rs913678	20	48955424	C	T	0.3387	0.4087	-0.1223	0.0047	0.02595	0.0094	2.54e-06	0.612099	CD14+ CD16+ monocyte Absolute Count || id:ebi-a-GCST90001580	ebi-a-GCST90001580	ebi-a-GCST005843	3629	440328	22.2115
rs9313620	5	172669254	T	C	0.5433	0.5631	0.1089	-0.0241	0.02447	0.0093	8.83e-06	0.00927299	CD14+ CD16+ monocyte Absolute Count || id:ebi-a-GCST90001580	ebi-a-GCST90001580	ebi-a-GCST005843	3629	440328	19.8056
rs10183338	2	111610816	T	G	0.1892	0.301	0.1206	0.001	0.02163	0.009	2.66e-08	0.907	Naive CD8+ T cell %T cell || id:ebi-a-GCST90001553	ebi-a-GCST90001553	ebi-a-GCST005843	3427	440328	31.0872
rs10411666	19	779416	C	G	0.1328	0.2413	-0.1114	0.0045	0.0251	0.0154	9.4e-06	0.769699	Naive CD8+ T cell %T cell || id:ebi-a-GCST90001553	ebi-a-GCST90001553	ebi-a-GCST005843	3427	440328	19.698
rs10474365	5	90986313	T	C	0.091	0.0417	0.1374	-0.0235	0.02986	0.0268	4.348e-06	0.3794	Naive CD8+ T cell %T cell || id:ebi-a-GCST90001553	ebi-a-GCST90001553	ebi-a-GCST005843	3427	440328	21.1736
rs1064086	2	237034061	A	G	0.328	0.3885	-0.08993	0.0117	0.01765	0.0094	3.67e-07	0.2141	Naive CD8+ T cell %T cell || id:ebi-a-GCST90001553	ebi-a-GCST90001553	ebi-a-GCST005843	3427	440328	25.9609
rs112725843	16	28238440	T	C	0.1326	0.1551	0.1191	-0.0147	0.02489	0.0157	1.79e-06	0.3487	Naive CD8+ T cell %T cell || id:ebi-a-GCST90001553	ebi-a-GCST90001553	ebi-a-GCST005843	3427	440328	22.8967
rs114581570	6	19906546	G	A	0.0012	0.0213	-1.192	0.0195	0.2444	0.041	1.137e-06	0.6344	Naive CD8+ T cell %T cell || id:ebi-a-GCST90001553	ebi-a-GCST90001553	ebi-a-GCST005843	3427	440328	23.7876
rs11652705	17	41761741	G	A	0.1707	0.3346	-0.1202	-0.0079	0.02264	0.0093	1.16e-07	0.3954	Naive CD8+ T cell %T cell || id:ebi-a-GCST90001553	ebi-a-GCST90001553	ebi-a-GCST005843	3427	440328	28.1875
rs116562707	6	31360602	G	A	0.0191	0.0423	0.3952	0.0064	0.06626	0.0289	2.71e-09	0.825	Naive CD8+ T cell %T cell || id:ebi-a-GCST90001553	ebi-a-GCST90001553	ebi-a-GCST005843	3427	440328	35.5739
rs117120215	21	38377520	G	C	0.0001	0.0252	-2.438	-0.0337	0.4999	0.0418	1.123e-06	0.4201	Naive CD8+ T cell %T cell || id:ebi-a-GCST90001553	ebi-a-GCST90001553	ebi-a-GCST005843	3427	440328	23.7849
rs11843149	13	24258336	C	T	0.2256	0.287	0.09414	-0.002	0.02024	0.0095	3.42e-06	0.8365	Naive CD8+ T cell %T cell || id:ebi-a-GCST90001553	ebi-a-GCST90001553	ebi-a-GCST005843	3427	440328	21.6335
rs12555210	9	33428882	G	A	0.089	0.0403	0.1558	-0.0012	0.0299	0.0292	1.98e-07	0.9674	Naive CD8+ T cell %T cell || id:ebi-a-GCST90001553	ebi-a-GCST90001553	ebi-a-GCST005843	3427	440328	27.1514
rs13386443	2	111722118	G	A	0.4758	0.4205	0.07817	0.0041	0.01705	0.0084	4.71e-06	0.6285	Naive CD8+ T cell %T cell || id:ebi-a-GCST90001553	ebi-a-GCST90001553	ebi-a-GCST005843	3427	440328	21.0199
rs143809235	2	167484735	G	T	NA	0.0163	-12.04	-0.0063	2.063	0.0488	5.88e-09	0.8979	Naive CD8+ T cell %T cell || id:ebi-a-GCST90001553	ebi-a-GCST90001553	ebi-a-GCST005843	3427	440328	34.0608
rs145607970	6	32624017	A	C	0.1036	0.1393	0.1946	0.0373	0.04393	0.0278	9.77e-06	0.1806	Naive CD8+ T cell %T cell || id:ebi-a-GCST90001553	ebi-a-GCST90001553	ebi-a-GCST005843	3427	440328	19.6229
rs17685199	15	36405909	C	A	0.1819	0.1254	-0.1005	-0.0105	0.02146	0.0146	2.93e-06	0.4709	Naive CD8+ T cell %T cell || id:ebi-a-GCST90001553	ebi-a-GCST90001553	ebi-a-GCST005843	3427	440328	21.9317
rs17767232	14	65199087	A	G	0.0012	0.0366	1.124	0.0556	0.2385	0.0311	2.55e-06	0.0740304	Naive CD8+ T cell %T cell || id:ebi-a-GCST90001553	ebi-a-GCST90001553	ebi-a-GCST005843	3427	440328	22.2104
rs34742163	17	3040277	C	G	0.2041	0.2548	0.09839	0.0274	0.02139	0.0105	4.394e-06	0.00917994	Naive CD8+ T cell %T cell || id:ebi-a-GCST90001553	ebi-a-GCST90001553	ebi-a-GCST005843	3427	440328	21.1583
rs4764066	12	14385601	C	T	0.8665	0.8943	-0.1128	-0.0279	0.02462	0.0166	4.76e-06	0.0930208	Naive CD8+ T cell %T cell || id:ebi-a-GCST90001553	ebi-a-GCST90001553	ebi-a-GCST005843	3427	440328	20.9914
rs6833962	4	103558731	T	C	0.1547	0.1415	-0.1199	0.0072	0.02335	0.0149	2.97e-07	0.627899	Naive CD8+ T cell %T cell || id:ebi-a-GCST90001553	ebi-a-GCST90001553	ebi-a-GCST005843	3427	440328	26.3672
rs72815242	10	29316021	A	G	0.1312	0.23	0.1151	0.0252	0.02546	0.013	6.43e-06	0.0521999	Naive CD8+ T cell %T cell || id:ebi-a-GCST90001553	ebi-a-GCST90001553	ebi-a-GCST005843	3427	440328	20.4378
rs73328313	14	93019211	T	G	0.0376	0.1772	0.1964	0.0433	0.04355	0.0162	6.72e-06	0.00772396	Naive CD8+ T cell %T cell || id:ebi-a-GCST90001553	ebi-a-GCST90001553	ebi-a-GCST005843	3427	440328	20.3379
rs75368383	8	144789624	C	T	0.0266	0.1214	0.244	0.0009	0.052	0.0221	2.8e-06	0.9687	Naive CD8+ T cell %T cell || id:ebi-a-GCST90001553	ebi-a-GCST90001553	ebi-a-GCST005843	3427	440328	22.0178
rs8067835	17	31363767	G	A	0.2155	0.2195	0.1064	0.0059	0.02026	0.0116	1.6e-07	0.611699	Naive CD8+ T cell %T cell || id:ebi-a-GCST90001553	ebi-a-GCST90001553	ebi-a-GCST005843	3427	440328	27.5806
rs8180936	8	61151574	T	C	0.6698	0.6657	0.0837	-0.0021	0.01785	0.0091	2.83e-06	0.821	Naive CD8+ T cell %T cell || id:ebi-a-GCST90001553	ebi-a-GCST90001553	ebi-a-GCST005843	3427	440328	21.9874
rs10965813	9	23378556	G	C	0.111	0.1614	0.1822	0.0135	0.03837	0.0128	2.121e-06	0.2899	CD20 on IgD+ CD38+ B cell || id:ebi-a-GCST90001751	ebi-a-GCST90001751	ebi-a-GCST005843	3657	440328	22.5483
rs111983490	6	32205324	A	G	0.2097	0.1805	0.1748	-0.0044	0.03444	0.0175	4.06e-07	0.801	CD20 on IgD+ CD38+ B cell || id:ebi-a-GCST90001751	ebi-a-GCST90001751	ebi-a-GCST005843	3657	440328	25.7606
rs116393510	2	200547937	T	C	0.0328	0.0478	-0.3197	0.0173	0.06762	0.0255	2.36e-06	0.4971	CD20 on IgD+ CD38+ B cell || id:ebi-a-GCST90001751	ebi-a-GCST90001751	ebi-a-GCST005843	3657	440328	22.353
rs116910507	9	137841245	A	G	0.003	0.0337	-0.9992	0.06	0.2194	0.0385	5.423e-06	0.1194	CD20 on IgD+ CD38+ B cell || id:ebi-a-GCST90001751	ebi-a-GCST90001751	ebi-a-GCST005843	3657	440328	20.7411
rs117266160	14	81350884	A	G	0.0011	0.0287	-1.669	-0.0059	0.3764	0.031	9.53e-06	0.8489	CD20 on IgD+ CD38+ B cell || id:ebi-a-GCST90001751	ebi-a-GCST90001751	ebi-a-GCST005843	3657	440328	19.6614
rs1313625	5	22458923	A	G	0.0388	0.1283	-0.28	-0.062	0.06277	0.0207	8.4e-06	0.002683	CD20 on IgD+ CD38+ B cell || id:ebi-a-GCST90001751	ebi-a-GCST90001751	ebi-a-GCST005843	3657	440328	19.8981
rs139106	22	44569390	A	G	0.1043	0.1319	-0.194	-0.0016	0.0397	0.013	1.07e-06	0.9044	CD20 on IgD+ CD38+ B cell || id:ebi-a-GCST90001751	ebi-a-GCST90001751	ebi-a-GCST005843	3657	440328	23.8793
rs2066399	6	15880540	A	G	0.821	0.7665	0.3353	0.0202	0.03177	0.0103	1.13e-25	0.0497096	CD20 on IgD+ CD38+ B cell || id:ebi-a-GCST90001751	ebi-a-GCST90001751	ebi-a-GCST005843	3657	440328	111.387
rs2136235	3	183075828	A	C	0.1278	0.1936	-0.1698	0.0078	0.03703	0.0117	4.652e-06	0.5023	CD20 on IgD+ CD38+ B cell || id:ebi-a-GCST90001751	ebi-a-GCST90001751	ebi-a-GCST005843	3657	440328	21.0265
rs233493	6	14804334	A	G	0.6339	0.5813	-0.1252	0.0004	0.02554	0.0088	9.82e-07	0.9625	CD20 on IgD+ CD38+ B cell || id:ebi-a-GCST90001751	ebi-a-GCST90001751	ebi-a-GCST005843	3657	440328	24.0307
rs234630	20	57483655	C	T	0.2484	0.2716	0.1293	-0.0006	0.02817	0.0099	4.54e-06	0.9546	CD20 on IgD+ CD38+ B cell || id:ebi-a-GCST90001751	ebi-a-GCST90001751	ebi-a-GCST005843	3657	440328	21.068
rs34486765	19	49915911	A	G	0.3094	0.1868	0.1684	0.011	0.02631	0.0116	1.75e-10	0.3455	CD20 on IgD+ CD38+ B cell || id:ebi-a-GCST90001751	ebi-a-GCST90001751	ebi-a-GCST005843	3657	440328	40.9678
rs56031692	1	58879185	G	T	0.2976	0.2018	0.1233	-0.0124	0.02702	0.0113	5.17e-06	0.2753	CD20 on IgD+ CD38+ B cell || id:ebi-a-GCST90001751	ebi-a-GCST90001751	ebi-a-GCST005843	3657	440328	20.8236
rs5750823	22	39829973	T	C	0.6225	0.7305	-0.1167	-0.0067	0.02524	0.0097	3.92e-06	0.4946	CD20 on IgD+ CD38+ B cell || id:ebi-a-GCST90001751	ebi-a-GCST90001751	ebi-a-GCST005843	3657	440328	21.3778
rs616645	1	12240824	G	T	0.128	0.2102	0.1697	-0.0044	0.03688	0.0106	4.36e-06	0.677001	CD20 on IgD+ CD38+ B cell || id:ebi-a-GCST90001751	ebi-a-GCST90001751	ebi-a-GCST005843	3657	440328	21.173
rs72836542	6	14091682	T	C	0.3161	0.2601	0.1494	0.0023	0.02674	0.0098	2.45e-08	0.8126	CD20 on IgD+ CD38+ B cell || id:ebi-a-GCST90001751	ebi-a-GCST90001751	ebi-a-GCST005843	3657	440328	31.2161
rs7307681	12	55336327	T	C	0.2186	0.349	0.1407	0.0054	0.02976	0.0101	2.36e-06	0.5923	CD20 on IgD+ CD38+ B cell || id:ebi-a-GCST90001751	ebi-a-GCST90001751	ebi-a-GCST005843	3657	440328	22.3523
rs73175579	3	185524179	A	C	0.0435	0.0355	0.288	-0.0003	0.05989	0.0327	1.58e-06	0.9915	CD20 on IgD+ CD38+ B cell || id:ebi-a-GCST90001751	ebi-a-GCST90001751	ebi-a-GCST005843	3657	440328	23.1247
rs7768875	6	32560752	T	C	0.461	0.3532	-0.1706	0.0033	0.03073	0.0122	3.05e-08	0.7888	CD20 on IgD+ CD38+ B cell || id:ebi-a-GCST90001751	ebi-a-GCST90001751	ebi-a-GCST005843	3657	440328	30.82
rs7939177	11	60266070	T	C	0.6102	0.558	-0.1785	0.0098	0.02475	0.0084	6.73e-13	0.2461	CD20 on IgD+ CD38+ B cell || id:ebi-a-GCST90001751	ebi-a-GCST90001751	ebi-a-GCST005843	3657	440328	52.0147
rs10821586	10	61519938	G	T	0.0567	0.1065	-0.1944	0.0076	0.04385	0.0146	9.53e-06	0.6012	Naive CD4-CD8- T cell Absolute Count || id:ebi-a-GCST90001566	ebi-a-GCST90001566	ebi-a-GCST005843	3395	440328	19.6541
rs113911480	14	29113167	G	T	0.0314	0.0387	0.2769	-0.015	0.05655	0.0289	1.02e-06	0.6045	Naive CD4-CD8- T cell Absolute Count || id:ebi-a-GCST90001566	ebi-a-GCST90001566	ebi-a-GCST005843	3395	440328	23.9762
rs116550072	5	150605036	T	C	0.0034	0.0201	-0.7602	0.0133	0.1676	0.0402	5.96e-06	0.7411	Naive CD4-CD8- T cell Absolute Count || id:ebi-a-GCST90001566	ebi-a-GCST90001566	ebi-a-GCST005843	3395	440328	20.5735
rs12139791	1	182697886	A	G	0.0533	0.0623	-0.1999	-0.01	0.04474	0.0183	8.14e-06	0.5862	Naive CD4-CD8- T cell Absolute Count || id:ebi-a-GCST90001566	ebi-a-GCST90001566	ebi-a-GCST005843	3395	440328	19.9634
rs12907798	15	36349479	T	C	0.1535	0.1639	-0.1339	-0.0085	0.02765	0.0135	1.34e-06	0.5296	Naive CD4-CD8- T cell Absolute Count || id:ebi-a-GCST90001566	ebi-a-GCST90001566	ebi-a-GCST005843	3395	440328	23.4515
rs1348953	2	84213945	A	G	0.0106	0.3255	-0.4473	0.0314	0.09644	0.0147	3.65e-06	0.0329701	Naive CD4-CD8- T cell Absolute Count || id:ebi-a-GCST90001566	ebi-a-GCST90001566	ebi-a-GCST005843	3395	440328	21.5121
rs1679937	1	53595255	T	G	0.7144	0.7151	-0.1029	-0.0009	0.02239	0.0103	4.509e-06	0.9335	Naive CD4-CD8- T cell Absolute Count || id:ebi-a-GCST90001566	ebi-a-GCST90001566	ebi-a-GCST005843	3395	440328	21.1214
rs17315924	15	80725065	G	A	0.1165	0.1047	0.1406	0.0276	0.03156	0.015	8.61e-06	0.0651298	Naive CD4-CD8- T cell Absolute Count || id:ebi-a-GCST90001566	ebi-a-GCST90001566	ebi-a-GCST005843	3395	440328	19.8471
rs2523614	6	31320654	C	T	0.2641	0.3184	-0.1356	0.009	0.02583	0.0119	1.62e-07	0.4463	Naive CD4-CD8- T cell Absolute Count || id:ebi-a-GCST90001566	ebi-a-GCST90001566	ebi-a-GCST005843	3395	440328	27.5595
rs35761894	13	70921568	G	A	0.1529	0.1902	0.1429	-0.0021	0.02824	0.0108	4.44e-07	0.8499	Naive CD4-CD8- T cell Absolute Count || id:ebi-a-GCST90001566	ebi-a-GCST90001566	ebi-a-GCST005843	3395	440328	25.6056
rs4784694	16	56631722	C	T	0.351	0.3846	-0.09212	0.0213	0.02077	0.0089	9.44e-06	0.01637	Naive CD4-CD8- T cell Absolute Count || id:ebi-a-GCST90001566	ebi-a-GCST90001566	ebi-a-GCST005843	3395	440328	19.6714
rs62174823	2	156766527	C	T	0.0159	0.0293	-0.3638	0.0185	0.08199	0.0342	9.43e-06	0.5874	Naive CD4-CD8- T cell Absolute Count || id:ebi-a-GCST90001566	ebi-a-GCST90001566	ebi-a-GCST005843	3395	440328	19.6881
rs7036108	9	107284126	A	G	0.3542	0.3886	0.1027	-0.0068	0.02107	0.0085	1.136e-06	0.427	Naive CD4-CD8- T cell Absolute Count || id:ebi-a-GCST90001566	ebi-a-GCST90001566	ebi-a-GCST005843	3395	440328	23.7581
rs727239	3	6358753	G	A	0.005	0.0769	-0.6641	0.0018	0.1477	0.0203	7.19e-06	0.9285	Naive CD4-CD8- T cell Absolute Count || id:ebi-a-GCST90001566	ebi-a-GCST90001566	ebi-a-GCST005843	3395	440328	20.2165
rs73061672	7	8326430	A	T	0.0636	0.1057	0.1925	0.0043	0.04146	0.0203	3.54e-06	0.834	Naive CD4-CD8- T cell Absolute Count || id:ebi-a-GCST90001566	ebi-a-GCST90001566	ebi-a-GCST005843	3395	440328	21.5577
rs78905646	2	189898847	A	G	0.0233	0.0233	0.3132	0.0589	0.06629	0.0309	2.4e-06	0.05643	Naive CD4-CD8- T cell Absolute Count || id:ebi-a-GCST90001566	ebi-a-GCST90001566	ebi-a-GCST005843	3395	440328	22.3227
rs10917581	1	162624504	G	A	0.2533	0.2288	0.1298	0.0146	0.0285	0.0106	5.392e-06	0.1687	CD19 on CD24+ CD27+ B cell || id:ebi-a-GCST90001723	ebi-a-GCST90001723	ebi-a-GCST005843	3656	440328	20.7424
rs112417310	1	206855483	A	G	0.0201	0.0205	0.5474	-0.0026	0.08918	0.0436	9.28e-10	0.953	CD19 on CD24+ CD27+ B cell || id:ebi-a-GCST90001723	ebi-a-GCST90001723	ebi-a-GCST005843	3656	440328	37.6769
rs112846834	17	7725660	A	C	0.0563	0.09	0.249	0.0284	0.05331	0.0195	3.1e-06	0.1444	CD19 on CD24+ CD27+ B cell || id:ebi-a-GCST90001723	ebi-a-GCST90001723	ebi-a-GCST005843	3656	440328	21.8163
rs113612962	22	43167446	C	G	0.0402	0.0561	-0.3031	0.0266	0.06273	0.0229	1.409e-06	0.2454	CD19 on CD24+ CD27+ B cell || id:ebi-a-GCST90001723	ebi-a-GCST90001723	ebi-a-GCST005843	3656	440328	23.3465
rs117606004	20	44812456	T	C	0.0071	0.0386	0.6689	-0.0068	0.1441	0.0274	3.59e-06	0.803	CD19 on CD24+ CD27+ B cell || id:ebi-a-GCST90001723	ebi-a-GCST90001723	ebi-a-GCST005843	3656	440328	21.5474
rs118134186	13	29813364	C	T	0.0011	0.0212	-1.89	-0.096	0.4129	0.0403	4.88e-06	0.0173002	CD19 on CD24+ CD27+ B cell || id:ebi-a-GCST90001723	ebi-a-GCST90001723	ebi-a-GCST005843	3656	440328	20.9524
rs12554596	9	37002142	G	A	0.3892	0.1828	-0.1166	-0.0029	0.02549	0.012	4.96e-06	0.8104	CD19 on CD24+ CD27+ B cell || id:ebi-a-GCST90001723	ebi-a-GCST90001723	ebi-a-GCST005843	3656	440328	20.9246
rs1424083	16	74304865	G	A	0.6537	0.7206	-0.1153	0.0079	0.02568	0.0108	7.28e-06	0.462	CD19 on CD24+ CD27+ B cell || id:ebi-a-GCST90001723	ebi-a-GCST90001723	ebi-a-GCST005843	3656	440328	20.159
rs17706571	12	29271392	T	C	0.0164	0.0194	0.4536	0.0326	0.09841	0.0349	4.19e-06	0.3505	CD19 on CD24+ CD27+ B cell || id:ebi-a-GCST90001723	ebi-a-GCST90001723	ebi-a-GCST005843	3656	440328	21.2455
rs281142	5	70969845	A	G	0.0598	0.166	0.237	0.002	0.05178	0.0145	4.88e-06	0.8885	CD19 on CD24+ CD27+ B cell || id:ebi-a-GCST90001723	ebi-a-GCST90001723	ebi-a-GCST005843	3656	440328	20.9494
rs2903728	19	56408295	C	T	0.1146	0.2141	-0.1849	-0.0116	0.03879	0.0113	1.94e-06	0.3005	CD19 on CD24+ CD27+ B cell || id:ebi-a-GCST90001723	ebi-a-GCST90001723	ebi-a-GCST005843	3656	440328	22.7214
rs35553650	6	37456130	A	G	0.0245	0.0412	-0.3694	-0.0453	0.08052	0.0292	4.62e-06	0.1211	CD19 on CD24+ CD27+ B cell || id:ebi-a-GCST90001723	ebi-a-GCST90001723	ebi-a-GCST005843	3656	440328	21.0468
rs5762000	22	27530934	T	C	0.1854	0.2238	0.1546	0.0022	0.0313	0.0118	8.15e-07	0.854	CD19 on CD24+ CD27+ B cell || id:ebi-a-GCST90001723	ebi-a-GCST90001723	ebi-a-GCST005843	3656	440328	24.3967
rs589151	1	10567711	T	C	0.4599	0.4835	-0.1107	-0.0103	0.02478	0.0085	8.163e-06	0.2235	CD19 on CD24+ CD27+ B cell || id:ebi-a-GCST90001723	ebi-a-GCST90001723	ebi-a-GCST005843	3656	440328	19.9569
rs6575228	14	92561395	A	G	0.4126	0.5085	-0.1199	-0.0115	0.02485	0.0085	1.467e-06	0.1742	CD19 on CD24+ CD27+ B cell || id:ebi-a-GCST90001723	ebi-a-GCST90001723	ebi-a-GCST005843	3656	440328	23.2801
rs6678796	1	247157835	T	C	0.9368	0.8019	0.2198	0.0133	0.04953	0.0119	9.37e-06	0.2639	CD19 on CD24+ CD27+ B cell || id:ebi-a-GCST90001723	ebi-a-GCST90001723	ebi-a-GCST005843	3656	440328	19.6933
rs72988602	19	7114038	G	A	0.1347	0.0645	0.1815	-0.0094	0.03684	0.0212	8.73e-07	0.6561	CD19 on CD24+ CD27+ B cell || id:ebi-a-GCST90001723	ebi-a-GCST90001723	ebi-a-GCST005843	3656	440328	24.2725
rs76162621	6	68486690	G	A	0.0027	0.0324	-1.03	-0.0247	0.2298	0.0352	7.69e-06	0.4841	CD19 on CD24+ CD27+ B cell || id:ebi-a-GCST90001723	ebi-a-GCST90001723	ebi-a-GCST005843	3656	440328	20.0897
rs764603	6	36793516	C	A	0.0131	0.0312	0.5734	0.0256	0.1073	0.0384	9.64e-08	0.5043	CD19 on CD24+ CD27+ B cell || id:ebi-a-GCST90001723	ebi-a-GCST90001723	ebi-a-GCST005843	3656	440328	28.5572
rs7718237	5	173972852	A	G	0.4837	0.4666	0.1236	-0.0065	0.02478	0.009	6.38e-07	0.4673	CD19 on CD24+ CD27+ B cell || id:ebi-a-GCST90001723	ebi-a-GCST90001723	ebi-a-GCST005843	3656	440328	24.8791
rs78007482	8	133189482	A	T	0.0819	0.0684	-0.2189	0.0324	0.04544	0.0198	1.52e-06	0.1022	CD19 on CD24+ CD27+ B cell || id:ebi-a-GCST90001723	ebi-a-GCST90001723	ebi-a-GCST005843	3656	440328	23.2068
rs80268044	2	43810948	A	G	0.1766	0.0912	0.1776	-0.0006	0.03331	0.0175	1.03e-07	0.9709	CD19 on CD24+ CD27+ B cell || id:ebi-a-GCST90001723	ebi-a-GCST90001723	ebi-a-GCST005843	3656	440328	28.4274
rs9350187	6	19794487	T	C	0.0607	0.1459	-0.2608	0.0128	0.05115	0.0135	3.59e-07	0.3434	CD19 on CD24+ CD27+ B cell || id:ebi-a-GCST90001723	ebi-a-GCST90001723	ebi-a-GCST005843	3656	440328	25.997
rs112651313	2	212886345	C	T	0.1123	0.0841	0.1779	-0.0052	0.03984	0.0157	8.22e-06	0.7388	HLA DR on CD14+ monocyte || id:ebi-a-GCST90001991	ebi-a-GCST90001991	ebi-a-GCST005843	3629	440328	19.9395
rs113555953	4	97898706	A	C	0.0127	0.0375	0.5169	0.0233	0.1132	0.0323	5.09e-06	0.4702	HLA DR on CD14+ monocyte || id:ebi-a-GCST90001991	ebi-a-GCST90001991	ebi-a-GCST005843	3629	440328	20.8507
rs11737889	4	64395080	A	G	0.2353	0.2002	0.1403	0.0058	0.03056	0.0126	4.57e-06	0.645601	HLA DR on CD14+ monocyte || id:ebi-a-GCST90001991	ebi-a-GCST90001991	ebi-a-GCST005843	3629	440328	21.077
rs11788133	9	137907399	A	G	0.1684	0.0961	-0.1591	-0.0142	0.03366	0.0148	2.37e-06	0.3397	HLA DR on CD14+ monocyte || id:ebi-a-GCST90001991	ebi-a-GCST90001991	ebi-a-GCST005843	3629	440328	22.3415
rs13168479	5	164249532	T	C	0.0084	0.0221	-0.5921	0.0289	0.1336	0.0388	9.67e-06	0.4566	HLA DR on CD14+ monocyte || id:ebi-a-GCST90001991	ebi-a-GCST90001991	ebi-a-GCST005843	3629	440328	19.6416
rs143858253	12	54497116	C	T	0.1206	0.075	0.1762	0.003	0.03908	0.0226	6.69e-06	0.8944	HLA DR on CD14+ monocyte || id:ebi-a-GCST90001991	ebi-a-GCST90001991	ebi-a-GCST005843	3629	440328	20.3284
rs148974843	1	237971715	G	C	0.0473	0.062	0.2717	0.025	0.05882	0.0251	3.97e-06	0.3196	HLA DR on CD14+ monocyte || id:ebi-a-GCST90001991	ebi-a-GCST90001991	ebi-a-GCST005843	3629	440328	21.3368
rs188394267	19	12466408	T	C	0.0802	0.0374	-0.2077	-0.0312	0.04619	0.0346	7.13e-06	0.3669	HLA DR on CD14+ monocyte || id:ebi-a-GCST90001991	ebi-a-GCST90001991	ebi-a-GCST005843	3629	440328	20.2198
rs2394447	6	30826835	T	C	0.2366	0.1138	0.1669	-0.0117	0.03337	0.0171	5.91e-07	0.4954	HLA DR on CD14+ monocyte || id:ebi-a-GCST90001991	ebi-a-GCST90001991	ebi-a-GCST005843	3629	440328	25.015
rs35848415	11	102879843	G	A	0.0463	0.1465	-0.2693	0.0069	0.05955	0.0138	6.31e-06	0.6191	HLA DR on CD14+ monocyte || id:ebi-a-GCST90001991	ebi-a-GCST90001991	ebi-a-GCST005843	3629	440328	20.4507
rs62005962	15	54040290	A	G	0.3133	0.4071	-0.1213	0.0062	0.02708	0.0087	7.66e-06	0.4812	HLA DR on CD14+ monocyte || id:ebi-a-GCST90001991	ebi-a-GCST90001991	ebi-a-GCST005843	3629	440328	20.0643
rs80032720	6	32384933	A	G	0.0733	0.1168	0.4142	0.0251	0.05456	0.0219	3.97e-14	0.2525	HLA DR on CD14+ monocyte || id:ebi-a-GCST90001991	ebi-a-GCST90001991	ebi-a-GCST005843	3629	440328	57.633
rs8043889	16	27733429	T	C	0.3103	0.3001	-0.1283	-0.0044	0.02725	0.0105	2.594e-06	0.6765	HLA DR on CD14+ monocyte || id:ebi-a-GCST90001991	ebi-a-GCST90001991	ebi-a-GCST005843	3629	440328	22.1677
rs9270585	6	32561300	T	C	0.5834	0.5694	-0.5871	0.0014	0.02804	0.0106	5.56e-92	0.8951	HLA DR on CD14+ monocyte || id:ebi-a-GCST90001991	ebi-a-GCST90001991	ebi-a-GCST005843	3629	440328	438.398
rs10011142	4	5015486	T	C	0.1991	0.1651	-0.1374	-0.0055	0.03097	0.0132	9.37e-06	0.6767	CX3CR1 on CD14+ CD16+ monocyte || id:ebi-a-GCST90001996	ebi-a-GCST90001996	ebi-a-GCST005843	3579	440328	19.683
rs112450242	17	75272996	T	C	0.0035	0.1163	-1.107	0.0221	0.2399	0.0193	4.09e-06	0.2512	CX3CR1 on CD14+ CD16+ monocyte || id:ebi-a-GCST90001996	ebi-a-GCST90001996	ebi-a-GCST005843	3579	440328	21.2929
rs11768517	7	54919768	T	G	0.3061	0.4332	0.1326	0.0109	0.02691	0.0092	8.75e-07	0.2364	CX3CR1 on CD14+ CD16+ monocyte || id:ebi-a-GCST90001996	ebi-a-GCST90001996	ebi-a-GCST005843	3579	440328	24.2806
rs117871360	8	3690065	G	A	0.0056	0.0338	-0.7288	0.0164	0.1634	0.0311	8.47e-06	0.597601	CX3CR1 on CD14+ CD16+ monocyte || id:ebi-a-GCST90001996	ebi-a-GCST90001996	ebi-a-GCST005843	3579	440328	19.8936
rs117896307	18	70433020	C	T	0.0499	0.0413	-0.257	-0.0103	0.0576	0.0292	8.36e-06	0.725401	CX3CR1 on CD14+ CD16+ monocyte || id:ebi-a-GCST90001996	ebi-a-GCST90001996	ebi-a-GCST005843	3579	440328	19.9077
rs1376624	2	187771135	C	T	0.2161	0.2606	0.1412	-0.004	0.03053	0.0097	3.9e-06	0.682501	CX3CR1 on CD14+ CD16+ monocyte || id:ebi-a-GCST90001996	ebi-a-GCST90001996	ebi-a-GCST005843	3579	440328	21.3902
rs149100	1	162441037	G	T	0.4225	0.3973	-0.1347	-0.0051	0.0251	0.0111	8.49e-08	0.6468	CX3CR1 on CD14+ CD16+ monocyte || id:ebi-a-GCST90001996	ebi-a-GCST90001996	ebi-a-GCST005843	3579	440328	28.7997
rs16843658	1	162672134	T	C	0.0309	0.1167	-0.3609	0.0325	0.07369	0.0196	1.014e-06	0.0972792	CX3CR1 on CD14+ CD16+ monocyte || id:ebi-a-GCST90001996	ebi-a-GCST90001996	ebi-a-GCST005843	3579	440328	23.9859
rs16867973	8	102610279	G	A	0.165	0.1686	0.1506	-0.0017	0.03374	0.0117	8.3e-06	0.886	CX3CR1 on CD14+ CD16+ monocyte || id:ebi-a-GCST90001996	ebi-a-GCST90001996	ebi-a-GCST005843	3579	440328	19.9232
rs17549676	16	63344732	A	G	0.0928	0.0996	-0.1916	-0.045	0.04281	0.0183	7.84e-06	0.0139701	CX3CR1 on CD14+ CD16+ monocyte || id:ebi-a-GCST90001996	ebi-a-GCST90001996	ebi-a-GCST005843	3579	440328	20.0309
rs1801274	1	161479745	G	A	0.327	0.4708	-0.4628	-0.0156	0.02573	0.0086	2.62e-69	0.0706903	CX3CR1 on CD14+ CD16+ monocyte || id:ebi-a-GCST90001996	ebi-a-GCST90001996	ebi-a-GCST005843	3579	440328	323.524
rs2649752	3	39351805	A	C	0.2677	0.3097	0.1581	-0.0122	0.02862	0.0098	3.51e-08	0.2132	CX3CR1 on CD14+ CD16+ monocyte || id:ebi-a-GCST90001996	ebi-a-GCST90001996	ebi-a-GCST005843	3579	440328	30.5158
rs28491136	3	106964051	T	C	0.1442	0.2677	-0.1603	-0.0071	0.03567	0.0099	7.18e-06	0.4703	CX3CR1 on CD14+ CD16+ monocyte || id:ebi-a-GCST90001996	ebi-a-GCST90001996	ebi-a-GCST005843	3579	440328	20.1958
rs4957969	5	110958260	G	A	0.9389	0.7823	-0.2538	-0.0111	0.05341	0.0126	2.1e-06	0.3776	CX3CR1 on CD14+ CD16+ monocyte || id:ebi-a-GCST90001996	ebi-a-GCST90001996	ebi-a-GCST005843	3579	440328	22.5807
rs58215329	3	196465812	T	C	0.1157	0.1575	0.1816	0.0113	0.03906	0.0139	3.44e-06	0.4162	CX3CR1 on CD14+ CD16+ monocyte || id:ebi-a-GCST90001996	ebi-a-GCST90001996	ebi-a-GCST005843	3579	440328	21.6156
rs59871438	15	97432077	C	T	0.0032	0.1331	-0.962	0.0296	0.2124	0.0283	6.14e-06	0.2948	CX3CR1 on CD14+ CD16+ monocyte || id:ebi-a-GCST90001996	ebi-a-GCST90001996	ebi-a-GCST005843	3579	440328	20.5136
rs62170788	2	170958389	T	C	0.0418	0.11	-0.2816	-0.0099	0.06155	0.0136	4.93e-06	0.4674	CX3CR1 on CD14+ CD16+ monocyte || id:ebi-a-GCST90001996	ebi-a-GCST90001996	ebi-a-GCST005843	3579	440328	20.9319
rs6952061	7	30459852	T	C	0.0745	0.0584	0.2141	0.0367	0.04792	0.0203	8.18e-06	0.0711099	CX3CR1 on CD14+ CD16+ monocyte || id:ebi-a-GCST90001996	ebi-a-GCST90001996	ebi-a-GCST005843	3579	440328	19.9618
rs74574092	11	100513751	C	T	0.0915	0.0783	0.2025	0.0111	0.04307	0.0181	2.68e-06	0.539699	CX3CR1 on CD14+ CD16+ monocyte || id:ebi-a-GCST90001996	ebi-a-GCST90001996	ebi-a-GCST005843	3579	440328	22.1055
rs7791415	7	44433778	T	C	0.0166	0.0424	-0.4614	0.0181	0.0962	0.0253	1.69e-06	0.4744	CX3CR1 on CD14+ CD16+ monocyte || id:ebi-a-GCST90001996	ebi-a-GCST90001996	ebi-a-GCST005843	3579	440328	23.0041
rs894107	11	71019939	C	T	0.1167	0.1933	0.1991	-0.0105	0.03898	0.0114	3.41e-07	0.3569	CX3CR1 on CD14+ CD16+ monocyte || id:ebi-a-GCST90001996	ebi-a-GCST90001996	ebi-a-GCST005843	3579	440328	26.0891
rs9542786	13	72514633	C	A	0.95	0.82	-0.2675	0.006	0.05713	0.0132	2.94e-06	0.6501	CX3CR1 on CD14+ CD16+ monocyte || id:ebi-a-GCST90001996	ebi-a-GCST90001996	ebi-a-GCST005843	3579	440328	21.924
rs9823718	3	39293757	G	C	0.132	0.1313	-0.3271	-0.0072	0.03651	0.0136	5.15e-19	0.5961	CX3CR1 on CD14+ CD16+ monocyte || id:ebi-a-GCST90001996	ebi-a-GCST90001996	ebi-a-GCST005843	3579	440328	80.2671
rs10202811	2	218930120	A	G	0.0408	0.0709	-0.2937	0.0035	0.06578	0.0252	8.29e-06	0.8899	SSC-A on CD14+ monocyte || id:ebi-a-GCST90002074	ebi-a-GCST90002074	ebi-a-GCST005843	3112	440328	19.9352
rs10488833	4	97953756	G	C	0.1043	0.0769	-0.2117	-0.0445	0.04376	0.0193	1.388e-06	0.02133	SSC-A on CD14+ monocyte || id:ebi-a-GCST90002074	ebi-a-GCST90002074	ebi-a-GCST005843	3112	440328	23.4038
rs10774278	12	629655	T	C	0.6157	0.6829	-0.1283	0.0054	0.02705	0.0097	2.22e-06	0.581	SSC-A on CD14+ monocyte || id:ebi-a-GCST90002074	ebi-a-GCST90002074	ebi-a-GCST005843	3112	440328	22.4967
rs11228503	11	68879044	T	C	0.2172	0.2528	-0.1555	0.0054	0.03171	0.0099	9.84e-07	0.5806	SSC-A on CD14+ monocyte || id:ebi-a-GCST90002074	ebi-a-GCST90002074	ebi-a-GCST005843	3112	440328	24.0474
rs1152928	12	69247557	G	A	0.0165	0.0277	-0.7519	-0.0295	0.1023	0.0335	2.48e-13	0.3786	SSC-A on CD14+ monocyte || id:ebi-a-GCST90002074	ebi-a-GCST90002074	ebi-a-GCST005843	3112	440328	54.0218
rs12276856	11	122628500	T	C	0.2542	0.1713	0.1441	0.0041	0.03031	0.0122	2.09e-06	0.7338	SSC-A on CD14+ monocyte || id:ebi-a-GCST90002074	ebi-a-GCST90002074	ebi-a-GCST005843	3112	440328	22.6025
rs12478601	2	43721508	T	C	0.4735	0.54	-0.1442	-0.0132	0.02805	0.0089	2.9e-07	0.1373	SSC-A on CD14+ monocyte || id:ebi-a-GCST90002074	ebi-a-GCST90002074	ebi-a-GCST005843	3112	440328	26.428
rs13231864	7	14761122	C	T	0.3303	0.4947	0.1286	0.0023	0.02868	0.0088	7.6e-06	0.7963	SSC-A on CD14+ monocyte || id:ebi-a-GCST90002074	ebi-a-GCST90002074	ebi-a-GCST005843	3112	440328	20.1059
rs148146302	12	70360198	C	G	0.023	0.0166	-0.8012	0.0403	0.08571	0.0439	1.65e-20	0.3589	SSC-A on CD14+ monocyte || id:ebi-a-GCST90002074	ebi-a-GCST90002074	ebi-a-GCST005843	3112	440328	87.3814
rs445	7	92408370	T	C	0.1968	0.1901	0.229	0.004	0.03302	0.0125	4.94e-12	0.7466	SSC-A on CD14+ monocyte || id:ebi-a-GCST90002074	ebi-a-GCST90002074	ebi-a-GCST005843	3112	440328	48.0969
rs4947752	7	52979778	C	T	0.3824	0.3319	0.1395	0.0092	0.02761	0.0093	4.63e-07	0.3219	SSC-A on CD14+ monocyte || id:ebi-a-GCST90002074	ebi-a-GCST90002074	ebi-a-GCST005843	3112	440328	25.5279
rs57059400	12	19933239	T	A	0.12	0.1187	0.1834	0.0012	0.04104	0.018	8.15e-06	0.9484	SSC-A on CD14+ monocyte || id:ebi-a-GCST90002074	ebi-a-GCST90002074	ebi-a-GCST005843	3112	440328	19.9703
rs62026668	15	79868517	T	C	0.1832	0.3379	-0.1542	-0.0123	0.03467	0.0092	8.97e-06	0.1787	SSC-A on CD14+ monocyte || id:ebi-a-GCST90002074	ebi-a-GCST90002074	ebi-a-GCST005843	3112	440328	19.7816
rs62070801	17	50801881	C	T	0.5227	0.4348	0.1178	-0.0292	0.02646	0.0083	8.83e-06	0.000444601	SSC-A on CD14+ monocyte || id:ebi-a-GCST90002074	ebi-a-GCST90002074	ebi-a-GCST005843	3112	440328	19.8203
rs72736734	1	219869305	T	C	0.0471	0.0313	0.3008	-0.0232	0.06466	0.0348	3.44e-06	0.505	SSC-A on CD14+ monocyte || id:ebi-a-GCST90002074	ebi-a-GCST90002074	ebi-a-GCST005843	3112	440328	21.6413
rs7309974	12	93519967	A	G	0.1223	0.1822	0.191	-0.0183	0.04069	0.013	2.8e-06	0.1582	SSC-A on CD14+ monocyte || id:ebi-a-GCST90002074	ebi-a-GCST90002074	ebi-a-GCST005843	3112	440328	22.0339
rs73175542	13	47478865	A	G	0.0553	0.0511	0.2957	-0.0215	0.05709	0.0206	2.36e-07	0.2986	SSC-A on CD14+ monocyte || id:ebi-a-GCST90002074	ebi-a-GCST90002074	ebi-a-GCST005843	3112	440328	26.8276
rs75994780	12	70949085	A	G	0.0625	0.0307	-0.3607	0.0464	0.05457	0.034	4.48e-11	0.1724	SSC-A on CD14+ monocyte || id:ebi-a-GCST90002074	ebi-a-GCST90002074	ebi-a-GCST005843	3112	440328	43.6902
rs9616832	22	51219387	C	T	0.1105	0.0729	-0.2208	0.0071	0.04608	0.0247	1.73e-06	0.774801	SSC-A on CD14+ monocyte || id:ebi-a-GCST90002074	ebi-a-GCST90002074	ebi-a-GCST005843	3112	440328	22.9601
rs10738775	9	27514318	A	T	0.6547	0.7035	0.1169	-0.0074	0.02572	0.0093	5.71e-06	0.426	CD19 on IgD+ CD38- B cell || id:ebi-a-GCST90001726	ebi-a-GCST90001726	ebi-a-GCST005843	3645	440328	20.6579
rs11051699	12	32107411	C	T	0.1387	0.1912	-0.1644	-0.0116	0.03621	0.0112	5.83e-06	0.3006	CD19 on IgD+ CD38- B cell || id:ebi-a-GCST90001726	ebi-a-GCST90001726	ebi-a-GCST005843	3645	440328	20.6133
rs112802874	10	89640021	G	T	0.0207	0.047	0.429	-0.0003	0.08985	0.0248	1.87e-06	0.99	CD19 on IgD+ CD38- B cell || id:ebi-a-GCST90001726	ebi-a-GCST90001726	ebi-a-GCST005843	3645	440328	22.797
rs115727814	4	170699036	A	G	0.0021	0.0461	-1.275	-0.0182	0.2657	0.0318	1.66e-06	0.566899	CD19 on IgD+ CD38- B cell || id:ebi-a-GCST90001726	ebi-a-GCST90001726	ebi-a-GCST005843	3645	440328	23.027
rs117004076	14	97702226	G	A	0.0147	0.0277	0.4784	-0.0012	0.1013	0.0357	2.42e-06	0.9741	CD19 on IgD+ CD38- B cell || id:ebi-a-GCST90001726	ebi-a-GCST90001726	ebi-a-GCST005843	3645	440328	22.303
rs11733521	4	68968349	T	C	0.0645	0.033	-0.2298	-0.0283	0.05013	0.0339	4.7e-06	0.4051	CD19 on IgD+ CD38- B cell || id:ebi-a-GCST90001726	ebi-a-GCST90001726	ebi-a-GCST005843	3645	440328	21.0138
rs11764670	7	76455763	G	A	0.6811	0.5967	0.1182	-0.0054	0.02667	0.0124	9.71e-06	0.6624	CD19 on IgD+ CD38- B cell || id:ebi-a-GCST90001726	ebi-a-GCST90001726	ebi-a-GCST005843	3645	440328	19.6421
rs12554596	9	37002142	G	A	0.3892	0.1828	-0.1325	-0.0029	0.02534	0.012	1.82e-07	0.8104	CD19 on IgD+ CD38- B cell || id:ebi-a-GCST90001726	ebi-a-GCST90001726	ebi-a-GCST005843	3645	440328	27.3413
rs148381451	17	63085557	T	C	0.0495	0.0239	-0.2511	0.0265	0.0561	0.0396	7.83e-06	0.5034	CD19 on IgD+ CD38- B cell || id:ebi-a-GCST90001726	ebi-a-GCST90001726	ebi-a-GCST005843	3645	440328	20.034
rs2356414	16	71378301	T	C	0.8106	0.6646	0.1555	0.0083	0.03203	0.0087	1.265e-06	0.3426	CD19 on IgD+ CD38- B cell || id:ebi-a-GCST90001726	ebi-a-GCST90001726	ebi-a-GCST005843	3645	440328	23.5693
rs34488330	19	7105841	C	A	0.0128	0.0797	-0.473	-0.0219	0.1062	0.0226	8.76e-06	0.3327	CD19 on IgD+ CD38- B cell || id:ebi-a-GCST90001726	ebi-a-GCST90001726	ebi-a-GCST005843	3645	440328	19.8369
rs34762764	1	47996882	T	C	0.2642	0.2535	0.1303	-0.0036	0.02818	0.0115	3.92e-06	0.756	CD19 on IgD+ CD38- B cell || id:ebi-a-GCST90001726	ebi-a-GCST90001726	ebi-a-GCST005843	3645	440328	21.38
rs55712453	1	206902437	G	A	0.0202	0.0161	0.4679	0.0006	0.0896	0.0457	1.87e-07	0.9893	CD19 on IgD+ CD38- B cell || id:ebi-a-GCST90001726	ebi-a-GCST90001726	ebi-a-GCST005843	3645	440328	27.2703
rs62524107	8	141805137	C	T	0.0527	0.0573	-0.2485	0.0198	0.05349	0.0224	3.53e-06	0.3761	CD19 on IgD+ CD38- B cell || id:ebi-a-GCST90001726	ebi-a-GCST90001726	ebi-a-GCST005843	3645	440328	21.5828
rs6554147	4	54958646	G	T	0.6047	0.5875	0.1117	-0.0095	0.02521	0.0093	9.67e-06	0.307	CD19 on IgD+ CD38- B cell || id:ebi-a-GCST90001726	ebi-a-GCST90001726	ebi-a-GCST005843	3645	440328	19.6318
rs6567179	18	58273913	C	T	0.2189	0.2023	-0.1316	0.0043	0.0295	0.0111	8.41e-06	0.702	CD19 on IgD+ CD38- B cell || id:ebi-a-GCST90001726	ebi-a-GCST90001726	ebi-a-GCST005843	3645	440328	19.9007
rs6602758	10	14778920	T	C	0.0342	0.1094	-0.2958	0.0013	0.06612	0.0137	7.93e-06	0.9244	CD19 on IgD+ CD38- B cell || id:ebi-a-GCST90001726	ebi-a-GCST90001726	ebi-a-GCST005843	3645	440328	20.0139
rs6908848	6	14717247	A	G	0.0058	0.308	0.7204	0.0219	0.1588	0.0268	5.93e-06	0.4136	CD19 on IgD+ CD38- B cell || id:ebi-a-GCST90001726	ebi-a-GCST90001726	ebi-a-GCST005843	3645	440328	20.58
rs73056862	19	52235616	T	C	0.0462	0.0975	0.2658	0.0212	0.05809	0.0163	4.89e-06	0.1928	CD19 on IgD+ CD38- B cell || id:ebi-a-GCST90001726	ebi-a-GCST90001726	ebi-a-GCST005843	3645	440328	20.9367
rs74518629	12	130845523	T	C	0.0388	0.0579	-0.2768	-0.0025	0.06178	0.0221	7.703e-06	0.9099	CD19 on IgD+ CD38- B cell || id:ebi-a-GCST90001726	ebi-a-GCST90001726	ebi-a-GCST005843	3645	440328	20.0741
rs7496584	15	23877607	C	A	0.7989	0.7106	0.1377	0.0043	0.03087	0.0114	8.43e-06	0.7076	CD19 on IgD+ CD38- B cell || id:ebi-a-GCST90001726	ebi-a-GCST90001726	ebi-a-GCST005843	3645	440328	19.8973
rs75382958	13	70194834	G	A	0.1455	0.0746	0.1534	0.0101	0.03463	0.0186	9.72e-06	0.5875	CD19 on IgD+ CD38- B cell || id:ebi-a-GCST90001726	ebi-a-GCST90001726	ebi-a-GCST005843	3645	440328	19.6221
rs75912463	9	133354402	C	T	0.0003	0.0216	-3.081	0.0111	0.678	0.0419	5.71e-06	0.790999	CD19 on IgD+ CD38- B cell || id:ebi-a-GCST90001726	ebi-a-GCST90001726	ebi-a-GCST005843	3645	440328	20.6502
rs78044532	16	21168467	T	C	0.0188	0.0263	0.4192	-0.0061	0.08962	0.0326	3.02e-06	0.8508	CD19 on IgD+ CD38- B cell || id:ebi-a-GCST90001726	ebi-a-GCST90001726	ebi-a-GCST005843	3645	440328	21.8793
rs79856590	1	205241642	A	G	0.0609	0.0453	0.251	-0.0183	0.05108	0.0259	9.33e-07	0.4804	CD19 on IgD+ CD38- B cell || id:ebi-a-GCST90001726	ebi-a-GCST90001726	ebi-a-GCST005843	3645	440328	24.146
rs1007337	22	39781585	T	C	0.6024	0.6573	-0.1389	-0.0112	0.02509	0.0101	3.34e-08	0.2692	CD20 on IgD+ CD38dim B cell || id:ebi-a-GCST90001752	ebi-a-GCST90001752	ebi-a-GCST005843	3657	440328	30.6481
rs11230624	11	60952231	C	G	0.1263	0.0887	-0.1726	-0.0084	0.03735	0.0188	3.94e-06	0.6532	CD20 on IgD+ CD38dim B cell || id:ebi-a-GCST90001752	ebi-a-GCST90001752	ebi-a-GCST005843	3657	440328	21.355
rs11242780	6	2511559	C	G	0.105	0.2161	0.1768	-0.0201	0.03993	0.0136	9.76e-06	0.1389	CD20 on IgD+ CD38dim B cell || id:ebi-a-GCST90001752	ebi-a-GCST90001752	ebi-a-GCST005843	3657	440328	19.605
rs113371046	1	17595034	A	G	0.0639	0.0615	0.2316	0.0202	0.05055	0.0195	4.76e-06	0.3011	CD20 on IgD+ CD38dim B cell || id:ebi-a-GCST90001752	ebi-a-GCST90001752	ebi-a-GCST005843	3657	440328	20.9911
rs12042193	1	116031657	G	A	0.3687	0.5255	-0.1223	0.0057	0.02571	0.0103	2.054e-06	0.584501	CD20 on IgD+ CD38dim B cell || id:ebi-a-GCST90001752	ebi-a-GCST90001752	ebi-a-GCST005843	3657	440328	22.6281
rs12120358	1	161444369	T	A	0.2234	0.3481	-0.133	-0.0048	0.02962	0.0105	7.3e-06	0.6441	CD20 on IgD+ CD38dim B cell || id:ebi-a-GCST90001752	ebi-a-GCST90001752	ebi-a-GCST005843	3657	440328	20.162
rs12282477	11	90976338	A	T	0.0383	0.1113	-0.2837	0.0045	0.06407	0.0151	9.78e-06	0.7648	CD20 on IgD+ CD38dim B cell || id:ebi-a-GCST90001752	ebi-a-GCST90001752	ebi-a-GCST005843	3657	440328	19.6069
rs1306395	2	61076272	C	T	0.5145	0.3885	0.1157	0.0102	0.02527	0.0088	4.87e-06	0.2474	CD20 on IgD+ CD38dim B cell || id:ebi-a-GCST90001752	ebi-a-GCST90001752	ebi-a-GCST005843	3657	440328	20.9631
rs17616173	15	86986287	G	A	0.0438	0.1223	-0.2744	-0.0067	0.06027	0.013	5.44e-06	0.606301	CD20 on IgD+ CD38dim B cell || id:ebi-a-GCST90001752	ebi-a-GCST90001752	ebi-a-GCST005843	3657	440328	20.7284
rs187747283	5	56487565	G	T	0.1374	0.0209	-0.165	0.0269	0.03641	0.0462	6.06e-06	0.5606	CD20 on IgD+ CD38dim B cell || id:ebi-a-GCST90001752	ebi-a-GCST90001752	ebi-a-GCST005843	3657	440328	20.5365
rs2066399	6	15880540	A	G	0.821	0.7665	0.2375	0.0202	0.03213	0.0103	1.75e-13	0.0497096	CD20 on IgD+ CD38dim B cell || id:ebi-a-GCST90001752	ebi-a-GCST90001752	ebi-a-GCST005843	3657	440328	54.6394
rs233493	6	14804334	A	G	0.6339	0.5813	-0.1263	0.0004	0.02563	0.0088	8.65e-07	0.9625	CD20 on IgD+ CD38dim B cell || id:ebi-a-GCST90001752	ebi-a-GCST90001752	ebi-a-GCST005843	3657	440328	24.2834
rs34486765	19	49915911	A	G	0.3094	0.1868	0.167	0.011	0.02642	0.0116	2.9e-10	0.3455	CD20 on IgD+ CD38dim B cell || id:ebi-a-GCST90001752	ebi-a-GCST90001752	ebi-a-GCST005843	3657	440328	39.9546
rs388354	7	40190449	C	A	0.5205	0.5783	-0.1329	0.0065	0.02439	0.0087	5.39e-08	0.457999	CD20 on IgD+ CD38dim B cell || id:ebi-a-GCST90001752	ebi-a-GCST90001752	ebi-a-GCST005843	3657	440328	29.6911
rs4939384	11	60273642	G	A	0.6088	0.5656	-0.236	0.0088	0.02474	0.0085	2.5e-21	0.3003	CD20 on IgD+ CD38dim B cell || id:ebi-a-GCST90001752	ebi-a-GCST90001752	ebi-a-GCST005843	3657	440328	90.9965
rs55643835	6	33947909	T	C	0.0567	0.0933	-0.2506	-0.0142	0.05406	0.0172	3.7e-06	0.4093	CD20 on IgD+ CD38dim B cell || id:ebi-a-GCST90001752	ebi-a-GCST90001752	ebi-a-GCST005843	3657	440328	21.4887
rs61731791	19	50940778	T	C	0.0972	0.0442	0.2071	0.0405	0.04225	0.0266	9.99e-07	0.1269	CD20 on IgD+ CD38dim B cell || id:ebi-a-GCST90001752	ebi-a-GCST90001752	ebi-a-GCST005843	3657	440328	24.0274
rs62405562	6	32451834	G	A	0.455	0.4239	0.2285	-0.0234	0.02861	0.0122	1.82e-15	0.0559397	CD20 on IgD+ CD38dim B cell || id:ebi-a-GCST90001752	ebi-a-GCST90001752	ebi-a-GCST005843	3657	440328	63.7877
rs72836542	6	14091682	T	C	0.3161	0.2601	0.1752	0.0023	0.0268	0.0098	7.2e-11	0.8126	CD20 on IgD+ CD38dim B cell || id:ebi-a-GCST90001752	ebi-a-GCST90001752	ebi-a-GCST005843	3657	440328	42.7365
rs73086355	20	11850850	A	C	0.0432	0.0735	-0.2878	-0.0286	0.06009	0.02	1.739e-06	0.1528	CD20 on IgD+ CD38dim B cell || id:ebi-a-GCST90001752	ebi-a-GCST90001752	ebi-a-GCST005843	3657	440328	22.9391
rs73154503	3	159871677	C	T	0.0886	0.0681	-0.2133	0.0207	0.04326	0.0235	8.55e-07	0.3789	CD20 on IgD+ CD38dim B cell || id:ebi-a-GCST90001752	ebi-a-GCST90001752	ebi-a-GCST005843	3657	440328	24.3113
rs7404890	16	11007193	A	G	0.8208	0.7223	0.1788	-0.0022	0.03256	0.0104	4.23e-08	0.836	CD20 on IgD+ CD38dim B cell || id:ebi-a-GCST90001752	ebi-a-GCST90001752	ebi-a-GCST005843	3657	440328	30.1555
rs76355582	7	119197741	C	G	0.0551	0.0298	0.2445	0.0366	0.05325	0.0307	4.539e-06	0.2325	CD20 on IgD+ CD38dim B cell || id:ebi-a-GCST90001752	ebi-a-GCST90001752	ebi-a-GCST005843	3657	440328	21.0823
rs77612075	5	162820460	T	C	0.0293	0.0516	0.3469	0.0315	0.07169	0.0228	1.36e-06	0.1677	CD20 on IgD+ CD38dim B cell || id:ebi-a-GCST90001752	ebi-a-GCST90001752	ebi-a-GCST005843	3657	440328	23.4149
rs9270560	6	32560741	C	T	0.5889	0.5804	-0.2177	0.0082	0.02955	0.0115	2.13e-13	0.4756	CD20 on IgD+ CD38dim B cell || id:ebi-a-GCST90001752	ebi-a-GCST90001752	ebi-a-GCST005843	3657	440328	54.2753
rs10743387	12	20807481	A	C	0.6382	0.6768	-0.1237	0.001	0.02526	0.0091	1.02e-06	0.9095	CD38 on CD20- B cell || id:ebi-a-GCST90001809	ebi-a-GCST90001809	ebi-a-GCST005843	3630	440328	23.9813
rs11663828	18	64848183	T	G	0.1281	0.191	-0.1584	0.0079	0.03496	0.0112	6.06e-06	0.4832	CD38 on CD20- B cell || id:ebi-a-GCST90001809	ebi-a-GCST90001809	ebi-a-GCST005843	3630	440328	20.529
rs1838357	13	93740906	A	G	0.3138	0.3324	0.1205	-0.0153	0.02599	0.0092	3.64e-06	0.0966496	CD38 on CD20- B cell || id:ebi-a-GCST90001809	ebi-a-GCST90001809	ebi-a-GCST005843	3630	440328	21.4962
rs2628482	20	3507317	G	A	0.0361	0.0368	0.291	-0.018	0.06436	0.0325	6.35e-06	0.578699	CD38 on CD20- B cell || id:ebi-a-GCST90001809	ebi-a-GCST90001809	ebi-a-GCST005843	3630	440328	20.4434
rs2811620	1	37871985	T	C	0.8653	0.7307	-0.1573	-0.0019	0.03519	0.0108	8.09e-06	0.8601	CD38 on CD20- B cell || id:ebi-a-GCST90001809	ebi-a-GCST90001809	ebi-a-GCST005843	3630	440328	19.9811
rs28756677	9	140135216	C	T	0.1665	0.2216	0.144	0.0082	0.03226	0.0139	8.3e-06	0.5574	CD38 on CD20- B cell || id:ebi-a-GCST90001809	ebi-a-GCST90001809	ebi-a-GCST005843	3630	440328	19.9249
rs3117290	6	29649944	G	T	0.8083	0.8083	-0.1462	0.0007	0.03299	0.0134	9.69e-06	0.956	CD38 on CD20- B cell || id:ebi-a-GCST90001809	ebi-a-GCST90001809	ebi-a-GCST005843	3630	440328	19.6395
rs35709687	11	123396674	C	G	0.2701	0.2389	-0.1314	-0.0053	0.02674	0.0108	9.37e-07	0.621299	CD38 on CD20- B cell || id:ebi-a-GCST90001809	ebi-a-GCST90001809	ebi-a-GCST005843	3630	440328	24.1473
rs55720255	9	113328755	C	T	0.1348	0.0415	0.1623	-0.0317	0.03558	0.0248	5.223e-06	0.2006	CD38 on CD20- B cell || id:ebi-a-GCST90001809	ebi-a-GCST90001809	ebi-a-GCST005843	3630	440328	20.8078
rs5996804	22	25369319	T	C	0.3734	0.3808	-0.1114	-0.0062	0.02478	0.0092	7.19e-06	0.5011	CD38 on CD20- B cell || id:ebi-a-GCST90001809	ebi-a-GCST90001809	ebi-a-GCST005843	3630	440328	20.2101
rs7018225	8	131361477	T	C	0.3899	0.5394	-0.1131	0.0121	0.02468	0.0083	4.74e-06	0.144	CD38 on CD20- B cell || id:ebi-a-GCST90001809	ebi-a-GCST90001809	ebi-a-GCST005843	3630	440328	21.0008
rs76310795	4	122189884	A	G	0.0905	0.1111	-0.2023	0.0262	0.04201	0.0156	1.53e-06	0.0934308	CD38 on CD20- B cell || id:ebi-a-GCST90001809	ebi-a-GCST90001809	ebi-a-GCST005843	3630	440328	23.1892
rs7679041	4	13722729	A	G	0.7291	0.6707	-0.1246	-0.0062	0.02734	0.0096	5.3e-06	0.5196	CD38 on CD20- B cell || id:ebi-a-GCST90001809	ebi-a-GCST90001809	ebi-a-GCST005843	3630	440328	20.7701
rs79971636	4	35097278	T	C	0.1503	0.0568	-0.1513	0.0132	0.03373	0.0253	7.47e-06	0.5999	CD38 on CD20- B cell || id:ebi-a-GCST90001809	ebi-a-GCST90001809	ebi-a-GCST005843	3630	440328	20.1208
rs11579717	1	199999121	A	G	0.0044	0.0487	1.307	0.0153	0.1858	0.0293	2.37e-12	0.6017	CD28+ CD45RA+ CD8dim T cell %CD8dim T cell || id:ebi-a-GCST90001665	ebi-a-GCST90001665	ebi-a-GCST005843	3440	440328	49.4834
rs116478736	2	18033652	G	C	0.0094	0.0238	0.5926	0.0115	0.1296	0.0419	4.97e-06	0.7843	CD28+ CD45RA+ CD8dim T cell %CD8dim T cell || id:ebi-a-GCST90001665	ebi-a-GCST90001665	ebi-a-GCST005843	3440	440328	20.908
rs116760504	3	47546791	A	C	0.0696	0.0507	0.2365	0.0262	0.04969	0.0297	2.02e-06	0.3783	CD28+ CD45RA+ CD8dim T cell %CD8dim T cell || id:ebi-a-GCST90001665	ebi-a-GCST90001665	ebi-a-GCST005843	3440	440328	22.6529
rs12378196	9	14963519	A	G	0.5038	0.4354	-0.1112	-0.004	0.02507	0.0096	9.55e-06	0.6725	CD28+ CD45RA+ CD8dim T cell %CD8dim T cell || id:ebi-a-GCST90001665	ebi-a-GCST90001665	ebi-a-GCST005843	3440	440328	19.6744
rs12712610	2	38897249	G	A	0.2977	0.3048	0.1611	-0.0094	0.02726	0.0105	3.8e-09	0.3693	CD28+ CD45RA+ CD8dim T cell %CD8dim T cell || id:ebi-a-GCST90001665	ebi-a-GCST90001665	ebi-a-GCST005843	3440	440328	34.9252
rs13001936	2	240573745	T	C	0.2419	0.4052	-0.13	-0.0242	0.02859	0.009	5.58e-06	0.00682905	CD28+ CD45RA+ CD8dim T cell %CD8dim T cell || id:ebi-a-GCST90001665	ebi-a-GCST90001665	ebi-a-GCST005843	3440	440328	20.6756
rs145682498	10	54508949	A	T	0.0593	0.0255	-0.2425	0.0675	0.05206	0.0373	3.304e-06	0.0703493	CD28+ CD45RA+ CD8dim T cell %CD8dim T cell || id:ebi-a-GCST90001665	ebi-a-GCST90001665	ebi-a-GCST005843	3440	440328	21.6978
rs17401833	1	14788274	C	T	0.3699	0.2431	-0.1133	-0.01	0.02544	0.0107	8.83e-06	0.3491	CD28+ CD45RA+ CD8dim T cell %CD8dim T cell || id:ebi-a-GCST90001665	ebi-a-GCST90001665	ebi-a-GCST005843	3440	440328	19.8347
rs2367376	2	87009742	C	T	0.2464	0.4013	0.1716	-0.0096	0.02881	0.0087	2.85e-09	0.2699	CD28+ CD45RA+ CD8dim T cell %CD8dim T cell || id:ebi-a-GCST90001665	ebi-a-GCST90001665	ebi-a-GCST005843	3440	440328	35.4771
rs34645541	1	195875605	A	C	0.0094	0.0252	0.6883	-0.0558	0.1297	0.0399	1.18e-07	0.1624	CD28+ CD45RA+ CD8dim T cell %CD8dim T cell || id:ebi-a-GCST90001665	ebi-a-GCST90001665	ebi-a-GCST005843	3440	440328	28.1628
rs4984382	15	94882509	T	C	0.49	0.4048	0.122	0.0063	0.02446	0.0085	6.47e-07	0.4542	CD28+ CD45RA+ CD8dim T cell %CD8dim T cell || id:ebi-a-GCST90001665	ebi-a-GCST90001665	ebi-a-GCST005843	3440	440328	24.8775
rs555202	3	174486633	A	G	0.8792	0.7321	-0.1818	-0.0119	0.03757	0.0104	1.36e-06	0.2495	CD28+ CD45RA+ CD8dim T cell %CD8dim T cell || id:ebi-a-GCST90001665	ebi-a-GCST90001665	ebi-a-GCST005843	3440	440328	23.4156
rs6001084	22	38681644	T	C	0.148	0.3253	0.1619	0.0082	0.03526	0.0117	4.56e-06	0.4836	CD28+ CD45RA+ CD8dim T cell %CD8dim T cell || id:ebi-a-GCST90001665	ebi-a-GCST90001665	ebi-a-GCST005843	3440	440328	21.0828
rs67486389	12	19926432	T	A	0.0339	0.1131	0.3265	-0.0099	0.0692	0.0221	2.48e-06	0.655101	CD28+ CD45RA+ CD8dim T cell %CD8dim T cell || id:ebi-a-GCST90001665	ebi-a-GCST90001665	ebi-a-GCST005843	3440	440328	22.2615
rs72771954	1	247539505	T	C	0.1565	0.0943	0.1605	-0.0033	0.03367	0.0171	1.95e-06	0.8453	CD28+ CD45RA+ CD8dim T cell %CD8dim T cell || id:ebi-a-GCST90001665	ebi-a-GCST90001665	ebi-a-GCST005843	3440	440328	22.7229
rs74021626	15	66417100	G	A	0.2328	0.2313	-0.1391	-0.0175	0.02953	0.011	2.58e-06	0.1103	CD28+ CD45RA+ CD8dim T cell %CD8dim T cell || id:ebi-a-GCST90001665	ebi-a-GCST90001665	ebi-a-GCST005843	3440	440328	22.1885
rs76313555	3	59914042	T	C	0.0083	0.026	0.62	0.0174	0.1337	0.0332	3.63e-06	0.5991	CD28+ CD45RA+ CD8dim T cell %CD8dim T cell || id:ebi-a-GCST90001665	ebi-a-GCST90001665	ebi-a-GCST005843	3440	440328	21.5041
rs78181865	3	84481659	A	G	0.0003	0.0166	3.014	0.0363	0.6694	0.042	6.92e-06	0.3878	CD28+ CD45RA+ CD8dim T cell %CD8dim T cell || id:ebi-a-GCST90001665	ebi-a-GCST90001665	ebi-a-GCST005843	3440	440328	20.2729
rs79827501	2	38431267	T	G	0.0731	0.0405	-0.2194	0.0204	0.04781	0.0271	4.61e-06	0.4524	CD28+ CD45RA+ CD8dim T cell %CD8dim T cell || id:ebi-a-GCST90001665	ebi-a-GCST90001665	ebi-a-GCST005843	3440	440328	21.0589
rs8127300	21	43529642	C	A	0.1564	0.2204	-0.1567	-0.0021	0.03361	0.0101	3.234e-06	0.8351	CD28+ CD45RA+ CD8dim T cell %CD8dim T cell || id:ebi-a-GCST90001665	ebi-a-GCST90001665	ebi-a-GCST005843	3440	440328	21.7371
rs9274730	6	32637817	A	G	0.3456	0.4735	-0.1759	-0.0152	0.03627	0.0124	1.281e-06	0.2219	CD28+ CD45RA+ CD8dim T cell %CD8dim T cell || id:ebi-a-GCST90001665	ebi-a-GCST90001665	ebi-a-GCST005843	3440	440328	23.52
rs1093425	6	101417133	G	C	0.1637	0.1918	-0.1546	0.0101	0.03451	0.0121	7.75e-06	0.4038	Effector Memory CD4-CD8- T cell %CD4-CD8- T cell || id:ebi-a-GCST90001570	ebi-a-GCST90001570	ebi-a-GCST005843	3427	440328	20.0692
rs111902980	1	157954450	A	G	0.0193	0.0318	0.5134	0.0157	0.09207	0.0303	2.65e-08	0.604399	Effector Memory CD4-CD8- T cell %CD4-CD8- T cell || id:ebi-a-GCST90001570	ebi-a-GCST90001570	ebi-a-GCST005843	3427	440328	31.0939
rs116877116	8	135490341	A	G	0.1008	0.0212	0.2343	-0.0283	0.04232	0.0373	3.32e-08	0.448	Effector Memory CD4-CD8- T cell %CD4-CD8- T cell || id:ebi-a-GCST90001570	ebi-a-GCST90001570	ebi-a-GCST005843	3427	440328	30.6516
rs117099260	8	116338265	C	T	0.0241	0.032	0.3815	0.0018	0.08598	0.0416	9.41e-06	0.9652	Effector Memory CD4-CD8- T cell %CD4-CD8- T cell || id:ebi-a-GCST90001570	ebi-a-GCST90001570	ebi-a-GCST005843	3427	440328	19.6877
rs117301997	14	46761853	T	C	0.0054	0.0578	-0.7787	0.014	0.173	0.0237	6.97e-06	0.5556	Effector Memory CD4-CD8- T cell %CD4-CD8- T cell || id:ebi-a-GCST90001570	ebi-a-GCST90001570	ebi-a-GCST005843	3427	440328	20.2604
rs117470554	9	16436647	C	T	0.1062	0.0591	0.1842	0.0107	0.04104	0.0248	7.41e-06	0.664899	Effector Memory CD4-CD8- T cell %CD4-CD8- T cell || id:ebi-a-GCST90001570	ebi-a-GCST90001570	ebi-a-GCST005843	3427	440328	20.1449
rs12115038	8	19929781	C	T	0.2804	0.2863	0.1319	-0.0023	0.02911	0.01	6.05e-06	0.8214	Effector Memory CD4-CD8- T cell %CD4-CD8- T cell || id:ebi-a-GCST90001570	ebi-a-GCST90001570	ebi-a-GCST005843	3427	440328	20.5308
rs12133465	1	195430336	G	A	0.0096	0.0311	-0.6622	-0.0069	0.1302	0.0302	3.84e-07	0.8196	Effector Memory CD4-CD8- T cell %CD4-CD8- T cell || id:ebi-a-GCST90001570	ebi-a-GCST90001570	ebi-a-GCST005843	3427	440328	25.8676
rs141687469	17	38885512	C	T	0.0194	0.0308	-0.4117	0.0393	0.0928	0.0332	9.46e-06	0.2365	Effector Memory CD4-CD8- T cell %CD4-CD8- T cell || id:ebi-a-GCST90001570	ebi-a-GCST90001570	ebi-a-GCST005843	3427	440328	19.6818
rs1976208	1	82322706	C	A	0.4672	0.3485	0.1204	0.0134	0.02569	0.0095	2.9e-06	0.1573	Effector Memory CD4-CD8- T cell %CD4-CD8- T cell || id:ebi-a-GCST90001570	ebi-a-GCST90001570	ebi-a-GCST005843	3427	440328	21.9647
rs2126332	1	226705690	G	A	0.3737	0.3283	0.1376	-0.0096	0.02629	0.0098	1.75e-07	0.3294	Effector Memory CD4-CD8- T cell %CD4-CD8- T cell || id:ebi-a-GCST90001570	ebi-a-GCST90001570	ebi-a-GCST005843	3427	440328	27.394
rs34645541	1	195875605	A	C	0.0093	0.0252	-0.6664	-0.0558	0.1343	0.0399	7.31e-07	0.1624	Effector Memory CD4-CD8- T cell %CD4-CD8- T cell || id:ebi-a-GCST90001570	ebi-a-GCST90001570	ebi-a-GCST005843	3427	440328	24.6217
rs5756946	22	38570219	C	T	0.4215	0.3026	0.1362	-0.0106	0.02616	0.0098	2.05e-07	0.2813	Effector Memory CD4-CD8- T cell %CD4-CD8- T cell || id:ebi-a-GCST90001570	ebi-a-GCST90001570	ebi-a-GCST005843	3427	440328	27.1068
rs61779793	1	40193589	T	C	0.0067	0.1493	-0.6924	0.0212	0.1535	0.019	6.718e-06	0.2665	Effector Memory CD4-CD8- T cell %CD4-CD8- T cell || id:ebi-a-GCST90001570	ebi-a-GCST90001570	ebi-a-GCST005843	3427	440328	20.3469
rs6659397	1	206796165	C	T	0.4692	0.3397	-0.1294	0.0076	0.02597	0.0091	6.57e-07	0.4031	Effector Memory CD4-CD8- T cell %CD4-CD8- T cell || id:ebi-a-GCST90001570	ebi-a-GCST90001570	ebi-a-GCST005843	3427	440328	24.827
rs6729180	2	38920621	T	C	0.3844	0.3424	-0.2034	-0.003	0.0262	0.01	1.09e-14	0.7596	Effector Memory CD4-CD8- T cell %CD4-CD8- T cell || id:ebi-a-GCST90001570	ebi-a-GCST90001570	ebi-a-GCST005843	3427	440328	60.2697
rs6751481	2	38897810	C	T	0.4704	0.5048	-0.1206	-0.001	0.02574	0.0088	2.93e-06	0.9083	Effector Memory CD4-CD8- T cell %CD4-CD8- T cell || id:ebi-a-GCST90001570	ebi-a-GCST90001570	ebi-a-GCST005843	3427	440328	21.9522
rs6782825	3	24484006	A	G	0.7509	0.5528	0.1485	-0.0059	0.02891	0.0087	2.95e-07	0.4991	Effector Memory CD4-CD8- T cell %CD4-CD8- T cell || id:ebi-a-GCST90001570	ebi-a-GCST90001570	ebi-a-GCST005843	3427	440328	26.385
rs6954002	7	152739128	T	A	0.2276	0.2084	0.1349	0.0023	0.03008	0.0121	7.6e-06	0.847	Effector Memory CD4-CD8- T cell %CD4-CD8- T cell || id:ebi-a-GCST90001570	ebi-a-GCST90001570	ebi-a-GCST005843	3427	440328	20.1126
rs74120911	10	21616211	C	T	0.0591	0.1022	-0.256	0.0001	0.05529	0.0149	3.77e-06	0.9972	Effector Memory CD4-CD8- T cell %CD4-CD8- T cell || id:ebi-a-GCST90001570	ebi-a-GCST90001570	ebi-a-GCST005843	3427	440328	21.4381
rs75679242	11	44090370	A	C	0.1148	0.1587	-0.182	-0.0078	0.03969	0.012	4.66e-06	0.5149	Effector Memory CD4-CD8- T cell %CD4-CD8- T cell || id:ebi-a-GCST90001570	ebi-a-GCST90001570	ebi-a-GCST005843	3427	440328	21.0272
rs77924860	11	14032701	T	G	0.0015	0.014	-1.506	0.064	0.3353	0.0518	7.32e-06	0.2166	Effector Memory CD4-CD8- T cell %CD4-CD8- T cell || id:ebi-a-GCST90001570	ebi-a-GCST90001570	ebi-a-GCST005843	3427	440328	20.1736
rs7809394	7	55145382	T	C	0.2988	0.1836	-0.1337	-0.0075	0.02772	0.0124	1.47e-06	0.5434	Effector Memory CD4-CD8- T cell %CD4-CD8- T cell || id:ebi-a-GCST90001570	ebi-a-GCST90001570	ebi-a-GCST005843	3427	440328	23.2636
rs9265144	6	31288202	C	T	0.3442	0.1355	-0.1623	-0.0131	0.03476	0.0202	3.15e-06	0.515901	Effector Memory CD4-CD8- T cell %CD4-CD8- T cell || id:ebi-a-GCST90001570	ebi-a-GCST90001570	ebi-a-GCST005843	3427	440328	21.8011
rs9274712	6	32637298	T	C	0.3324	0.3305	0.1731	-0.0062	0.03687	0.0119	2.79e-06	0.6037	Effector Memory CD4-CD8- T cell %CD4-CD8- T cell || id:ebi-a-GCST90001570	ebi-a-GCST90001570	ebi-a-GCST005843	3427	440328	22.0418
rs11159480	14	81466662	T	G	0.8166	0.8486	-0.1458	-0.0106	0.03236	0.0133	6.78e-06	0.4258	Transitional B cell Absolute Count || id:ebi-a-GCST90001577	ebi-a-GCST90001577	ebi-a-GCST005843	3656	440328	20.3001
rs113965271	2	128428350	C	G	0.0286	0.047	-0.3238	-0.0238	0.07259	0.0299	8.4e-06	0.4249	Transitional B cell Absolute Count || id:ebi-a-GCST90001577	ebi-a-GCST90001577	ebi-a-GCST005843	3656	440328	19.8976
rs117518951	16	55449193	C	T	0.049	0.0694	0.2696	-0.0258	0.05477	0.019	8.94e-07	0.1741	Transitional B cell Absolute Count || id:ebi-a-GCST90001577	ebi-a-GCST90001577	ebi-a-GCST005843	3656	440328	24.23
rs12535189	7	121174063	T	C	0.4795	0.4938	0.1135	0.0058	0.02446	0.0083	3.59e-06	0.4848	Transitional B cell Absolute Count || id:ebi-a-GCST90001577	ebi-a-GCST90001577	ebi-a-GCST005843	3656	440328	21.5317
rs12799241	11	119980729	A	G	0.2619	0.2331	0.1214	-0.012	0.02741	0.0112	9.74e-06	0.2838	Transitional B cell Absolute Count || id:ebi-a-GCST90001577	ebi-a-GCST90001577	ebi-a-GCST005843	3656	440328	19.6164
rs1294253	1	233503875	C	T	0.7254	0.8083	-0.1215	-0.0078	0.02676	0.012	5.84e-06	0.5183	Transitional B cell Absolute Count || id:ebi-a-GCST90001577	ebi-a-GCST90001577	ebi-a-GCST005843	3656	440328	20.6149
rs1384162	1	99311831	G	A	0.6035	0.4987	0.1161	-0.002	0.02451	0.0088	2.25e-06	0.8207	Transitional B cell Absolute Count || id:ebi-a-GCST90001577	ebi-a-GCST90001577	ebi-a-GCST005843	3656	440328	22.4377
rs146347064	16	8263526	A	C	0.0187	0.0542	-0.3934	0.0135	0.08611	0.0234	5.08e-06	0.5627	Transitional B cell Absolute Count || id:ebi-a-GCST90001577	ebi-a-GCST90001577	ebi-a-GCST005843	3656	440328	20.8719
rs1639898	7	2204473	G	A	0.8777	0.919	-0.1674	0.0044	0.03565	0.0168	2.74e-06	0.7931	Transitional B cell Absolute Count || id:ebi-a-GCST90001577	ebi-a-GCST90001577	ebi-a-GCST005843	3656	440328	22.0491
rs16868356	8	102770464	C	T	0.0198	0.1415	0.4201	0.0268	0.08577	0.0259	1.01e-06	0.2998	Transitional B cell Absolute Count || id:ebi-a-GCST90001577	ebi-a-GCST90001577	ebi-a-GCST005843	3656	440328	23.9902
rs2395904	8	130617819	G	T	0.2657	0.3038	-0.1334	0.0071	0.02683	0.0092	6.93e-07	0.4375	Transitional B cell Absolute Count || id:ebi-a-GCST90001577	ebi-a-GCST90001577	ebi-a-GCST005843	3656	440328	24.7212
rs34161184	3	74778821	A	G	0.5109	0.4342	-0.1101	-0.0003	0.02452	0.0096	7.28e-06	0.9769	Transitional B cell Absolute Count || id:ebi-a-GCST90001577	ebi-a-GCST90001577	ebi-a-GCST005843	3656	440328	20.162
rs35949974	4	42452429	A	T	0.1239	0.1178	-0.1686	-0.0003	0.03609	0.0142	3.071e-06	0.9812	Transitional B cell Absolute Count || id:ebi-a-GCST90001577	ebi-a-GCST90001577	ebi-a-GCST005843	3656	440328	21.8244
rs55798372	8	3638250	T	C	0.0654	0.138	0.2433	0.0011	0.04904	0.0145	7.31e-07	0.939	Transitional B cell Absolute Count || id:ebi-a-GCST90001577	ebi-a-GCST90001577	ebi-a-GCST005843	3656	440328	24.6141
rs655580	19	53039110	A	G	0.4571	0.3841	0.1093	0.0069	0.02397	0.0092	5.26e-06	0.4544	Transitional B cell Absolute Count || id:ebi-a-GCST90001577	ebi-a-GCST90001577	ebi-a-GCST005843	3656	440328	20.7924
rs733555	2	16464227	T	G	0.2637	0.4083	-0.1258	-0.0027	0.02732	0.009	4.26e-06	0.765701	Transitional B cell Absolute Count || id:ebi-a-GCST90001577	ebi-a-GCST90001577	ebi-a-GCST005843	3656	440328	21.2031
rs75505900	11	115433689	T	G	0.0439	0.0405	-0.2724	-0.003	0.05916	0.0296	4.3e-06	0.919	Transitional B cell Absolute Count || id:ebi-a-GCST90001577	ebi-a-GCST90001577	ebi-a-GCST005843	3656	440328	21.2011
rs75512885	5	158317602	A	T	0.0788	0.0635	-0.2625	0.041	0.04559	0.0177	9.2e-09	0.0207601	Transitional B cell Absolute Count || id:ebi-a-GCST90001577	ebi-a-GCST90001577	ebi-a-GCST005843	3656	440328	33.1527
rs78188887	2	155636739	G	A	0.0014	0.1029	1.479	-0.0056	0.3229	0.0238	4.8e-06	0.8124	Transitional B cell Absolute Count || id:ebi-a-GCST90001577	ebi-a-GCST90001577	ebi-a-GCST005843	3656	440328	20.9797
rs78943781	19	32443306	C	T	0.0744	0.0543	-0.2101	0.013	0.04594	0.0253	4.95e-06	0.606301	Transitional B cell Absolute Count || id:ebi-a-GCST90001577	ebi-a-GCST90001577	ebi-a-GCST005843	3656	440328	20.9156
rs8045732	16	88060989	C	G	0.3554	0.3358	0.1156	-0.0025	0.02476	0.0093	3.11e-06	0.7877	Transitional B cell Absolute Count || id:ebi-a-GCST90001577	ebi-a-GCST90001577	ebi-a-GCST005843	3656	440328	21.7979
rs8092698	18	75135714	A	T	0.2438	0.3652	0.1227	0.0028	0.02748	0.0102	8.18e-06	0.783901	Transitional B cell Absolute Count || id:ebi-a-GCST90001577	ebi-a-GCST90001577	ebi-a-GCST005843	3656	440328	19.9368
rs929786	5	143071654	T	A	0.8786	0.862	-0.1682	-0.0161	0.03711	0.0148	6.06e-06	0.2762	Transitional B cell Absolute Count || id:ebi-a-GCST90001577	ebi-a-GCST90001577	ebi-a-GCST005843	3656	440328	20.5433
rs985222	4	5229884	C	T	0.5315	0.5992	-0.1082	-0.0132	0.02396	0.0087	6.57e-06	0.1294	Transitional B cell Absolute Count || id:ebi-a-GCST90001577	ebi-a-GCST90001577	ebi-a-GCST005843	3656	440328	20.393
rs112417310	1	206855483	A	G	0.0201	0.0205	0.5594	-0.0026	0.089	0.0436	3.65e-10	0.953	CD19 on IgD+ CD38dim B cell || id:ebi-a-GCST90001730	ebi-a-GCST90001730	ebi-a-GCST005843	3657	440328	39.5062
rs115727814	4	170699036	A	G	0.0021	0.0461	-1.188	-0.0182	0.2664	0.0318	8.45e-06	0.566899	CD19 on IgD+ CD38dim B cell || id:ebi-a-GCST90001730	ebi-a-GCST90001730	ebi-a-GCST005843	3657	440328	19.8868
rs11825488	11	72165045	A	G	0.0021	0.1824	-1.124	-0.0145	0.253	0.0208	9.26e-06	0.4855	CD19 on IgD+ CD38dim B cell || id:ebi-a-GCST90001730	ebi-a-GCST90001730	ebi-a-GCST005843	3657	440328	19.7375
rs12216684	7	56291533	A	G	0.0543	0.077	0.2624	-0.0225	0.05367	0.0183	1.06e-06	0.2192	CD19 on IgD+ CD38dim B cell || id:ebi-a-GCST90001730	ebi-a-GCST90001730	ebi-a-GCST005843	3657	440328	23.9037
rs12642193	4	25916457	G	A	0.1575	0.2704	-0.1521	-0.0099	0.03353	0.0095	5.88e-06	0.2941	CD19 on IgD+ CD38dim B cell || id:ebi-a-GCST90001730	ebi-a-GCST90001730	ebi-a-GCST005843	3657	440328	20.5774
rs1290397	17	77948063	A	G	0.51	0.5158	0.1153	-0.0014	0.02452	0.0091	2.67e-06	0.882	CD19 on IgD+ CD38dim B cell || id:ebi-a-GCST90001730	ebi-a-GCST90001730	ebi-a-GCST005843	3657	440328	22.1115
rs13164259	5	82870211	A	C	0.0083	0.0613	0.5914	-0.0004	0.1325	0.0207	8.34e-06	0.9827	CD19 on IgD+ CD38dim B cell || id:ebi-a-GCST90001730	ebi-a-GCST90001730	ebi-a-GCST005843	3657	440328	19.9219
rs1345010	2	174113733	G	T	0.0946	0.2759	0.1933	0.0129	0.04163	0.0126	3.55e-06	0.3058	CD19 on IgD+ CD38dim B cell || id:ebi-a-GCST90001730	ebi-a-GCST90001730	ebi-a-GCST005843	3657	440328	21.5601
rs143403164	3	111246616	A	G	0.01	0.0474	-0.5736	0.0198	0.1253	0.0263	4.86e-06	0.4509	CD19 on IgD+ CD38dim B cell || id:ebi-a-GCST90001730	ebi-a-GCST90001730	ebi-a-GCST005843	3657	440328	20.9564
rs1449311	3	100703124	A	G	0.3074	0.3478	0.122	-0.0259	0.02712	0.0096	7.03e-06	0.00673597	CD19 on IgD+ CD38dim B cell || id:ebi-a-GCST90001730	ebi-a-GCST90001730	ebi-a-GCST005843	3657	440328	20.2367
rs148381451	17	63085557	T	C	0.0496	0.0239	-0.257	0.0265	0.05611	0.0396	4.8e-06	0.5034	CD19 on IgD+ CD38dim B cell || id:ebi-a-GCST90001730	ebi-a-GCST90001730	ebi-a-GCST005843	3657	440328	20.979
rs1955142	15	65505785	C	A	0.6449	0.5276	0.124	-0.0052	0.02605	0.0085	2.02e-06	0.537499	CD19 on IgD+ CD38dim B cell || id:ebi-a-GCST90001730	ebi-a-GCST90001730	ebi-a-GCST005843	3657	440328	22.6583
rs2524090	6	31240823	A	C	0.31	0.127	-0.1539	-0.019	0.03414	0.0162	6.77e-06	0.2415	CD19 on IgD+ CD38dim B cell || id:ebi-a-GCST90001730	ebi-a-GCST90001730	ebi-a-GCST005843	3657	440328	20.3212
rs2903728	19	56408295	C	T	0.1147	0.2141	-0.1719	-0.0116	0.03879	0.0113	9.58e-06	0.3005	CD19 on IgD+ CD38dim B cell || id:ebi-a-GCST90001730	ebi-a-GCST90001730	ebi-a-GCST005843	3657	440328	19.6387
rs67316035	11	132221605	A	T	0.1036	0.2074	-0.1835	-0.0107	0.04047	0.0108	5.99e-06	0.3248	CD19 on IgD+ CD38dim B cell || id:ebi-a-GCST90001730	ebi-a-GCST90001730	ebi-a-GCST005843	3657	440328	20.5592
rs754067	16	17323672	C	T	0.1143	0.2428	-0.2058	0.0066	0.0388	0.0108	1.21e-07	0.5414	CD19 on IgD+ CD38dim B cell || id:ebi-a-GCST90001730	ebi-a-GCST90001730	ebi-a-GCST005843	3657	440328	28.1337
rs75912463	9	133354402	C	T	0.0003	0.0216	-3.133	0.0111	0.6779	0.0419	3.93e-06	0.790999	CD19 on IgD+ CD38dim B cell || id:ebi-a-GCST90001730	ebi-a-GCST90001730	ebi-a-GCST005843	3657	440328	21.3594
rs76289004	10	67011620	G	A	0.0139	0.03	-0.4991	0.0127	0.1075	0.0342	3.52e-06	0.710799	CD19 on IgD+ CD38dim B cell || id:ebi-a-GCST90001730	ebi-a-GCST90001730	ebi-a-GCST005843	3657	440328	21.5555
rs764603	6	36793516	C	A	0.0131	0.0312	0.4986	0.0256	0.1074	0.0384	3.59e-06	0.5043	CD19 on IgD+ CD38dim B cell || id:ebi-a-GCST90001730	ebi-a-GCST90001730	ebi-a-GCST005843	3657	440328	21.5524
rs79699942	12	44929593	G	A	0.1107	0.1268	0.1807	-0.0105	0.04005	0.013	6.66e-06	0.4203	CD19 on IgD+ CD38dim B cell || id:ebi-a-GCST90001730	ebi-a-GCST90001730	ebi-a-GCST005843	3657	440328	20.3569
rs80273434	8	141772905	C	G	0.0535	0.073	-0.2461	0.0157	0.05384	0.0197	5.02e-06	0.4242	CD19 on IgD+ CD38dim B cell || id:ebi-a-GCST90001730	ebi-a-GCST90001730	ebi-a-GCST005843	3657	440328	20.8936
rs11627066	14	66304049	T	C	0.4989	0.4132	0.1182	-0.0073	0.02498	0.0089	2.3e-06	0.4124	T/B cell || id:ebi-a-GCST90001588	ebi-a-GCST90001588	ebi-a-GCST005843	3653	440328	22.3898
rs116735405	10	119550308	C	G	0.0266	0.0318	0.354	-0.011	0.0754	0.0288	2.77e-06	0.7011	T/B cell || id:ebi-a-GCST90001588	ebi-a-GCST90001588	ebi-a-GCST005843	3653	440328	22.0427
rs12874404	13	108993494	G	A	0.3195	0.064	-0.2201	0.018	0.02651	0.0221	1.43e-16	0.4155	T/B cell || id:ebi-a-GCST90001588	ebi-a-GCST90001588	ebi-a-GCST005843	3653	440328	68.932
rs13066480	3	177432204	A	G	0.0307	0.06	-0.3246	-0.058	0.07126	0.0232	5.41e-06	0.0125701	T/B cell || id:ebi-a-GCST90001588	ebi-a-GCST90001588	ebi-a-GCST005843	3653	440328	20.7494
rs142089808	11	116171120	G	A	0.0037	0.0266	1.056	-0.0132	0.1984	0.0358	1.09e-07	0.7123	T/B cell || id:ebi-a-GCST90001588	ebi-a-GCST90001588	ebi-a-GCST005843	3653	440328	28.3299
rs150774187	7	100536678	A	G	0.1422	0.219	-0.1591	-0.0041	0.03594	0.0117	9.91e-06	0.7257	T/B cell || id:ebi-a-GCST90001588	ebi-a-GCST90001588	ebi-a-GCST005843	3653	440328	19.5968
rs1523154	4	31904141	T	G	0.2067	0.2714	-0.1356	0.0014	0.03037	0.0097	8.27e-06	0.8885	T/B cell || id:ebi-a-GCST90001588	ebi-a-GCST90001588	ebi-a-GCST005843	3653	440328	19.9356
rs1557987	7	26591929	G	A	0.8199	0.6889	-0.1469	0.0082	0.03233	0.009	5.67e-06	0.3622	T/B cell || id:ebi-a-GCST90001588	ebi-a-GCST90001588	ebi-a-GCST005843	3653	440328	20.6458
rs17113367	1	95785786	C	A	0.0979	0.0997	-0.1977	0.0092	0.04229	0.0142	3.05e-06	0.5155	T/B cell || id:ebi-a-GCST90001588	ebi-a-GCST90001588	ebi-a-GCST005843	3653	440328	21.8544
rs2223650	20	9831513	T	G	0.3527	0.3978	0.1157	0.0039	0.0255	0.0091	5.9e-06	0.667	T/B cell || id:ebi-a-GCST90001588	ebi-a-GCST90001588	ebi-a-GCST005843	3653	440328	20.5867
rs2679580	3	8845344	G	A	0.5182	0.4516	0.1089	0.0002	0.02446	0.0092	8.75e-06	0.9786	T/B cell || id:ebi-a-GCST90001588	ebi-a-GCST90001588	ebi-a-GCST005843	3653	440328	19.8218
rs34147569	6	71753094	C	T	0.2247	0.2628	0.1408	-0.0079	0.03016	0.0104	3.15e-06	0.4448	T/B cell || id:ebi-a-GCST90001588	ebi-a-GCST90001588	ebi-a-GCST005843	3653	440328	21.7943
rs3738088	1	18554670	T	G	0.0115	0.0874	-0.5367	-0.0132	0.112	0.0249	1.71e-06	0.5945	T/B cell || id:ebi-a-GCST90001588	ebi-a-GCST90001588	ebi-a-GCST005843	3653	440328	22.9629
rs4758148	11	5876630	G	A	0.0426	0.09	-0.2716	-0.022	0.06127	0.0166	9.57e-06	0.1856	T/B cell || id:ebi-a-GCST90001588	ebi-a-GCST90001588	ebi-a-GCST005843	3653	440328	19.6501
rs4789817	17	80607989	G	A	0.3058	0.3673	-0.118	0.0046	0.02659	0.0088	9.37e-06	0.600999	T/B cell || id:ebi-a-GCST90001588	ebi-a-GCST90001588	ebi-a-GCST005843	3653	440328	19.6937
rs5754162	22	32991307	A	T	0.3904	0.3766	-0.138	0.0046	0.02561	0.0095	7.53e-08	0.6311	T/B cell || id:ebi-a-GCST90001588	ebi-a-GCST90001588	ebi-a-GCST005843	3653	440328	29.0361
rs6585493	10	85429828	A	G	0.156	0.3134	0.1501	0.0172	0.03351	0.0094	7.67e-06	0.0673395	T/B cell || id:ebi-a-GCST90001588	ebi-a-GCST90001588	ebi-a-GCST005843	3653	440328	20.0638
rs7000289	8	130597230	G	A	0.2644	0.3135	0.143	0.0028	0.02773	0.009	2.66e-07	0.758901	T/B cell || id:ebi-a-GCST90001588	ebi-a-GCST90001588	ebi-a-GCST005843	3653	440328	26.5933
rs72941136	1	82245693	C	G	0.1043	0.1341	-0.1843	-0.003	0.04062	0.0131	5.87e-06	0.8173	T/B cell || id:ebi-a-GCST90001588	ebi-a-GCST90001588	ebi-a-GCST005843	3653	440328	20.5859
rs73520190	9	118765180	G	T	0.0233	0.1432	-0.3757	0.0023	0.08393	0.0144	7.82e-06	0.8718	T/B cell || id:ebi-a-GCST90001588	ebi-a-GCST90001588	ebi-a-GCST005843	3653	440328	20.0377
rs7634218	3	188392916	A	C	0.422	0.4356	-0.1205	0.0142	0.02524	0.0089	1.88e-06	0.1111	T/B cell || id:ebi-a-GCST90001588	ebi-a-GCST90001588	ebi-a-GCST005843	3653	440328	22.7927
rs77233730	8	118635981	T	C	0.0835	0.0671	0.2029	-0.0211	0.04505	0.022	6.88e-06	0.3367	T/B cell || id:ebi-a-GCST90001588	ebi-a-GCST90001588	ebi-a-GCST005843	3653	440328	20.285
rs7990182	13	110384132	G	T	0.4286	0.4568	0.134	0.0049	0.02471	0.0088	6.18e-08	0.5756	T/B cell || id:ebi-a-GCST90001588	ebi-a-GCST90001588	ebi-a-GCST005843	3653	440328	29.4079
rs9368867	6	11760807	A	C	0.3099	0.4028	0.1318	-0.01	0.02667	0.0088	8.19e-07	0.2547	T/B cell || id:ebi-a-GCST90001588	ebi-a-GCST90001588	ebi-a-GCST005843	3653	440328	24.4222
rs9520905	13	109146439	T	G	0.431	0.3105	-0.1166	0.0038	0.02514	0.0097	3.62e-06	0.696	T/B cell || id:ebi-a-GCST90001588	ebi-a-GCST90001588	ebi-a-GCST005843	3653	440328	21.5113
rs9892810	17	2716155	C	T	0.597	0.6025	0.1572	-0.009	0.02469	0.009	2.18e-10	0.3194	T/B cell || id:ebi-a-GCST90001588	ebi-a-GCST90001588	ebi-a-GCST005843	3653	440328	40.5381
rs10999014	10	71648522	T	C	0.1413	0.156	-0.1593	-0.0124	0.03545	0.012	7.23e-06	0.3005	CD19 on IgD+ CD24+ B cell || id:ebi-a-GCST90001724	ebi-a-GCST90001724	ebi-a-GCST005843	3656	440328	20.1929
rs113612962	22	43167446	C	G	0.0402	0.0561	-0.2991	0.0266	0.06296	0.0229	2.108e-06	0.2454	CD19 on IgD+ CD24+ B cell || id:ebi-a-GCST90001724	ebi-a-GCST90001724	ebi-a-GCST005843	3656	440328	22.5685
rs12554596	9	37002142	G	A	0.3892	0.1828	-0.1142	-0.0029	0.02558	0.012	8.19e-06	0.8104	CD19 on IgD+ CD24+ B cell || id:ebi-a-GCST90001724	ebi-a-GCST90001724	ebi-a-GCST005843	3656	440328	19.9311
rs148381451	17	63085557	T	C	0.0496	0.0239	-0.27	0.0265	0.0563	0.0396	1.68e-06	0.5034	CD19 on IgD+ CD24+ B cell || id:ebi-a-GCST90001724	ebi-a-GCST90001724	ebi-a-GCST005843	3656	440328	22.9991
rs1595602	3	61090473	G	T	0.1365	0.1405	0.1664	0.0068	0.0364	0.0129	5.02e-06	0.5997	CD19 on IgD+ CD24+ B cell || id:ebi-a-GCST90001724	ebi-a-GCST90001724	ebi-a-GCST005843	3656	440328	20.898
rs28560225	10	125700760	G	A	0.6921	0.6727	0.1234	-0.0016	0.02669	0.0104	3.89e-06	0.8769	CD19 on IgD+ CD24+ B cell || id:ebi-a-GCST90001724	ebi-a-GCST90001724	ebi-a-GCST005843	3656	440328	21.3763
rs4942349	13	31564105	G	A	0.3333	0.2883	-0.1282	0.0019	0.02644	0.0112	1.29e-06	0.8633	CD19 on IgD+ CD24+ B cell || id:ebi-a-GCST90001724	ebi-a-GCST90001724	ebi-a-GCST005843	3656	440328	23.51
rs55712453	1	206902437	G	A	0.0201	0.0161	0.5738	0.0006	0.09026	0.0457	2.31e-10	0.9893	CD19 on IgD+ CD24+ B cell || id:ebi-a-GCST90001724	ebi-a-GCST90001724	ebi-a-GCST005843	3656	440328	40.4139
rs5762000	22	27530934	T	C	0.1854	0.2238	0.1441	0.0022	0.03143	0.0118	4.678e-06	0.854	CD19 on IgD+ CD24+ B cell || id:ebi-a-GCST90001724	ebi-a-GCST90001724	ebi-a-GCST005843	3656	440328	21.0203
rs6575228	14	92561395	A	G	0.4126	0.5085	-0.1231	-0.0115	0.02494	0.0085	8.37e-07	0.1742	CD19 on IgD+ CD24+ B cell || id:ebi-a-GCST90001724	ebi-a-GCST90001724	ebi-a-GCST005843	3656	440328	24.3626
rs6602758	10	14778920	T	C	0.0342	0.1094	-0.2961	0.0013	0.06641	0.0137	8.49e-06	0.9244	CD19 on IgD+ CD24+ B cell || id:ebi-a-GCST90001724	ebi-a-GCST90001724	ebi-a-GCST005843	3656	440328	19.8797
rs6678796	1	247157835	T	C	0.9368	0.8019	0.222	0.0133	0.04971	0.0119	8.23e-06	0.2639	CD19 on IgD+ CD24+ B cell || id:ebi-a-GCST90001724	ebi-a-GCST90001724	ebi-a-GCST005843	3656	440328	19.9443
rs7195635	16	58513959	A	G	0.0029	0.1691	1.056	0.0162	0.2347	0.0222	7.03e-06	0.4652	CD19 on IgD+ CD24+ B cell || id:ebi-a-GCST90001724	ebi-a-GCST90001724	ebi-a-GCST005843	3656	440328	20.2442
rs72988602	19	7114038	G	A	0.1347	0.0645	0.1848	-0.0094	0.03697	0.0212	6.04e-07	0.6561	CD19 on IgD+ CD24+ B cell || id:ebi-a-GCST90001724	ebi-a-GCST90001724	ebi-a-GCST005843	3656	440328	24.9865
rs73393708	7	90292336	G	T	0.1513	0.1567	0.157	0.0075	0.03499	0.0121	7.51e-06	0.535601	CD19 on IgD+ CD24+ B cell || id:ebi-a-GCST90001724	ebi-a-GCST90001724	ebi-a-GCST005843	3656	440328	20.1331
rs76162621	6	68486690	G	A	0.0027	0.0324	-1.025	-0.0247	0.2306	0.0352	9.03e-06	0.4841	CD19 on IgD+ CD24+ B cell || id:ebi-a-GCST90001724	ebi-a-GCST90001724	ebi-a-GCST005843	3656	440328	19.7574
rs764603	6	36793516	C	A	0.0131	0.0312	0.5431	0.0256	0.1078	0.0384	4.88e-07	0.5043	CD19 on IgD+ CD24+ B cell || id:ebi-a-GCST90001724	ebi-a-GCST90001724	ebi-a-GCST005843	3656	440328	25.3818
rs77175237	5	72039498	T	A	0.0483	0.0348	0.2578	-0.0054	0.0566	0.0293	5.41e-06	0.8548	CD19 on IgD+ CD24+ B cell || id:ebi-a-GCST90001724	ebi-a-GCST90001724	ebi-a-GCST005843	3656	440328	20.7459
rs7718237	5	173972852	A	G	0.4837	0.4666	0.1163	-0.0065	0.02488	0.009	3.03e-06	0.4673	CD19 on IgD+ CD24+ B cell || id:ebi-a-GCST90001724	ebi-a-GCST90001724	ebi-a-GCST005843	3656	440328	21.8504
rs7766104	6	105665214	G	A	0.1979	0.185	-0.1365	-0.0029	0.03071	0.0122	9.15e-06	0.8115	CD19 on IgD+ CD24+ B cell || id:ebi-a-GCST90001724	ebi-a-GCST90001724	ebi-a-GCST005843	3656	440328	19.7563
rs77697711	22	45116977	A	C	0.081	0.1154	0.2112	-0.0033	0.04573	0.0153	4e-06	0.8316	CD19 on IgD+ CD24+ B cell || id:ebi-a-GCST90001724	ebi-a-GCST90001724	ebi-a-GCST005843	3656	440328	21.3297
rs78007482	8	133189482	A	T	0.0819	0.0684	-0.2074	0.0324	0.04563	0.0198	5.68e-06	0.1022	CD19 on IgD+ CD24+ B cell || id:ebi-a-GCST90001724	ebi-a-GCST90001724	ebi-a-GCST005843	3656	440328	20.6593
rs80268044	2	43810948	A	G	0.1766	0.0912	0.169	-0.0006	0.03343	0.0175	4.55e-07	0.9709	CD19 on IgD+ CD24+ B cell || id:ebi-a-GCST90001724	ebi-a-GCST90001724	ebi-a-GCST005843	3656	440328	25.5565
rs871361	12	124563662	G	C	0.0022	0.038	-1.225	-0.0592	0.2611	0.0284	2.81e-06	0.0372297	CD19 on IgD+ CD24+ B cell || id:ebi-a-GCST90001724	ebi-a-GCST90001724	ebi-a-GCST005843	3656	440328	22.0119
rs10176830	2	83631928	C	G	0.0003	0.0334	29.23	0.049	4.452	0.0379	5.97e-11	0.1957	CD45RA+ CD28- CD8+ T cell %T cell || id:ebi-a-GCST90001700	ebi-a-GCST90001700	ebi-a-GCST005843	3425	440328	43.107
rs10492710	13	98908125	A	G	0.0036	0.0479	5.636	0.0828	1.205	0.0306	3.02e-06	0.00687306	CD45RA+ CD28- CD8+ T cell %T cell || id:ebi-a-GCST90001700	ebi-a-GCST90001700	ebi-a-GCST005843	3425	440328	21.876
rs10505739	12	10043518	C	A	0.0004	0.2226	18.81	-0.0072	3.393	0.0209	3.21e-08	0.729899	CD45RA+ CD28- CD8+ T cell %T cell || id:ebi-a-GCST90001700	ebi-a-GCST90001700	ebi-a-GCST005843	3425	440328	30.7333
rs10769706	11	6693054	A	T	0.8366	0.8051	-0.9132	-0.0027	0.2061	0.0147	9.66e-06	0.8541	CD45RA+ CD28- CD8+ T cell %T cell || id:ebi-a-GCST90001700	ebi-a-GCST90001700	ebi-a-GCST005843	3425	440328	19.6325
rs10824158	10	53915868	T	G	0.0019	0.2009	9.768	0.0327	1.725	0.0163	1.62e-08	0.0442904	CD45RA+ CD28- CD8+ T cell %T cell || id:ebi-a-GCST90001700	ebi-a-GCST90001700	ebi-a-GCST005843	3425	440328	32.0651
rs1106305	11	12065087	T	C	0.0172	0.0325	2.681	-0.0075	0.5792	0.0311	3.82e-06	0.8086	CD45RA+ CD28- CD8+ T cell %T cell || id:ebi-a-GCST90001700	ebi-a-GCST90001700	ebi-a-GCST005843	3425	440328	21.4258
rs111065494	7	48369369	T	A	0.0079	0.0872	4.133	-0.0215	0.8427	0.0286	9.81e-07	0.451	CD45RA+ CD28- CD8+ T cell %T cell || id:ebi-a-GCST90001700	ebi-a-GCST90001700	ebi-a-GCST005843	3425	440328	24.0539
rs111972324	9	38278118	A	C	0.0012	0.0361	9.939	0.0476	2.208	0.029	6.996e-06	0.1008	CD45RA+ CD28- CD8+ T cell %T cell || id:ebi-a-GCST90001700	ebi-a-GCST90001700	ebi-a-GCST005843	3425	440328	20.2622
rs11200733	10	85685084	A	G	0.0039	0.03	5.664	0.0027	1.165	0.0306	1.21e-06	0.929	CD45RA+ CD28- CD8+ T cell %T cell || id:ebi-a-GCST90001700	ebi-a-GCST90001700	ebi-a-GCST005843	3425	440328	23.6371
rs11202534	10	89500755	T	G	0.001	0.3014	13.13	-0.0107	2.792	0.0179	2.66e-06	0.551099	CD45RA+ CD28- CD8+ T cell %T cell || id:ebi-a-GCST90001700	ebi-a-GCST90001700	ebi-a-GCST005843	3425	440328	22.1156
rs113598754	18	9944924	G	A	0.0009	0.0361	11.3	-0.0332	2.457	0.0366	4.39e-06	0.3645	CD45RA+ CD28- CD8+ T cell %T cell || id:ebi-a-GCST90001700	ebi-a-GCST90001700	ebi-a-GCST005843	3425	440328	21.1518
rs114619811	4	71875684	G	A	0.0006	0.0265	15.63	-0.0309	2.895	0.044	7.15e-08	0.482	CD45RA+ CD28- CD8+ T cell %T cell || id:ebi-a-GCST90001700	ebi-a-GCST90001700	ebi-a-GCST005843	3425	440328	29.1488
rs114672498	1	4591565	G	C	0.002	0.0201	7.853	0.0306	1.619	0.0417	1.279e-06	0.4632	CD45RA+ CD28- CD8+ T cell %T cell || id:ebi-a-GCST90001700	ebi-a-GCST90001700	ebi-a-GCST005843	3425	440328	23.5276
rs114685875	4	138349095	A	G	0.0004	0.0147	17.06	0.1129	3.509	0.0461	1.22e-06	0.0143199	CD45RA+ CD28- CD8+ T cell %T cell || id:ebi-a-GCST90001700	ebi-a-GCST90001700	ebi-a-GCST005843	3425	440328	23.6369
rs11576563	1	6118693	T	C	0.0006	0.0252	13.78	0.0314	2.988	0.0376	4.16e-06	0.4041	CD45RA+ CD28- CD8+ T cell %T cell || id:ebi-a-GCST90001700	ebi-a-GCST90001700	ebi-a-GCST005843	3425	440328	21.2685
rs11580627	1	207801545	C	T	0.0007	0.0315	15.69	-0.0306	3.028	0.0297	2.33e-07	0.303	CD45RA+ CD28- CD8+ T cell %T cell || id:ebi-a-GCST90001700	ebi-a-GCST90001700	ebi-a-GCST005843	3425	440328	26.8494
rs116581718	5	29413612	C	T	0.0006	0.021	22.4	0.0222	3.301	0.0375	1.35e-11	0.5536	CD45RA+ CD28- CD8+ T cell %T cell || id:ebi-a-GCST90001700	ebi-a-GCST90001700	ebi-a-GCST005843	3425	440328	46.0474
rs117038196	15	60603443	A	G	0.0007	0.0366	11.96	0.0147	2.665	0.0294	7.38e-06	0.6175	CD45RA+ CD28- CD8+ T cell %T cell || id:ebi-a-GCST90001700	ebi-a-GCST90001700	ebi-a-GCST005843	3425	440328	20.1404
rs117296998	7	33902745	T	C	0.001	0.025	10.5	-0.015	2.211	0.0384	2.1e-06	0.696101	CD45RA+ CD28- CD8+ T cell %T cell || id:ebi-a-GCST90001700	ebi-a-GCST90001700	ebi-a-GCST005843	3425	440328	22.5528
rs117692894	7	39587008	T	G	0.0001	0.0292	33.95	0.0029	5.804	0.0312	5.41e-09	0.9259	CD45RA+ CD28- CD8+ T cell %T cell || id:ebi-a-GCST90001700	ebi-a-GCST90001700	ebi-a-GCST005843	3425	440328	34.2156
rs12068756	1	233943028	C	T	0.0263	0.1264	2.264	-0.0026	0.4741	0.0186	1.862e-06	0.8884	CD45RA+ CD28- CD8+ T cell %T cell || id:ebi-a-GCST90001700	ebi-a-GCST90001700	ebi-a-GCST005843	3425	440328	22.8041
rs12450105	17	54427514	C	T	0.0031	0.0242	6.576	0.0171	1.424	0.0345	4.023e-06	0.6201	CD45RA+ CD28- CD8+ T cell %T cell || id:ebi-a-GCST90001700	ebi-a-GCST90001700	ebi-a-GCST005843	3425	440328	21.3257
rs12499962	4	99029457	G	A	0.0006	0.0496	25.15	-0.0188	3.141	0.0365	1.59e-15	0.6071	CD45RA+ CD28- CD8+ T cell %T cell || id:ebi-a-GCST90001700	ebi-a-GCST90001700	ebi-a-GCST005843	3425	440328	64.1121
rs12501785	4	180565400	A	G	0.0013	0.2006	10.8	0.0023	1.881	0.0183	1e-08	0.8993	CD45RA+ CD28- CD8+ T cell %T cell || id:ebi-a-GCST90001700	ebi-a-GCST90001700	ebi-a-GCST005843	3425	440328	32.9663
rs12596264	16	1058881	A	G	0.0025	0.1535	7.351	0.03	1.534	0.0273	1.71e-06	0.2725	CD45RA+ CD28- CD8+ T cell %T cell || id:ebi-a-GCST90001700	ebi-a-GCST90001700	ebi-a-GCST005843	3425	440328	22.9637
rs132751	22	36610967	T	C	0.0012	0.0292	11.84	-0.0205	2.178	0.0363	5.73e-08	0.5726	CD45RA+ CD28- CD8+ T cell %T cell || id:ebi-a-GCST90001700	ebi-a-GCST90001700	ebi-a-GCST005843	3425	440328	29.5521
rs138327786	6	1730982	A	G	0.0003	0.0191	21.5	-0.0189	3.886	0.0431	3.38e-08	0.6615	CD45RA+ CD28- CD8+ T cell %T cell || id:ebi-a-GCST90001700	ebi-a-GCST90001700	ebi-a-GCST005843	3425	440328	30.6106
rs138697156	17	29972138	G	A	0.0006	0.0212	12.79	-0.0371	2.872	0.0374	8.71e-06	0.3212	CD45RA+ CD28- CD8+ T cell %T cell || id:ebi-a-GCST90001700	ebi-a-GCST90001700	ebi-a-GCST005843	3425	440328	19.8323
rs138901088	9	2517641	A	C	0.0009	0.0179	12.28	0.0122	2.651	0.0403	3.74e-06	0.7622	CD45RA+ CD28- CD8+ T cell %T cell || id:ebi-a-GCST90001700	ebi-a-GCST90001700	ebi-a-GCST005843	3425	440328	21.4574
rs138937927	16	51095561	T	C	0.0003	0.0262	23.94	0.0159	3.906	0.0388	9.81e-10	0.6815	CD45RA+ CD28- CD8+ T cell %T cell || id:ebi-a-GCST90001700	ebi-a-GCST90001700	ebi-a-GCST005843	3425	440328	37.565
rs139329941	3	166969119	T	C	0.0047	0.0207	5.185	0.041	1.061	0.0424	1.07e-06	0.3332	CD45RA+ CD28- CD8+ T cell %T cell || id:ebi-a-GCST90001700	ebi-a-GCST90001700	ebi-a-GCST005843	3425	440328	23.8818
rs140976870	5	120420356	T	C	0.0112	0.0239	3.271	0.0171	0.7129	0.0324	4.64e-06	0.5975	CD45RA+ CD28- CD8+ T cell %T cell || id:ebi-a-GCST90001700	ebi-a-GCST90001700	ebi-a-GCST005843	3425	440328	21.0525
rs143395500	10	69536834	T	C	0.0001	0.0221	51.17	-0.0363	8.845	0.0417	7.92e-09	0.384	CD45RA+ CD28- CD8+ T cell %T cell || id:ebi-a-GCST90001700	ebi-a-GCST90001700	ebi-a-GCST005843	3425	440328	33.4684
rs144613377	5	81311763	C	T	0.0101	0.0306	3.834	0.0205	0.7616	0.0352	5.04e-07	0.5602	CD45RA+ CD28- CD8+ T cell %T cell || id:ebi-a-GCST90001700	ebi-a-GCST90001700	ebi-a-GCST005843	3425	440328	25.3426
rs145410896	19	34111992	G	C	0.005	0.0156	5.395	-0.0244	1.046	0.0458	2.66e-07	0.5943	CD45RA+ CD28- CD8+ T cell %T cell || id:ebi-a-GCST90001700	ebi-a-GCST90001700	ebi-a-GCST005843	3425	440328	26.6023
rs146627868	2	81365670	A	G	0.0147	0.0282	2.823	0.0227	0.6163	0.037	4.79e-06	0.5407	CD45RA+ CD28- CD8+ T cell %T cell || id:ebi-a-GCST90001700	ebi-a-GCST90001700	ebi-a-GCST005843	3425	440328	20.9815
rs147107195	12	48190275	T	C	0.0003	0.0656	23.9	0.023	4.049	0.0389	3.92e-09	0.554201	CD45RA+ CD28- CD8+ T cell %T cell || id:ebi-a-GCST90001700	ebi-a-GCST90001700	ebi-a-GCST005843	3425	440328	34.8418
rs148947489	2	10326418	T	C	0.0022	0.0342	8.302	-0.0396	1.533	0.0315	6.58e-08	0.2087	CD45RA+ CD28- CD8+ T cell %T cell || id:ebi-a-GCST90001700	ebi-a-GCST90001700	ebi-a-GCST005843	3425	440328	29.3279
rs149021870	4	135635954	G	A	0.0096	0.0321	3.698	0.0185	0.7669	0.0296	1.49e-06	0.5309	CD45RA+ CD28- CD8+ T cell %T cell || id:ebi-a-GCST90001700	ebi-a-GCST90001700	ebi-a-GCST005843	3425	440328	23.2518
rs149208831	6	10017676	C	A	0.0003	0.0276	25.69	-0.0209	4.095	0.0347	3.97e-10	0.5467	CD45RA+ CD28- CD8+ T cell %T cell || id:ebi-a-GCST90001700	ebi-a-GCST90001700	ebi-a-GCST005843	3425	440328	39.3569
rs151244510	6	74134014	A	G	0.0013	0.1268	10.23	0.0023	2.22	0.0212	4.19e-06	0.9144	CD45RA+ CD28- CD8+ T cell %T cell || id:ebi-a-GCST90001700	ebi-a-GCST90001700	ebi-a-GCST005843	3425	440328	21.2347
rs16864501	3	152385976	A	G	0.0001	0.1183	33.31	0.0078	5.744	0.02	7.31e-09	0.695799	CD45RA+ CD28- CD8+ T cell %T cell || id:ebi-a-GCST90001700	ebi-a-GCST90001700	ebi-a-GCST005843	3425	440328	33.6295
rs17524895	8	11660136	T	C	0.006	0.1861	4.477	0.0372	0.9611	0.0193	3.3e-06	0.0536402	CD45RA+ CD28- CD8+ T cell %T cell || id:ebi-a-GCST90001700	ebi-a-GCST90001700	ebi-a-GCST005843	3425	440328	21.6989
rs17791728	20	17556587	C	T	0.0006	0.0316	15.79	0.054	2.811	0.0311	2.1e-08	0.0827809	CD45RA+ CD28- CD8+ T cell %T cell || id:ebi-a-GCST90001700	ebi-a-GCST90001700	ebi-a-GCST005843	3425	440328	31.5531
rs180927720	5	11287269	G	A	0.0009	0.0226	11.34	0.0068	2.525	0.0396	7.39e-06	0.8645	CD45RA+ CD28- CD8+ T cell %T cell || id:ebi-a-GCST90001700	ebi-a-GCST90001700	ebi-a-GCST005843	3425	440328	20.1699
rs184379743	7	83499414	T	C	0.0066	0.0279	4.563	-0.0181	0.9092	0.0344	5.48e-07	0.5995	CD45RA+ CD28- CD8+ T cell %T cell || id:ebi-a-GCST90001700	ebi-a-GCST90001700	ebi-a-GCST005843	3425	440328	25.1873
rs1879612	15	99398708	C	T	0.4747	0.454	-0.6741	0.0035	0.1475	0.0089	5.05e-06	0.6895	CD45RA+ CD28- CD8+ T cell %T cell || id:ebi-a-GCST90001700	ebi-a-GCST90001700	ebi-a-GCST005843	3425	440328	20.8864
rs2152857	1	81185936	G	A	0.0063	0.0303	4.942	-0.0559	0.9868	0.0418	5.77e-07	0.1806	CD45RA+ CD28- CD8+ T cell %T cell || id:ebi-a-GCST90001700	ebi-a-GCST90001700	ebi-a-GCST005843	3425	440328	25.0811
rs34947488	7	125751	C	G	0.1425	0.163	1.023	-0.0056	0.2179	0.0178	2.8e-06	0.7515	CD45RA+ CD28- CD8+ T cell %T cell || id:ebi-a-GCST90001700	ebi-a-GCST90001700	ebi-a-GCST005843	3425	440328	22.0413
rs41276984	20	37580670	G	C	0.0012	0.0247	15.14	0.0538	2.254	0.0354	2.2e-11	0.1286	CD45RA+ CD28- CD8+ T cell %T cell || id:ebi-a-GCST90001700	ebi-a-GCST90001700	ebi-a-GCST005843	3425	440328	45.1174
rs449647	19	45408564	T	A	0.2236	0.1827	0.8492	0.0096	0.1799	0.0137	2.44e-06	0.4821	CD45RA+ CD28- CD8+ T cell %T cell || id:ebi-a-GCST90001700	ebi-a-GCST90001700	ebi-a-GCST005843	3425	440328	22.2822
rs4670265	2	38932777	G	T	0.5263	0.5531	0.773	-0.0118	0.1507	0.0087	3.07e-07	0.1738	CD45RA+ CD28- CD8+ T cell %T cell || id:ebi-a-GCST90001700	ebi-a-GCST90001700	ebi-a-GCST005843	3425	440328	26.3107
rs4796089	17	33814758	C	T	0.1345	0.1503	-1.046	-0.0135	0.2225	0.0135	2.7e-06	0.3169	CD45RA+ CD28- CD8+ T cell %T cell || id:ebi-a-GCST90001700	ebi-a-GCST90001700	ebi-a-GCST005843	3425	440328	22.1006
rs4919341	10	101282501	T	A	0.1619	0.2304	1.034	0.0065	0.2034	0.01	3.9e-07	0.5194	CD45RA+ CD28- CD8+ T cell %T cell || id:ebi-a-GCST90001700	ebi-a-GCST90001700	ebi-a-GCST005843	3425	440328	25.8428
rs59615051	13	114557883	C	T	0.0121	0.1355	3.355	-0.0244	0.6746	0.0163	6.91e-07	0.1352	CD45RA+ CD28- CD8+ T cell %T cell || id:ebi-a-GCST90001700	ebi-a-GCST90001700	ebi-a-GCST005843	3425	440328	24.7339
rs59745713	19	34075835	A	G	0.0069	0.1515	3.978	0.0051	0.8973	0.0298	9.6e-06	0.8629	CD45RA+ CD28- CD8+ T cell %T cell || id:ebi-a-GCST90001700	ebi-a-GCST90001700	ebi-a-GCST005843	3425	440328	19.6541
rs61578886	20	898372	T	C	0.0001	0.126	28.15	-0.0199	6.045	0.0273	3.34e-06	0.465	CD45RA+ CD28- CD8+ T cell %T cell || id:ebi-a-GCST90001700	ebi-a-GCST90001700	ebi-a-GCST005843	3425	440328	21.6852
rs61746209	1	238644579	C	G	0.0377	0.0974	1.998	0.0416	0.391	0.0226	3.39e-07	0.0655602	CD45RA+ CD28- CD8+ T cell %T cell || id:ebi-a-GCST90001700	ebi-a-GCST90001700	ebi-a-GCST005843	3425	440328	26.1118
rs7044904	9	16069316	G	A	0.9994	0.9787	-14.67	-0.033	3.168	0.0402	3.78e-06	0.4126	CD45RA+ CD28- CD8+ T cell %T cell || id:ebi-a-GCST90001700	ebi-a-GCST90001700	ebi-a-GCST005843	3425	440328	21.4432
rs71528265	7	67397567	C	G	0.0066	0.038	4.332	-0.0161	0.9119	0.0252	2.113e-06	0.522801	CD45RA+ CD28- CD8+ T cell %T cell || id:ebi-a-GCST90001700	ebi-a-GCST90001700	ebi-a-GCST005843	3425	440328	22.5674
rs7276763	21	35824714	A	G	0.0188	0.0903	2.646	0.0212	0.5398	0.017	9.94e-07	0.2104	CD45RA+ CD28- CD8+ T cell %T cell || id:ebi-a-GCST90001700	ebi-a-GCST90001700	ebi-a-GCST005843	3425	440328	24.0278
rs73129374	12	77297125	A	G	0.0035	0.0226	5.971	0.0217	1.268	0.0447	2.6e-06	0.6272	CD45RA+ CD28- CD8+ T cell %T cell || id:ebi-a-GCST90001700	ebi-a-GCST90001700	ebi-a-GCST005843	3425	440328	22.1746
rs73173143	3	177136644	C	T	0.0337	0.0822	1.87	0.0254	0.4185	0.0193	8.16e-06	0.1876	CD45RA+ CD28- CD8+ T cell %T cell || id:ebi-a-GCST90001700	ebi-a-GCST90001700	ebi-a-GCST005843	3425	440328	19.9661
rs73400437	6	24904561	T	C	0.0006	0.0397	15.37	-0.0029	3.316	0.0257	3.72e-06	0.9114	CD45RA+ CD28- CD8+ T cell %T cell || id:ebi-a-GCST90001700	ebi-a-GCST90001700	ebi-a-GCST005843	3425	440328	21.4842
rs73719023	6	6986777	C	G	0.0166	0.0327	3.222	0.0081	0.5907	0.0391	5.25e-08	0.835	CD45RA+ CD28- CD8+ T cell %T cell || id:ebi-a-GCST90001700	ebi-a-GCST90001700	ebi-a-GCST005843	3425	440328	29.7521
rs74157741	10	121973769	T	C	0.001	0.136	10.21	0.0064	2.298	0.0198	9.19e-06	0.7462	CD45RA+ CD28- CD8+ T cell %T cell || id:ebi-a-GCST90001700	ebi-a-GCST90001700	ebi-a-GCST005843	3425	440328	19.7402
rs74828441	15	30132737	C	A	0.0073	0.0442	3.976	-0.0121	0.8718	0.0267	5.29e-06	0.6505	CD45RA+ CD28- CD8+ T cell %T cell || id:ebi-a-GCST90001700	ebi-a-GCST90001700	ebi-a-GCST005843	3425	440328	20.7998
rs75146333	5	65455207	C	G	0.0001	0.022	37.39	0.0013	7.091	0.049	1.43e-07	0.9786	CD45RA+ CD28- CD8+ T cell %T cell || id:ebi-a-GCST90001700	ebi-a-GCST90001700	ebi-a-GCST005843	3425	440328	27.8033
rs75600477	20	40197928	G	T	0.0009	0.0212	13.07	0.0463	2.441	0.0351	9.25e-08	0.1876	CD45RA+ CD28- CD8+ T cell %T cell || id:ebi-a-GCST90001700	ebi-a-GCST90001700	ebi-a-GCST005843	3425	440328	28.6692
rs76128446	3	192001379	G	A	0.1635	0.0929	0.9087	0.0162	0.2045	0.0193	9.1e-06	0.3995	CD45RA+ CD28- CD8+ T cell %T cell || id:ebi-a-GCST90001700	ebi-a-GCST90001700	ebi-a-GCST005843	3425	440328	19.7449
rs76602542	6	82300125	T	C	0.0012	0.0163	9.611	-0.0327	2.144	0.0423	7.59e-06	0.44	CD45RA+ CD28- CD8+ T cell %T cell || id:ebi-a-GCST90001700	ebi-a-GCST90001700	ebi-a-GCST005843	3425	440328	20.095
rs76942041	13	24658539	A	G	0.0029	0.0271	6.779	-0.0076	1.373	0.0351	8.28e-07	0.8294	CD45RA+ CD28- CD8+ T cell %T cell || id:ebi-a-GCST90001700	ebi-a-GCST90001700	ebi-a-GCST005843	3425	440328	24.3776
rs77467380	16	78662086	T	C	0.0001	0.0532	34.38	0.0371	5.85	0.0355	4.56e-09	0.2965	CD45RA+ CD28- CD8+ T cell %T cell || id:ebi-a-GCST90001700	ebi-a-GCST90001700	ebi-a-GCST005843	3425	440328	34.5382
rs7823439	8	16615390	C	T	0.0039	0.0179	5.545	0.0703	1.177	0.0418	2.54e-06	0.0926808	CD45RA+ CD28- CD8+ T cell %T cell || id:ebi-a-GCST90001700	ebi-a-GCST90001700	ebi-a-GCST005843	3425	440328	22.1947
rs78470553	7	158334355	A	G	0.0096	0.044	3.909	-0.0072	0.7324	0.034	1.01e-07	0.8333	CD45RA+ CD28- CD8+ T cell %T cell || id:ebi-a-GCST90001700	ebi-a-GCST90001700	ebi-a-GCST005843	3425	440328	28.4862
rs79218577	8	143859934	C	G	0.0007	0.035	15.3	0.0278	3.059	0.0344	5.93e-07	0.42	CD45RA+ CD28- CD8+ T cell %T cell || id:ebi-a-GCST90001700	ebi-a-GCST90001700	ebi-a-GCST005843	3425	440328	25.0163
rs79725470	5	94705605	C	T	0.0004	0.0255	19.78	-0.0157	3.684	0.0386	8.4e-08	0.6842	CD45RA+ CD28- CD8+ T cell %T cell || id:ebi-a-GCST90001700	ebi-a-GCST90001700	ebi-a-GCST005843	3425	440328	28.8279
rs79851411	8	13716390	A	G	0.0001	0.0552	35.15	-0.0068	5.793	0.0343	1.44e-09	0.8425	CD45RA+ CD28- CD8+ T cell %T cell || id:ebi-a-GCST90001700	ebi-a-GCST90001700	ebi-a-GCST005843	3425	440328	36.8166
rs8040007	15	101775026	C	G	0.3301	0.2446	0.7129	-0.0108	0.1611	0.0108	9.92e-06	0.3187	CD45RA+ CD28- CD8+ T cell %T cell || id:ebi-a-GCST90001700	ebi-a-GCST90001700	ebi-a-GCST005843	3425	440328	19.5824
rs8142081	22	25196811	A	G	0.0683	0.0846	1.373	0.0281	0.2961	0.0175	3.68e-06	0.109	CD45RA+ CD28- CD8+ T cell %T cell || id:ebi-a-GCST90001700	ebi-a-GCST90001700	ebi-a-GCST005843	3425	440328	21.5013
rs11217768	11	120086680	A	G	0.001	0.404	1.709	-0.0344	0.3783	0.0156	6.44e-06	0.0272201	CD25++ CD4+ T cell Absolute Count || id:ebi-a-GCST90001504	ebi-a-GCST90001504	ebi-a-GCST005843	3405	440328	20.4085
rs11697981	20	43093014	C	T	0.132	0.135	0.1763	-0.0011	0.03779	0.0181	3.209e-06	0.9523	CD25++ CD4+ T cell Absolute Count || id:ebi-a-GCST90001504	ebi-a-GCST90001504	ebi-a-GCST005843	3405	440328	21.7646
rs12145444	1	198008884	A	C	0.1391	0.2527	0.1666	0.0213	0.03703	0.0102	7.06e-06	0.0367299	CD25++ CD4+ T cell Absolute Count || id:ebi-a-GCST90001504	ebi-a-GCST90001504	ebi-a-GCST005843	3405	440328	20.2415
rs137903114	11	130770585	C	T	0.0035	0.0237	-0.9764	0.0088	0.2119	0.0377	4.22e-06	0.8154	CD25++ CD4+ T cell Absolute Count || id:ebi-a-GCST90001504	ebi-a-GCST90001504	ebi-a-GCST005843	3405	440328	21.2321
rs149951966	17	41137136	C	T	0.1035	0.1747	0.2152	-0.0192	0.04361	0.0185	8.48e-07	0.2998	CD25++ CD4+ T cell Absolute Count || id:ebi-a-GCST90001504	ebi-a-GCST90001504	ebi-a-GCST005843	3405	440328	24.3508
rs188501834	3	165293521	A	G	0.006	0.0205	-0.7243	0.0271	0.1627	0.0402	8.76e-06	0.5007	CD25++ CD4+ T cell Absolute Count || id:ebi-a-GCST90001504	ebi-a-GCST90001504	ebi-a-GCST005843	3405	440328	19.8181
rs188505795	16	28223373	T	G	0.0388	0.0278	0.2962	-0.0881	0.06616	0.0389	7.79e-06	0.0233598	CD25++ CD4+ T cell Absolute Count || id:ebi-a-GCST90001504	ebi-a-GCST90001504	ebi-a-GCST005843	3405	440328	20.0438
rs2019002	22	25652094	A	G	0.4972	0.604	0.1203	-0.0144	0.02597	0.0116	3.72e-06	0.214	CD25++ CD4+ T cell Absolute Count || id:ebi-a-GCST90001504	ebi-a-GCST90001504	ebi-a-GCST005843	3405	440328	21.4579
rs507492	6	109031005	C	G	0.007	0.1499	0.7221	0.0068	0.1498	0.017	1.502e-06	0.6902	CD25++ CD4+ T cell Absolute Count || id:ebi-a-GCST90001504	ebi-a-GCST90001504	ebi-a-GCST005843	3405	440328	23.2365
rs6131700	20	15742230	C	G	0.0311	0.275	-0.3605	-0.0513	0.07513	0.0167	1.67e-06	0.00209498	CD25++ CD4+ T cell Absolute Count || id:ebi-a-GCST90001504	ebi-a-GCST90001504	ebi-a-GCST005843	3405	440328	23.0242
rs6541307	1	230100836	T	A	0.0396	0.0574	0.2998	0.0419	0.06723	0.0211	8.49e-06	0.0467305	CD25++ CD4+ T cell Absolute Count || id:ebi-a-GCST90001504	ebi-a-GCST90001504	ebi-a-GCST005843	3405	440328	19.8855
rs7560118	2	225186492	T	C	0.1075	0.2159	-0.183	-0.02	0.04135	0.0147	9.98e-06	0.1742	CD25++ CD4+ T cell Absolute Count || id:ebi-a-GCST90001504	ebi-a-GCST90001504	ebi-a-GCST005843	3405	440328	19.5862
rs79596262	13	38859265	A	G	0.0016	0.0424	1.533	0.0051	0.3431	0.0261	8.13e-06	0.8445	CD25++ CD4+ T cell Absolute Count || id:ebi-a-GCST90001504	ebi-a-GCST90001504	ebi-a-GCST005843	3405	440328	19.9638
rs9343914	6	80166444	T	C	0.146	0.2914	-0.1647	-0.0121	0.03647	0.0121	6.57e-06	0.316	CD25++ CD4+ T cell Absolute Count || id:ebi-a-GCST90001504	ebi-a-GCST90001504	ebi-a-GCST005843	3405	440328	20.3946
rs10785682	12	47837477	C	T	0.587	0.407	-0.1134	-0.0079	0.02525	0.0087	7.28e-06	0.362	CD20 on naive-mature B cell || id:ebi-a-GCST90001759	ebi-a-GCST90001759	ebi-a-GCST005843	3657	440328	20.1699
rs11051833	12	32330242	T	C	0.0286	0.1074	-0.3438	0.0189	0.07381	0.0145	3.31e-06	0.1937	CD20 on naive-mature B cell || id:ebi-a-GCST90001759	ebi-a-GCST90001759	ebi-a-GCST005843	3657	440328	21.6961
rs113371046	1	17595034	A	G	0.0639	0.0615	0.2324	0.0202	0.05068	0.0195	4.652e-06	0.3011	CD20 on naive-mature B cell || id:ebi-a-GCST90001759	ebi-a-GCST90001759	ebi-a-GCST005843	3657	440328	21.0281
rs114931155	4	130319698	T	C	0.0012	0.0208	-1.511	-0.0121	0.3296	0.0422	4.741e-06	0.774801	CD20 on naive-mature B cell || id:ebi-a-GCST90001759	ebi-a-GCST90001759	ebi-a-GCST005843	3657	440328	21.0162
rs12042193	1	116031657	G	A	0.3687	0.5255	-0.1193	0.0057	0.02575	0.0103	3.764e-06	0.584501	CD20 on naive-mature B cell || id:ebi-a-GCST90001759	ebi-a-GCST90001759	ebi-a-GCST005843	3657	440328	21.4648
rs1941018	11	60268994	G	A	0.6081	0.563	-0.1965	0.0101	0.02481	0.0085	3.16e-15	0.2316	CD20 on naive-mature B cell || id:ebi-a-GCST90001759	ebi-a-GCST90001759	ebi-a-GCST005843	3657	440328	62.7295
rs233495	6	14806317	T	C	0.5585	0.5135	-0.124	0.0019	0.0248	0.0086	5.97e-07	0.8269	CD20 on naive-mature B cell || id:ebi-a-GCST90001759	ebi-a-GCST90001759	ebi-a-GCST005843	3657	440328	25
rs2413592	22	39858196	G	A	0.6457	0.7413	-0.1245	-0.0012	0.02565	0.0109	1.256e-06	0.9101	CD20 on naive-mature B cell || id:ebi-a-GCST90001759	ebi-a-GCST90001759	ebi-a-GCST005843	3657	440328	23.5594
rs30003	19	49846398	C	T	0.2304	0.2415	-0.1667	-0.0077	0.02948	0.01	1.67e-08	0.4379	CD20 on naive-mature B cell || id:ebi-a-GCST90001759	ebi-a-GCST90001759	ebi-a-GCST005843	3657	440328	31.9754
rs36056466	17	45083383	G	A	0.3425	0.4501	-0.1167	-0.0229	0.02632	0.0088	9.53e-06	0.00908301	CD20 on naive-mature B cell || id:ebi-a-GCST90001759	ebi-a-GCST90001759	ebi-a-GCST005843	3657	440328	19.6594
rs388354	7	40190449	C	A	0.5205	0.5783	-0.1343	0.0065	0.0244	0.0087	3.93e-08	0.457999	CD20 on naive-mature B cell || id:ebi-a-GCST90001759	ebi-a-GCST90001759	ebi-a-GCST005843	3657	440328	30.2951
rs55643835	6	33947909	T	C	0.0567	0.0933	-0.2769	-0.0142	0.05393	0.0172	2.97e-07	0.4093	CD20 on naive-mature B cell || id:ebi-a-GCST90001759	ebi-a-GCST90001759	ebi-a-GCST005843	3657	440328	26.3624
rs61731791	19	50940778	T	C	0.0972	0.0442	0.1901	0.0405	0.04236	0.0266	7.41e-06	0.1269	CD20 on naive-mature B cell || id:ebi-a-GCST90001759	ebi-a-GCST90001759	ebi-a-GCST005843	3657	440328	20.1397
rs62405562	6	32451834	G	A	0.455	0.4239	0.1848	-0.0234	0.02844	0.0122	9.18e-11	0.0559397	CD20 on naive-mature B cell || id:ebi-a-GCST90001759	ebi-a-GCST90001759	ebi-a-GCST005843	3657	440328	42.2226
rs6496328	15	86988686	T	C	0.0387	0.1643	-0.3022	-0.0021	0.06339	0.0127	1.94e-06	0.8661	CD20 on naive-mature B cell || id:ebi-a-GCST90001759	ebi-a-GCST90001759	ebi-a-GCST005843	3657	440328	22.7273
rs6910382	6	15914349	G	C	0.8198	0.7053	0.2234	0.0195	0.0318	0.0102	2.53e-12	0.0554396	CD20 on naive-mature B cell || id:ebi-a-GCST90001759	ebi-a-GCST90001759	ebi-a-GCST005843	3657	440328	49.3528
rs72836542	6	14091682	T	C	0.3161	0.2601	0.1572	0.0023	0.02688	0.0098	5.42e-09	0.8126	CD20 on naive-mature B cell || id:ebi-a-GCST90001759	ebi-a-GCST90001759	ebi-a-GCST005843	3657	440328	34.2016
rs73245560	4	43987474	C	T	0.0182	0.1322	0.4119	0.0251	0.09261	0.0186	8.95e-06	0.1765	CD20 on naive-mature B cell || id:ebi-a-GCST90001759	ebi-a-GCST90001759	ebi-a-GCST005843	3657	440328	19.7819
rs7404890	16	11007193	A	G	0.8208	0.7223	0.1518	-0.0022	0.03262	0.0104	3.37e-06	0.836	CD20 on naive-mature B cell || id:ebi-a-GCST90001759	ebi-a-GCST90001759	ebi-a-GCST005843	3657	440328	21.6559
rs9270560	6	32560741	C	T	0.5889	0.5804	-0.1712	0.0082	0.02943	0.0115	6.52e-09	0.4756	CD20 on naive-mature B cell || id:ebi-a-GCST90001759	ebi-a-GCST90001759	ebi-a-GCST005843	3657	440328	33.8397
rs112728592	2	179019068	T	C	0.0479	0.1475	0.2828	0.0157	0.06104	0.0121	3.75e-06	0.1955	FSC-A on HLA DR+ CD4+ T cell || id:ebi-a-GCST90001977	ebi-a-GCST90001977	ebi-a-GCST005843	3060	440328	21.4649
rs12482528	21	15710293	T	C	0.1013	0.1162	-0.226	0.0017	0.0427	0.0143	1.29e-07	0.9068	FSC-A on HLA DR+ CD4+ T cell || id:ebi-a-GCST90001977	ebi-a-GCST90001977	ebi-a-GCST005843	3060	440328	28.0131
rs142909976	9	31120417	A	T	0.0101	0.0201	-0.6483	-0.0168	0.1312	0.0504	8.23e-07	0.739301	FSC-A on HLA DR+ CD4+ T cell || id:ebi-a-GCST90001977	ebi-a-GCST90001977	ebi-a-GCST005843	3060	440328	24.4166
rs2379150	1	11494512	T	C	0.4755	0.4678	0.1159	-0.0001	0.02611	0.0085	9.43e-06	0.9881	FSC-A on HLA DR+ CD4+ T cell || id:ebi-a-GCST90001977	ebi-a-GCST90001977	ebi-a-GCST005843	3060	440328	19.7039
rs2946832	12	102718009	T	C	0.0704	0.0722	-0.2314	0.0104	0.05024	0.0182	4.3e-06	0.5672	FSC-A on HLA DR+ CD4+ T cell || id:ebi-a-GCST90001977	ebi-a-GCST90001977	ebi-a-GCST005843	3060	440328	21.2142
rs4950037	1	97950934	T	G	0.59	0.612	-0.1284	0.0006	0.02646	0.0091	1.28e-06	0.9514	FSC-A on HLA DR+ CD4+ T cell || id:ebi-a-GCST90001977	ebi-a-GCST90001977	ebi-a-GCST005843	3060	440328	23.5478
rs57276252	7	104411433	T	C	0.2989	0.3466	0.135	-0.0075	0.02813	0.0096	1.66e-06	0.4352	FSC-A on HLA DR+ CD4+ T cell || id:ebi-a-GCST90001977	ebi-a-GCST90001977	ebi-a-GCST005843	3060	440328	23.0318
rs7582130	2	71779032	A	G	0.617	0.5897	-0.1166	0.0056	0.02634	0.0089	9.822e-06	0.5313	FSC-A on HLA DR+ CD4+ T cell || id:ebi-a-GCST90001977	ebi-a-GCST90001977	ebi-a-GCST005843	3060	440328	19.5959
rs75929528	9	15258639	C	T	0.1	0.0787	-0.2088	-0.0222	0.0434	0.0196	1.575e-06	0.2565	FSC-A on HLA DR+ CD4+ T cell || id:ebi-a-GCST90001977	ebi-a-GCST90001977	ebi-a-GCST005843	3060	440328	23.1463
rs10242630	7	146469943	A	G	0.0541	0.1503	0.1978	-0.0079	0.04107	0.0155	1.53e-06	0.612901	CD28+ CD45RA+ CD8+ T cell %CD8+ T cell || id:ebi-a-GCST90001689	ebi-a-GCST90001689	ebi-a-GCST005843	3440	440328	23.1955
rs1064086	2	237034061	A	G	0.3275	0.3885	-0.103	0.0117	0.01985	0.0094	2.23e-07	0.2141	CD28+ CD45RA+ CD8+ T cell %CD8+ T cell || id:ebi-a-GCST90001689	ebi-a-GCST90001689	ebi-a-GCST005843	3440	440328	26.9249
rs10840675	12	17367587	T	C	0.1624	0.239	0.1139	0.0184	0.02544	0.0123	7.78e-06	0.1338	CD28+ CD45RA+ CD8+ T cell %CD8+ T cell || id:ebi-a-GCST90001689	ebi-a-GCST90001689	ebi-a-GCST005843	3440	440328	20.0453
rs117475733	6	148775706	T	C	0.0004	0.0229	1.491	-0.0423	0.3243	0.0404	4.44e-06	0.2951	CD28+ CD45RA+ CD8+ T cell %CD8+ T cell || id:ebi-a-GCST90001689	ebi-a-GCST90001689	ebi-a-GCST005843	3440	440328	21.1379
rs11896593	2	38925155	C	G	0.3703	0.3319	0.1024	-0.0145	0.01981	0.0101	2.5e-07	0.1517	CD28+ CD45RA+ CD8+ T cell %CD8+ T cell || id:ebi-a-GCST90001689	ebi-a-GCST90001689	ebi-a-GCST005843	3440	440328	26.7197
rs17583875	1	197924770	A	G	0.0029	0.0211	0.9979	-0.0447	0.1731	0.0373	8.82e-09	0.2302	CD28+ CD45RA+ CD8+ T cell %CD8+ T cell || id:ebi-a-GCST90001689	ebi-a-GCST90001689	ebi-a-GCST005843	3440	440328	33.2338
rs1879612	15	99398708	C	T	0.4751	0.454	0.08909	0.0035	0.01853	0.0089	1.6e-06	0.6895	CD28+ CD45RA+ CD8+ T cell %CD8+ T cell || id:ebi-a-GCST90001689	ebi-a-GCST90001689	ebi-a-GCST005843	3440	440328	23.1157
rs2629824	1	114687316	G	A	0.8225	0.6417	-0.1289	0.0029	0.02451	0.0091	1.53e-07	0.753701	CD28+ CD45RA+ CD8+ T cell %CD8+ T cell || id:ebi-a-GCST90001689	ebi-a-GCST90001689	ebi-a-GCST005843	3440	440328	27.6579
rs2802930	1	235096612	T	C	0.9894	0.9243	0.4087	-0.0243	0.08986	0.0195	5.61e-06	0.2119	CD28+ CD45RA+ CD8+ T cell %CD8+ T cell || id:ebi-a-GCST90001689	ebi-a-GCST90001689	ebi-a-GCST005843	3440	440328	20.686
rs28460753	15	62991760	A	G	0.0048	0.0786	0.6077	-0.0006	0.1301	0.0229	3.12e-06	0.9801	CD28+ CD45RA+ CD8+ T cell %CD8+ T cell || id:ebi-a-GCST90001689	ebi-a-GCST90001689	ebi-a-GCST005843	3440	440328	21.8184
rs28576084	14	82062494	G	T	0.2205	0.2702	0.1012	-0.0032	0.02264	0.0095	8.05e-06	0.7391	CD28+ CD45RA+ CD8+ T cell %CD8+ T cell || id:ebi-a-GCST90001689	ebi-a-GCST90001689	ebi-a-GCST005843	3440	440328	19.9806
rs5011724	17	41759061	C	T	0.3209	0.494	-0.09624	0.0018	0.02031	0.0085	2.23e-06	0.8282	CD28+ CD45RA+ CD8+ T cell %CD8+ T cell || id:ebi-a-GCST90001689	ebi-a-GCST90001689	ebi-a-GCST005843	3440	440328	22.4539
rs60220946	1	193505625	T	C	0.0212	0.0356	0.2919	-0.037	0.06514	0.0387	7.68e-06	0.3394	CD28+ CD45RA+ CD8+ T cell %CD8+ T cell || id:ebi-a-GCST90001689	ebi-a-GCST90001689	ebi-a-GCST005843	3440	440328	20.0804
rs62572596	9	114588604	T	C	0.0157	0.0385	0.3597	0.0079	0.07921	0.0275	5.8e-06	0.7732	CD28+ CD45RA+ CD8+ T cell %CD8+ T cell || id:ebi-a-GCST90001689	ebi-a-GCST90001689	ebi-a-GCST005843	3440	440328	20.6215
rs7033084	9	16904641	T	C	0.5055	0.6016	0.0849	-0.0104	0.01914	0.0085	9.438e-06	0.2236	CD28+ CD45RA+ CD8+ T cell %CD8+ T cell || id:ebi-a-GCST90001689	ebi-a-GCST90001689	ebi-a-GCST005843	3440	440328	19.6758
rs73061672	7	8326430	A	T	0.0637	0.1057	0.1863	0.0043	0.0389	0.0203	1.75e-06	0.834	CD28+ CD45RA+ CD8+ T cell %CD8+ T cell || id:ebi-a-GCST90001689	ebi-a-GCST90001689	ebi-a-GCST005843	3440	440328	22.9365
rs76313555	3	59914042	T	C	0.0083	0.026	0.4644	0.0174	0.1025	0.0332	6.1e-06	0.5991	CD28+ CD45RA+ CD8+ T cell %CD8+ T cell || id:ebi-a-GCST90001689	ebi-a-GCST90001689	ebi-a-GCST005843	3440	440328	20.5275
rs76668354	2	103587624	G	C	0.0089	0.0811	0.5165	-0.0112	0.1012	0.0179	3.53e-07	0.532	CD28+ CD45RA+ CD8+ T cell %CD8+ T cell || id:ebi-a-GCST90001689	ebi-a-GCST90001689	ebi-a-GCST005843	3440	440328	26.0483
rs9260902	6	29947740	C	T	0.4702	0.6711	-0.117	-0.0021	0.02335	0.0107	5.69e-07	0.844	CD28+ CD45RA+ CD8+ T cell %CD8+ T cell || id:ebi-a-GCST90001689	ebi-a-GCST90001689	ebi-a-GCST005843	3440	440328	25.1072
rs9577271	13	114096507	G	A	0.1812	0.1728	0.1114	-0.0216	0.02447	0.0124	5.46e-06	0.0820408	CD28+ CD45RA+ CD8+ T cell %CD8+ T cell || id:ebi-a-GCST90001689	ebi-a-GCST90001689	ebi-a-GCST005843	3440	440328	20.7254
rs9792050	7	31164655	T	G	0.8994	0.8922	-0.1499	-0.0007	0.03129	0.015	1.73e-06	0.9615	CD28+ CD45RA+ CD8+ T cell %CD8+ T cell || id:ebi-a-GCST90001689	ebi-a-GCST90001689	ebi-a-GCST005843	3440	440328	22.9505
rs10515986	18	60125602	G	A	0.1517	0.1258	0.1569	0.012	0.035	0.013	7.65e-06	0.3571	Activated CD4 regulatory T cell Absolute Count || id:ebi-a-GCST90001486	ebi-a-GCST90001486	ebi-a-GCST005843	3405	440328	20.096
rs113435341	1	198151688	G	A	0.0032	0.0192	-1.414	0.0307	0.2277	0.0424	5.88e-10	0.4688	Activated CD4 regulatory T cell Absolute Count || id:ebi-a-GCST90001486	ebi-a-GCST90001486	ebi-a-GCST005843	3405	440328	38.5632
rs11593335	10	6160702	T	A	0.4164	0.1776	-0.1265	0.0136	0.02623	0.0129	1.48e-06	0.2919	Activated CD4 regulatory T cell Absolute Count || id:ebi-a-GCST90001486	ebi-a-GCST90001486	ebi-a-GCST005843	3405	440328	23.2586
rs12626270	21	34223997	T	C	0.1232	0.1793	0.1817	0.0139	0.03912	0.0123	3.55e-06	0.2568	Activated CD4 regulatory T cell Absolute Count || id:ebi-a-GCST90001486	ebi-a-GCST90001486	ebi-a-GCST005843	3405	440328	21.5731
rs138915779	1	190079170	A	C	0.0034	0.0177	-1.288	-0.0012	0.2345	0.0447	4.23e-08	0.978	Activated CD4 regulatory T cell Absolute Count || id:ebi-a-GCST90001486	ebi-a-GCST90001486	ebi-a-GCST005843	3405	440328	30.168
rs139138505	1	225667295	G	C	0.0085	0.0314	-0.6234	0.0116	0.1355	0.0324	4.38e-06	0.720701	Activated CD4 regulatory T cell Absolute Count || id:ebi-a-GCST90001486	ebi-a-GCST90001486	ebi-a-GCST005843	3405	440328	21.1668
rs146746694	6	155566192	A	G	0.0101	0.0265	0.5526	-0.0167	0.1249	0.0359	9.99e-06	0.642	Activated CD4 regulatory T cell Absolute Count || id:ebi-a-GCST90001486	ebi-a-GCST90001486	ebi-a-GCST005843	3405	440328	19.5748
rs148991751	12	53114409	C	A	0.0004	0.0204	-2.9	0.0373	0.633	0.0372	4.78e-06	0.3156	Activated CD4 regulatory T cell Absolute Count || id:ebi-a-GCST90001486	ebi-a-GCST90001486	ebi-a-GCST005843	3405	440328	20.9888
rs17509082	7	120927706	A	C	0.1816	0.1819	0.1467	0.0074	0.03297	0.0112	8.952e-06	0.508401	Activated CD4 regulatory T cell Absolute Count || id:ebi-a-GCST90001486	ebi-a-GCST90001486	ebi-a-GCST005843	3405	440328	19.798
rs62489142	7	135616195	C	G	0.0138	0.0383	-0.5075	-0.011	0.1132	0.0269	7.64e-06	0.6817	Activated CD4 regulatory T cell Absolute Count || id:ebi-a-GCST90001486	ebi-a-GCST90001486	ebi-a-GCST005843	3405	440328	20.0992
rs66939386	19	45564915	G	A	0.647	0.4721	-0.1186	-0.0067	0.02662	0.0082	8.75e-06	0.4162	Activated CD4 regulatory T cell Absolute Count || id:ebi-a-GCST90001486	ebi-a-GCST90001486	ebi-a-GCST005843	3405	440328	19.8497
rs6901124	6	109035704	T	C	0.0044	0.0774	0.9001	0.008	0.1901	0.0203	2.27e-06	0.6925	Activated CD4 regulatory T cell Absolute Count || id:ebi-a-GCST90001486	ebi-a-GCST90001486	ebi-a-GCST005843	3405	440328	22.4191
rs8064831	17	10150766	T	C	0.3626	0.3036	-0.1164	-0.0068	0.02611	0.0104	8.58e-06	0.5112	Activated CD4 regulatory T cell Absolute Count || id:ebi-a-GCST90001486	ebi-a-GCST90001486	ebi-a-GCST005843	3405	440328	19.8743
rs113498448	12	27421151	G	T	0.1959	0.2177	0.1371	-0.0035	0.03048	0.0112	7.09e-06	0.7558	Effector Memory CD4+ T cell %CD4+ T cell || id:ebi-a-GCST90001543	ebi-a-GCST90001543	ebi-a-GCST005843	3427	440328	20.2323
rs114348846	2	241731435	A	G	0.2628	0.1364	-0.135	0.0145	0.02714	0.0129	6.93e-07	0.2616	Effector Memory CD4+ T cell %CD4+ T cell || id:ebi-a-GCST90001543	ebi-a-GCST90001543	ebi-a-GCST005843	3427	440328	24.7427
rs114499519	3	102911185	A	G	0.0379	0.0265	-0.2812	-0.0389	0.06231	0.0367	6.61e-06	0.2885	Effector Memory CD4+ T cell %CD4+ T cell || id:ebi-a-GCST90001543	ebi-a-GCST90001543	ebi-a-GCST005843	3427	440328	20.3664
rs11579717	1	199999121	A	G	0.0044	0.0487	-0.9188	0.0153	0.1786	0.0293	2.82e-07	0.6017	Effector Memory CD4+ T cell %CD4+ T cell || id:ebi-a-GCST90001543	ebi-a-GCST90001543	ebi-a-GCST005843	3427	440328	26.4654
rs12428126	13	21012562	G	A	0.2666	0.2714	0.1226	0.0013	0.0269	0.0098	5.33e-06	0.8961	Effector Memory CD4+ T cell %CD4+ T cell || id:ebi-a-GCST90001543	ebi-a-GCST90001543	ebi-a-GCST005843	3427	440328	20.7719
rs12607959	18	65226341	G	C	0.0341	0.0908	0.3026	-0.0063	0.06684	0.0166	6.18e-06	0.702399	Effector Memory CD4+ T cell %CD4+ T cell || id:ebi-a-GCST90001543	ebi-a-GCST90001543	ebi-a-GCST005843	3427	440328	20.4958
rs12712610	2	38897249	G	A	0.2969	0.3048	-0.1199	-0.0094	0.02647	0.0105	6.12e-06	0.3693	Effector Memory CD4+ T cell %CD4+ T cell || id:ebi-a-GCST90001543	ebi-a-GCST90001543	ebi-a-GCST005843	3427	440328	20.5178
rs157386	17	19699121	A	G	0.1029	0.1432	0.1903	0.0007	0.03972	0.0142	1.735e-06	0.9615	Effector Memory CD4+ T cell %CD4+ T cell || id:ebi-a-GCST90001543	ebi-a-GCST90001543	ebi-a-GCST005843	3427	440328	22.954
rs1920658	3	160357646	A	G	0.6487	0.5217	0.1136	0.0038	0.02553	0.0086	8.85e-06	0.6591	Effector Memory CD4+ T cell %CD4+ T cell || id:ebi-a-GCST90001543	ebi-a-GCST90001543	ebi-a-GCST005843	3427	440328	19.7995
rs1991423	2	137242053	G	A	0.1112	0.0366	-0.1735	0.0122	0.03826	0.0295	5.97e-06	0.68	Effector Memory CD4+ T cell %CD4+ T cell || id:ebi-a-GCST90001543	ebi-a-GCST90001543	ebi-a-GCST005843	3427	440328	20.5641
rs28844071	8	127475071	A	C	0.4021	0.316	0.1143	-0.0023	0.02439	0.0097	2.88e-06	0.8132	Effector Memory CD4+ T cell %CD4+ T cell || id:ebi-a-GCST90001543	ebi-a-GCST90001543	ebi-a-GCST005843	3427	440328	21.9618
rs35900954	6	124439410	A	G	0.0848	0.0421	0.2059	0.0249	0.04362	0.0282	2.434e-06	0.3763	Effector Memory CD4+ T cell %CD4+ T cell || id:ebi-a-GCST90001543	ebi-a-GCST90001543	ebi-a-GCST005843	3427	440328	22.2813
rs439782	8	68568325	A	G	0.1698	0.2621	0.155	0.0256	0.03244	0.0107	1.84e-06	0.0168298	Effector Memory CD4+ T cell %CD4+ T cell || id:ebi-a-GCST90001543	ebi-a-GCST90001543	ebi-a-GCST005843	3427	440328	22.8298
rs4959028	6	32383138	G	A	0.2288	0.1282	0.2111	-0.0021	0.03351	0.0174	3.35e-10	0.9026	Effector Memory CD4+ T cell %CD4+ T cell || id:ebi-a-GCST90001543	ebi-a-GCST90001543	ebi-a-GCST005843	3427	440328	39.6851
rs6046769	20	20238128	G	A	0.6265	0.6367	-0.1192	0.007	0.02465	0.0095	1.38e-06	0.4625	Effector Memory CD4+ T cell %CD4+ T cell || id:ebi-a-GCST90001543	ebi-a-GCST90001543	ebi-a-GCST005843	3427	440328	23.384
rs72744142	15	81518947	A	G	0.15	0.0688	0.159	-0.05	0.03367	0.0205	2.44e-06	0.01502	Effector Memory CD4+ T cell %CD4+ T cell || id:ebi-a-GCST90001543	ebi-a-GCST90001543	ebi-a-GCST005843	3427	440328	22.3002
rs72858657	11	14128767	C	T	0.034	0.0432	-0.2986	-0.0151	0.06713	0.0264	8.95e-06	0.566601	Effector Memory CD4+ T cell %CD4+ T cell || id:ebi-a-GCST90001543	ebi-a-GCST90001543	ebi-a-GCST005843	3427	440328	19.7855
rs73060045	12	12168131	G	A	0.1023	0.0873	0.1986	-0.0065	0.03908	0.0153	3.93e-07	0.6697	Effector Memory CD4+ T cell %CD4+ T cell || id:ebi-a-GCST90001543	ebi-a-GCST90001543	ebi-a-GCST005843	3427	440328	25.8255
rs79505492	11	79167993	G	A	0.0896	0.0818	0.1904	0.013	0.04239	0.0165	7.31e-06	0.4299	Effector Memory CD4+ T cell %CD4+ T cell || id:ebi-a-GCST90001543	ebi-a-GCST90001543	ebi-a-GCST005843	3427	440328	20.1747
rs79538978	18	54960800	C	T	0.0357	0.1745	-0.2896	-0.0183	0.06413	0.0154	6.49e-06	0.2348	Effector Memory CD4+ T cell %CD4+ T cell || id:ebi-a-GCST90001543	ebi-a-GCST90001543	ebi-a-GCST005843	3427	440328	20.3927
rs10505439	8	124662104	T	C	0.0941	0.1319	-0.1852	0.0036	0.04175	0.0142	9.38e-06	0.7985	CD24+ CD27+ B cell %B cell || id:ebi-a-GCST90001417	ebi-a-GCST90001417	ebi-a-GCST005843	3657	440328	19.6775
rs10743163	11	11033950	A	G	0.4035	0.3788	-0.1205	0.0116	0.02541	0.0087	2.21e-06	0.1817	CD24+ CD27+ B cell %B cell || id:ebi-a-GCST90001417	ebi-a-GCST90001417	ebi-a-GCST005843	3657	440328	22.4887
rs115405874	5	119742816	G	A	0.0037	0.0258	0.9325	-0.0544	0.2017	0.0403	3.925e-06	0.1771	CD24+ CD27+ B cell %B cell || id:ebi-a-GCST90001417	ebi-a-GCST90001417	ebi-a-GCST005843	3657	440328	21.374
rs116844769	14	65713895	A	G	0.0662	0.046	0.2482	0.0208	0.05078	0.0256	1.064e-06	0.4182	CD24+ CD27+ B cell %B cell || id:ebi-a-GCST90001417	ebi-a-GCST90001417	ebi-a-GCST005843	3657	440328	23.8901
rs117004076	14	97702226	G	A	0.0146	0.0277	0.4553	-0.0012	0.1022	0.0357	8.56e-06	0.9741	CD24+ CD27+ B cell %B cell || id:ebi-a-GCST90001417	ebi-a-GCST90001417	ebi-a-GCST005843	3657	440328	19.8469
rs148702078	6	100574892	C	G	0.0034	0.0371	0.9264	-0.0179	0.2067	0.0306	7.6e-06	0.557	CD24+ CD27+ B cell %B cell || id:ebi-a-GCST90001417	ebi-a-GCST90001417	ebi-a-GCST005843	3657	440328	20.087
rs265612	12	130112732	T	C	0.3411	0.2943	0.1143	-0.0173	0.02575	0.0094	9.3e-06	0.0652004	CD24+ CD27+ B cell %B cell || id:ebi-a-GCST90001417	ebi-a-GCST90001417	ebi-a-GCST005843	3657	440328	19.7033
rs35698683	4	11590243	G	A	0.0447	0.0313	-0.293	0.0499	0.05931	0.0346	8.18e-07	0.1496	CD24+ CD27+ B cell %B cell || id:ebi-a-GCST90001417	ebi-a-GCST90001417	ebi-a-GCST005843	3657	440328	24.405
rs4658141	1	89814066	C	T	0.3805	0.3452	-0.1269	-0.0144	0.02592	0.0091	1.009e-06	0.1153	CD24+ CD27+ B cell %B cell || id:ebi-a-GCST90001417	ebi-a-GCST90001417	ebi-a-GCST005843	3657	440328	23.9692
rs55710170	3	16416145	A	G	0.1181	0.158	-0.1708	-0.0027	0.03788	0.0124	6.71e-06	0.8294	CD24+ CD27+ B cell %B cell || id:ebi-a-GCST90001417	ebi-a-GCST90001417	ebi-a-GCST005843	3657	440328	20.3309
rs62233948	3	7831627	T	C	0.006	0.0276	-0.737	0.0375	0.1643	0.0342	7.48e-06	0.2729	CD24+ CD27+ B cell %B cell || id:ebi-a-GCST90001417	ebi-a-GCST90001417	ebi-a-GCST005843	3657	440328	20.1215
rs62459310	7	56242182	C	G	0.022	0.0536	0.3676	-0.0282	0.08119	0.0223	6.15e-06	0.2064	CD24+ CD27+ B cell %B cell || id:ebi-a-GCST90001417	ebi-a-GCST90001417	ebi-a-GCST005843	3657	440328	20.4996
rs7221794	17	76979729	A	G	0.1574	0.191	-0.1563	-0.0301	0.03395	0.015	4.3e-06	0.0442303	CD24+ CD27+ B cell %B cell || id:ebi-a-GCST90001417	ebi-a-GCST90001417	ebi-a-GCST005843	3657	440328	21.1952
rs72758947	1	207087053	G	A	0.0641	0.1307	-0.2365	-0.015	0.05101	0.0158	3.67e-06	0.345	CD24+ CD27+ B cell %B cell || id:ebi-a-GCST90001417	ebi-a-GCST90001417	ebi-a-GCST005843	3657	440328	21.4957
rs72844588	2	138420154	A	G	0.0913	0.1541	0.2066	0.0093	0.04322	0.0137	1.826e-06	0.4955	CD24+ CD27+ B cell %B cell || id:ebi-a-GCST90001417	ebi-a-GCST90001417	ebi-a-GCST005843	3657	440328	22.8503
rs7412746	1	150860471	T	C	0.5153	0.4836	-0.1301	-0.0049	0.02547	0.0085	3.41e-07	0.558399	CD24+ CD27+ B cell %B cell || id:ebi-a-GCST90001417	ebi-a-GCST90001417	ebi-a-GCST005843	3657	440328	26.0914
rs75766272	1	8009985	T	C	0.0201	0.0312	-0.4865	0.0708	0.08656	0.0362	2.05e-08	0.0506198	CD24+ CD27+ B cell %B cell || id:ebi-a-GCST90001417	ebi-a-GCST90001417	ebi-a-GCST005843	3657	440328	31.5887
rs76477280	13	50147180	G	A	0.0206	0.0999	0.4892	0.0065	0.08811	0.0345	3.03e-08	0.8501	CD24+ CD27+ B cell %B cell || id:ebi-a-GCST90001417	ebi-a-GCST90001417	ebi-a-GCST005843	3657	440328	30.8264
rs9492229	6	129409652	C	T	0.9556	0.9319	0.2715	-0.026	0.06115	0.0216	9.28e-06	0.2292	CD24+ CD27+ B cell %B cell || id:ebi-a-GCST90001417	ebi-a-GCST90001417	ebi-a-GCST005843	3657	440328	19.7127
rs10911945	1	186852597	A	G	0.0226	0.0784	-0.4588	-0.0007	0.09334	0.0184	9.34e-07	0.9703	CD4 on secreting CD4 regulatory T cell || id:ebi-a-GCST90002068	ebi-a-GCST90002068	ebi-a-GCST005843	2920	440328	24.1608
rs112860404	14	72853129	T	C	0.0159	0.0357	-0.4926	0.0465	0.1111	0.028	9.579e-06	0.0972702	CD4 on secreting CD4 regulatory T cell || id:ebi-a-GCST90002068	ebi-a-GCST90002068	ebi-a-GCST005843	2920	440328	19.659
rs11610038	12	4770669	T	G	0.0128	0.0325	-0.5841	-0.0041	0.1186	0.0326	8.99e-07	0.9	CD4 on secreting CD4 regulatory T cell || id:ebi-a-GCST90002068	ebi-a-GCST90002068	ebi-a-GCST005843	2920	440328	24.2552
rs11615628	12	6903631	A	G	0.2466	0.2917	-0.2046	0.0041	0.03153	0.0105	1e-10	0.698101	CD4 on secreting CD4 regulatory T cell || id:ebi-a-GCST90002068	ebi-a-GCST90002068	ebi-a-GCST005843	2920	440328	42.1079
rs12150088	17	40564303	C	G	0.6757	0.6207	-0.1327	-0.0053	0.02913	0.009	5.47e-06	0.5576	CD4 on secreting CD4 regulatory T cell || id:ebi-a-GCST90002068	ebi-a-GCST90002068	ebi-a-GCST005843	2920	440328	20.752
rs12185614	2	26464408	G	A	0.9527	0.6762	-0.3031	-0.0097	0.06592	0.0143	4.45e-06	0.4952	CD4 on secreting CD4 regulatory T cell || id:ebi-a-GCST90002068	ebi-a-GCST90002068	ebi-a-GCST005843	2920	440328	21.1416
rs1793733	8	118251913	A	G	0.4567	0.4815	-0.1295	0.0098	0.02781	0.0083	3.36e-06	0.2351	CD4 on secreting CD4 regulatory T cell || id:ebi-a-GCST90002068	ebi-a-GCST90002068	ebi-a-GCST005843	2920	440328	21.6839
rs1840913	17	52190962	G	A	0.6402	0.6032	0.1349	-0.0091	0.02841	0.0089	2.142e-06	0.306	CD4 on secreting CD4 regulatory T cell || id:ebi-a-GCST90002068	ebi-a-GCST90002068	ebi-a-GCST005843	2920	440328	22.5466
rs196695	6	80154074	G	A	0.9421	0.843	0.2833	-0.0134	0.05946	0.0141	1.99e-06	0.3405	CD4 on secreting CD4 regulatory T cell || id:ebi-a-GCST90002068	ebi-a-GCST90002068	ebi-a-GCST005843	2920	440328	22.7009
rs2699463	7	22050169	C	T	0.8967	0.7873	0.2201	-0.0106	0.04531	0.0131	1.25e-06	0.4181	CD4 on secreting CD4 regulatory T cell || id:ebi-a-GCST90002068	ebi-a-GCST90002068	ebi-a-GCST005843	2920	440328	23.5967
rs28706562	19	55104921	G	T	0.0521	0.1583	-0.288	0.0272	0.06404	0.0178	7.18e-06	0.1259	CD4 on secreting CD4 regulatory T cell || id:ebi-a-GCST90002068	ebi-a-GCST90002068	ebi-a-GCST005843	2920	440328	20.2247
rs56216313	7	141053545	A	G	0.0813	0.1597	0.2283	-0.0002	0.05015	0.0119	5.51e-06	0.9889	CD4 on secreting CD4 regulatory T cell || id:ebi-a-GCST90002068	ebi-a-GCST90002068	ebi-a-GCST005843	2920	440328	20.7238
rs62111177	19	13471119	G	A	0.0308	0.1314	-0.3819	0.0037	0.0816	0.018	3.01e-06	0.8377	CD4 on secreting CD4 regulatory T cell || id:ebi-a-GCST90002068	ebi-a-GCST90002068	ebi-a-GCST005843	2920	440328	21.9038
rs62520866	8	124586000	T	C	0.208	0.2593	0.1592	-0.0033	0.03395	0.0109	2.88e-06	0.7596	CD4 on secreting CD4 regulatory T cell || id:ebi-a-GCST90002068	ebi-a-GCST90002068	ebi-a-GCST005843	2920	440328	21.9891
rs6875686	5	157352502	A	G	0.006	0.0718	-0.8328	0.0273	0.1767	0.0236	2.54e-06	0.248	CD4 on secreting CD4 regulatory T cell || id:ebi-a-GCST90002068	ebi-a-GCST90002068	ebi-a-GCST005843	2920	440328	22.2131
rs6898033	5	172247417	T	C	0.0455	0.2265	-0.2994	0.0075	0.06443	0.0116	3.52e-06	0.5181	CD4 on secreting CD4 regulatory T cell || id:ebi-a-GCST90002068	ebi-a-GCST90002068	ebi-a-GCST005843	2920	440328	21.5937
rs75029212	9	7364861	A	G	0.3053	0.2284	0.1345	-0.0205	0.03005	0.0103	7.89e-06	0.0454297	CD4 on secreting CD4 regulatory T cell || id:ebi-a-GCST90002068	ebi-a-GCST90002068	ebi-a-GCST005843	2920	440328	20.0334
rs76560336	4	33455497	T	C	0.0065	0.0322	0.7855	-0.011	0.1719	0.0325	5.1e-06	0.7357	CD4 on secreting CD4 regulatory T cell || id:ebi-a-GCST90002068	ebi-a-GCST90002068	ebi-a-GCST005843	2920	440328	20.8805
rs77346685	3	111025555	A	T	0.1243	0.1217	-0.1871	0.0094	0.04164	0.0145	7.26e-06	0.5181	CD4 on secreting CD4 regulatory T cell || id:ebi-a-GCST90002068	ebi-a-GCST90002068	ebi-a-GCST005843	2920	440328	20.1895
rs78653337	13	89576465	T	A	0.0051	0.2576	-0.8938	0.01	0.201	0.0161	9.01e-06	0.5362	CD4 on secreting CD4 regulatory T cell || id:ebi-a-GCST90002068	ebi-a-GCST90002068	ebi-a-GCST005843	2920	440328	19.7737
rs80210412	11	21419333	T	G	0.0134	0.0524	-0.5309	-0.0308	0.1195	0.0312	9.17e-06	0.3241	CD4 on secreting CD4 regulatory T cell || id:ebi-a-GCST90002068	ebi-a-GCST90002068	ebi-a-GCST005843	2920	440328	19.7374
rs9646681	2	145671913	A	G	0.0104	0.0247	-0.628	-0.0126	0.1369	0.0363	4.71e-06	0.729001	CD4 on secreting CD4 regulatory T cell || id:ebi-a-GCST90002068	ebi-a-GCST90002068	ebi-a-GCST005843	2920	440328	21.0432
rs111860462	14	82047636	T	C	0.0017	0.028	1.443	0.0582	0.3087	0.0413	3.08e-06	0.1593	CD28 on activated & secreting CD4 regulatory T cell || id:ebi-a-GCST90001889	ebi-a-GCST90001889	ebi-a-GCST005843	2920	440328	21.8504
rs116479405	2	49884156	A	G	0.0164	0.0212	-0.4897	0.016	0.1012	0.0376	1.36e-06	0.6715	CD28 on activated & secreting CD4 regulatory T cell || id:ebi-a-GCST90001889	ebi-a-GCST90001889	ebi-a-GCST005843	2920	440328	23.4153
rs34460712	2	38935236	A	G	0.1712	0.2181	0.1788	-0.0082	0.03519	0.0137	3.96e-07	0.5496	CD28 on activated & secreting CD4 regulatory T cell || id:ebi-a-GCST90001889	ebi-a-GCST90001889	ebi-a-GCST005843	2920	440328	25.8164
rs35493791	20	59912066	G	T	0.3935	0.3978	0.1196	-0.0073	0.02691	0.0093	9.09e-06	0.429	CD28 on activated & secreting CD4 regulatory T cell || id:ebi-a-GCST90001889	ebi-a-GCST90001889	ebi-a-GCST005843	2920	440328	19.7531
rs358085	3	55114477	T	A	0.0872	0.1496	0.2322	0.0009	0.0468	0.0133	7.41e-07	0.9468	CD28 on activated & secreting CD4 regulatory T cell || id:ebi-a-GCST90001889	ebi-a-GCST90001889	ebi-a-GCST005843	2920	440328	24.6169
rs4850102	2	131733848	G	A	0.6217	0.616	-0.1265	-0.0072	0.02753	0.0089	4.52e-06	0.4189	CD28 on activated & secreting CD4 regulatory T cell || id:ebi-a-GCST90001889	ebi-a-GCST90001889	ebi-a-GCST005843	2920	440328	21.1139
rs62183989	2	204609402	T	C	0.1983	0.1608	-0.4077	-0.0076	0.03293	0.0122	2.32e-34	0.532299	CD28 on activated & secreting CD4 regulatory T cell || id:ebi-a-GCST90001889	ebi-a-GCST90001889	ebi-a-GCST005843	2920	440328	153.284
rs62542671	9	27018375	A	C	0.1344	0.0533	-0.1857	-0.0061	0.03938	0.0228	2.52e-06	0.788301	CD28 on activated & secreting CD4 regulatory T cell || id:ebi-a-GCST90001889	ebi-a-GCST90001889	ebi-a-GCST005843	2920	440328	22.2368
rs6766082	3	14637898	T	G	0.0106	0.1852	0.592	0.0107	0.1243	0.016	1.992e-06	0.505	CD28 on activated & secreting CD4 regulatory T cell || id:ebi-a-GCST90001889	ebi-a-GCST90001889	ebi-a-GCST005843	2920	440328	22.683
rs6942910	7	38590558	T	C	0.4909	0.4395	-0.1183	0.0049	0.02669	0.0083	9.64e-06	0.5541	CD28 on activated & secreting CD4 regulatory T cell || id:ebi-a-GCST90001889	ebi-a-GCST90001889	ebi-a-GCST005843	2920	440328	19.6459
rs7226934	18	76904665	C	T	0.0498	0.0755	-0.2692	0.0467	0.0608	0.0186	9.85e-06	0.0120199	CD28 on activated & secreting CD4 regulatory T cell || id:ebi-a-GCST90001889	ebi-a-GCST90001889	ebi-a-GCST005843	2920	440328	19.6039
rs72639339	8	37144660	A	G	0.0647	0.0434	-0.2525	-0.0267	0.05369	0.0319	2.689e-06	0.4017	CD28 on activated & secreting CD4 regulatory T cell || id:ebi-a-GCST90001889	ebi-a-GCST90001889	ebi-a-GCST005843	2920	440328	22.1175
rs72764027	15	96077835	A	G	0.0998	0.0933	0.2054	0.0338	0.04419	0.019	3.51e-06	0.0757495	CD28 on activated & secreting CD4 regulatory T cell || id:ebi-a-GCST90001889	ebi-a-GCST90001889	ebi-a-GCST005843	2920	440328	21.6049
rs72923074	2	203112661	T	A	0.3315	0.2424	0.1359	-0.0227	0.02843	0.01	1.84e-06	0.02298	CD28 on activated & secreting CD4 regulatory T cell || id:ebi-a-GCST90001889	ebi-a-GCST90001889	ebi-a-GCST005843	2920	440328	22.8499
rs7304328	12	100887301	C	T	0.0245	0.3913	-0.3869	-0.0033	0.0864	0.0142	7.83e-06	0.8169	CD28 on activated & secreting CD4 regulatory T cell || id:ebi-a-GCST90001889	ebi-a-GCST90001889	ebi-a-GCST005843	2920	440328	20.0526
rs76308995	5	125362860	A	C	0.0195	0.1125	-0.4759	0.0042	0.09625	0.0153	8.05e-07	0.7833	CD28 on activated & secreting CD4 regulatory T cell || id:ebi-a-GCST90001889	ebi-a-GCST90001889	ebi-a-GCST005843	2920	440328	24.4472
rs77013534	9	26484227	T	C	0.0315	0.0222	-0.3432	-0.0399	0.07539	0.0393	5.52e-06	0.31	CD28 on activated & secreting CD4 regulatory T cell || id:ebi-a-GCST90001889	ebi-a-GCST90001889	ebi-a-GCST005843	2920	440328	20.7237
rs901666	1	245092832	A	G	0.9272	0.9474	-0.2294	-0.0051	0.05097	0.0266	7.04e-06	0.8482	CD28 on activated & secreting CD4 regulatory T cell || id:ebi-a-GCST90001889	ebi-a-GCST90001889	ebi-a-GCST005843	2920	440328	20.2562
rs9806408	15	101556948	T	G	0.7943	0.7246	0.1464	-0.0003	0.03287	0.0103	8.7e-06	0.9784	CD28 on activated & secreting CD4 regulatory T cell || id:ebi-a-GCST90001889	ebi-a-GCST90001889	ebi-a-GCST005843	2920	440328	19.8373
rs11249570	5	177033794	A	G	0.4581	0.3755	-0.1525	-0.0098	0.02632	0.0097	7.66e-09	0.3159	CD62L- monocyte Absolute Count || id:ebi-a-GCST90001450	ebi-a-GCST90001450	ebi-a-GCST005843	3019	440328	33.5713
rs11935230	4	136447876	C	G	0.1686	0.3063	0.1842	-0.001	0.03607	0.0095	3.5e-07	0.9146	CD62L- monocyte Absolute Count || id:ebi-a-GCST90001450	ebi-a-GCST90001450	ebi-a-GCST005843	3019	440328	26.0788
rs13068785	3	74703663	T	C	0.0581	0.0379	0.269	-0.02	0.05861	0.0308	4.62e-06	0.5161	CD62L- monocyte Absolute Count || id:ebi-a-GCST90001450	ebi-a-GCST90001450	ebi-a-GCST005843	3019	440328	21.065
rs149543954	20	15302488	T	G	0.0517	0.0348	0.295	-0.0179	0.06108	0.0327	1.434e-06	0.583201	CD62L- monocyte Absolute Count || id:ebi-a-GCST90001450	ebi-a-GCST90001450	ebi-a-GCST005843	3019	440328	23.3263
rs17082777	4	63361327	A	G	0.1014	0.1554	-0.2033	0.013	0.04515	0.0132	6.96e-06	0.3251	CD62L- monocyte Absolute Count || id:ebi-a-GCST90001450	ebi-a-GCST90001450	ebi-a-GCST005843	3019	440328	20.2749
rs1907980	4	4859590	T	G	0.3596	0.2997	0.1274	0.0066	0.02798	0.0101	5.45e-06	0.5113	CD62L- monocyte Absolute Count || id:ebi-a-GCST90001450	ebi-a-GCST90001450	ebi-a-GCST005843	3019	440328	20.7321
rs278949	4	40461712	A	G	0.5561	0.6541	0.1235	0.001	0.02741	0.0093	6.87e-06	0.9154	CD62L- monocyte Absolute Count || id:ebi-a-GCST90001450	ebi-a-GCST90001450	ebi-a-GCST005843	3019	440328	20.3009
rs435806	19	2993427	C	T	0.2448	0.3207	-0.1417	-0.0041	0.03127	0.0118	6.08e-06	0.7278	CD62L- monocyte Absolute Count || id:ebi-a-GCST90001450	ebi-a-GCST90001450	ebi-a-GCST005843	3019	440328	20.5345
rs4484736	8	66059237	A	G	0.7173	0.7875	-0.1386	-0.003	0.03012	0.0118	4.37e-06	0.8015	CD62L- monocyte Absolute Count || id:ebi-a-GCST90001450	ebi-a-GCST90001450	ebi-a-GCST005843	3019	440328	21.1747
rs4899265	14	69321561	C	A	0.3475	0.3599	0.139	-0.0106	0.02858	0.009	1.213e-06	0.2392	CD62L- monocyte Absolute Count || id:ebi-a-GCST90001450	ebi-a-GCST90001450	ebi-a-GCST005843	3019	440328	23.654
rs4987369	1	169662742	T	G	0.2774	0.3366	0.2378	0.0039	0.03006	0.0094	3.61e-15	0.6815	CD62L- monocyte Absolute Count || id:ebi-a-GCST90001450	ebi-a-GCST90001450	ebi-a-GCST005843	3019	440328	62.5815
rs530377	9	135337621	C	T	0.2211	0.3297	0.1627	0.0043	0.03256	0.0089	6.13e-07	0.6278	CD62L- monocyte Absolute Count || id:ebi-a-GCST90001450	ebi-a-GCST90001450	ebi-a-GCST005843	3019	440328	24.9693
rs62167331	2	56524393	A	G	0.0341	0.0706	-0.347	-0.015	0.07464	0.0219	3.48e-06	0.4929	CD62L- monocyte Absolute Count || id:ebi-a-GCST90001450	ebi-a-GCST90001450	ebi-a-GCST005843	3019	440328	21.613
rs77287889	10	89954638	A	G	0.0301	0.0697	0.352	0.0109	0.07927	0.0257	9.3e-06	0.6712	CD62L- monocyte Absolute Count || id:ebi-a-GCST90001450	ebi-a-GCST90001450	ebi-a-GCST005843	3019	440328	19.7182
rs79930588	5	6308011	G	T	0.0015	0.0253	1.724	0.0503	0.3525	0.0402	1.048e-06	0.2108	CD62L- monocyte Absolute Count || id:ebi-a-GCST90001450	ebi-a-GCST90001450	ebi-a-GCST005843	3019	440328	23.9197
rs10737766	1	116770372	T	A	0.1968	0.3089	-0.1395	-0.0044	0.03069	0.0118	5.65e-06	0.7127	CD38 on naive-mature B cell || id:ebi-a-GCST90001816	ebi-a-GCST90001816	ebi-a-GCST005843	3656	440328	20.6612
rs11042077	11	8825966	A	G	0.4943	0.6333	0.1217	0.0001	0.02507	0.0085	1.27e-06	0.9865	CD38 on naive-mature B cell || id:ebi-a-GCST90001816	ebi-a-GCST90001816	ebi-a-GCST005843	3656	440328	23.5653
rs112236163	18	51428440	G	A	0.2246	0.2084	0.1589	0.0096	0.03072	0.0108	2.42e-07	0.3774	CD38 on naive-mature B cell || id:ebi-a-GCST90001816	ebi-a-GCST90001816	ebi-a-GCST005843	3656	440328	26.755
rs115062208	4	15956227	G	A	0.0115	0.023	-0.7874	0.0098	0.1197	0.0376	5.48e-11	0.7944	CD38 on naive-mature B cell || id:ebi-a-GCST90001816	ebi-a-GCST90001816	ebi-a-GCST005843	3656	440328	43.2716
rs11853686	15	24189756	A	T	0.875	0.7335	0.1687	0.0094	0.03716	0.0112	5.82e-06	0.4004	CD38 on naive-mature B cell || id:ebi-a-GCST90001816	ebi-a-GCST90001816	ebi-a-GCST005843	3656	440328	20.61
rs12032479	1	194997589	T	C	0.1797	0.258	-0.1719	-0.0036	0.03259	0.0096	1.4e-07	0.7055	CD38 on naive-mature B cell || id:ebi-a-GCST90001816	ebi-a-GCST90001816	ebi-a-GCST005843	3656	440328	27.8217
rs12428439	13	59808190	G	T	0.407	0.3991	0.1203	0.0076	0.02527	0.0089	2.01e-06	0.3902	CD38 on naive-mature B cell || id:ebi-a-GCST90001816	ebi-a-GCST90001816	ebi-a-GCST005843	3656	440328	22.6632
rs12435334	14	38169407	A	C	0.4428	0.4091	0.1145	0.0071	0.0254	0.0087	6.77e-06	0.4125	CD38 on naive-mature B cell || id:ebi-a-GCST90001816	ebi-a-GCST90001816	ebi-a-GCST005843	3656	440328	20.3209
rs13118578	4	26202275	G	T	0.0108	0.0336	-0.5411	-0.0308	0.1208	0.0309	7.68e-06	0.319	CD38 on naive-mature B cell || id:ebi-a-GCST90001816	ebi-a-GCST90001816	ebi-a-GCST005843	3656	440328	20.0642
rs146407097	9	34935516	A	G	0.0613	0.0925	-0.2522	0.0136	0.05285	0.0171	1.892e-06	0.4252	CD38 on naive-mature B cell || id:ebi-a-GCST90001816	ebi-a-GCST90001816	ebi-a-GCST005843	3656	440328	22.7719
rs34893127	5	67123177	G	A	0.2103	0.2198	-0.135	0.0241	0.0304	0.0103	9.15e-06	0.0191898	CD38 on naive-mature B cell || id:ebi-a-GCST90001816	ebi-a-GCST90001816	ebi-a-GCST005843	3656	440328	19.7206
rs572542	4	14029370	T	C	0.0289	0.0272	-0.3966	-0.0137	0.07274	0.0343	5.3e-08	0.6896	CD38 on naive-mature B cell || id:ebi-a-GCST90001816	ebi-a-GCST90001816	ebi-a-GCST005843	3656	440328	29.7275
rs6895789	5	91363908	T	C	0.1533	0.1211	-0.1662	-0.0081	0.03469	0.0149	1.72e-06	0.5847	CD38 on naive-mature B cell || id:ebi-a-GCST90001816	ebi-a-GCST90001816	ebi-a-GCST005843	3656	440328	22.9537
rs73012119	6	158951296	G	T	0.1028	0.1324	0.1902	-0.0263	0.04198	0.0138	6.08e-06	0.05595	CD38 on naive-mature B cell || id:ebi-a-GCST90001816	ebi-a-GCST90001816	ebi-a-GCST005843	3656	440328	20.5275
rs753875	6	170583341	C	T	0.0205	0.3959	0.404	0.0077	0.08961	0.0168	6.73e-06	0.6462	CD38 on naive-mature B cell || id:ebi-a-GCST90001816	ebi-a-GCST90001816	ebi-a-GCST005843	3656	440328	20.3259
rs7579256	2	36938218	T	C	0.0413	0.1902	0.2748	-0.0076	0.06185	0.0135	9.14e-06	0.5718	CD38 on naive-mature B cell || id:ebi-a-GCST90001816	ebi-a-GCST90001816	ebi-a-GCST005843	3656	440328	19.7403
rs76209777	8	1277613	G	A	0.0726	0.0767	-0.2112	0.0156	0.04772	0.0189	9.84e-06	0.4094	CD38 on naive-mature B cell || id:ebi-a-GCST90001816	ebi-a-GCST90001816	ebi-a-GCST005843	3656	440328	19.5879
rs76354299	4	15037408	A	G	0.0321	0.0362	-0.4181	-0.0297	0.06918	0.0293	1.66e-09	0.3106	CD38 on naive-mature B cell || id:ebi-a-GCST90001816	ebi-a-GCST90001816	ebi-a-GCST005843	3656	440328	36.5258
rs78111008	20	12142943	C	T	0.0063	0.113	-0.7397	0.013	0.161	0.023	4.517e-06	0.573801	CD38 on naive-mature B cell || id:ebi-a-GCST90001816	ebi-a-GCST90001816	ebi-a-GCST005843	3656	440328	21.1086
rs9599916	13	72594895	G	A	0.2291	0.2765	0.1379	0.0005	0.02955	0.0093	3.14e-06	0.9573	CD38 on naive-mature B cell || id:ebi-a-GCST90001816	ebi-a-GCST90001816	ebi-a-GCST005843	3656	440328	21.7778
rs1084331	6	125213827	G	A	0.8586	0.8292	-0.1546	0.0046	0.03375	0.0156	4.82e-06	0.7659	Resting CD4 regulatory T cell %CD4+ T cell || id:ebi-a-GCST90001482	ebi-a-GCST90001482	ebi-a-GCST005843	3437	440328	20.9832
rs112553628	2	38077329	G	A	0.0352	0.0614	0.2882	0.0103	0.06287	0.0248	4.73e-06	0.6765	Resting CD4 regulatory T cell %CD4+ T cell || id:ebi-a-GCST90001482	ebi-a-GCST90001482	ebi-a-GCST005843	3437	440328	21.0136
rs12133465	1	195430336	G	A	0.0096	0.0311	0.6418	-0.0069	0.1191	0.0302	7.6e-08	0.8196	Resting CD4 regulatory T cell %CD4+ T cell || id:ebi-a-GCST90001482	ebi-a-GCST90001482	ebi-a-GCST005843	3437	440328	29.0386
rs138915779	1	190079170	A	C	0.0035	0.0177	1.439	-0.0012	0.2131	0.0447	1.72e-11	0.978	Resting CD4 regulatory T cell %CD4+ T cell || id:ebi-a-GCST90001482	ebi-a-GCST90001482	ebi-a-GCST005843	3437	440328	45.5989
rs145833948	12	41804479	A	C	0.0425	0.026	0.2778	-0.0088	0.05849	0.0325	2.12e-06	0.7863	Resting CD4 regulatory T cell %CD4+ T cell || id:ebi-a-GCST90001482	ebi-a-GCST90001482	ebi-a-GCST005843	3437	440328	22.558
rs147071297	1	191648600	A	G	0.0039	0.0242	1.123	-0.0525	0.1849	0.041	1.4e-09	0.1998	Resting CD4 regulatory T cell %CD4+ T cell || id:ebi-a-GCST90001482	ebi-a-GCST90001482	ebi-a-GCST005843	3437	440328	36.888
rs147345848	14	69803533	T	C	0.0273	0.0458	-0.3187	0.0098	0.07024	0.0257	5.91e-06	0.703301	Resting CD4 regulatory T cell %CD4+ T cell || id:ebi-a-GCST90001482	ebi-a-GCST90001482	ebi-a-GCST005843	3437	440328	20.5871
rs148054039	13	110095055	T	G	0.0653	0.0644	-0.2123	0.0109	0.04663	0.0201	5.47e-06	0.5874	Resting CD4 regulatory T cell %CD4+ T cell || id:ebi-a-GCST90001482	ebi-a-GCST90001482	ebi-a-GCST005843	3437	440328	20.7286
rs17165751	7	131301614	G	A	0.0841	0.0981	-0.1891	0.0034	0.04141	0.018	5.12e-06	0.8504	Resting CD4 regulatory T cell %CD4+ T cell || id:ebi-a-GCST90001482	ebi-a-GCST90001482	ebi-a-GCST005843	3437	440328	20.8532
rs17583875	1	197924770	A	G	0.0029	0.0211	2.309	-0.0447	0.2094	0.0373	8.26e-28	0.2302	Resting CD4 regulatory T cell %CD4+ T cell || id:ebi-a-GCST90001482	ebi-a-GCST90001482	ebi-a-GCST005843	3437	440328	121.589
rs17607399	2	41884212	T	C	0.1084	0.0776	0.1996	0.0281	0.03805	0.019	1.64e-07	0.1394	Resting CD4 regulatory T cell %CD4+ T cell || id:ebi-a-GCST90001482	ebi-a-GCST90001482	ebi-a-GCST005843	3437	440328	27.5177
rs247636	5	142990496	A	G	0.0361	0.0293	-0.2906	0.0167	0.06183	0.0286	2.7e-06	0.559899	Resting CD4 regulatory T cell %CD4+ T cell || id:ebi-a-GCST90001482	ebi-a-GCST90001482	ebi-a-GCST005843	3437	440328	22.0898
rs28401504	1	203497175	T	G	0.0524	0.0619	0.2405	0.0147	0.05317	0.0273	6.28e-06	0.5895	Resting CD4 regulatory T cell %CD4+ T cell || id:ebi-a-GCST90001482	ebi-a-GCST90001482	ebi-a-GCST005843	3437	440328	20.4596
rs3016770	11	128694040	G	T	0.8897	0.7157	-0.1657	0.0032	0.03691	0.0126	7.34e-06	0.7967	Resting CD4 regulatory T cell %CD4+ T cell || id:ebi-a-GCST90001482	ebi-a-GCST90001482	ebi-a-GCST005843	3437	440328	20.1538
rs34441774	22	49440757	A	G	0.1621	0.1035	-0.1445	-0.0061	0.03172	0.0171	5.4e-06	0.7191	Resting CD4 regulatory T cell %CD4+ T cell || id:ebi-a-GCST90001482	ebi-a-GCST90001482	ebi-a-GCST005843	3437	440328	20.7524
rs408686	2	39177320	A	C	0.8142	0.8693	-0.2655	0.022	0.03044	0.0143	4.22e-18	0.1234	Resting CD4 regulatory T cell %CD4+ T cell || id:ebi-a-GCST90001482	ebi-a-GCST90001482	ebi-a-GCST005843	3437	440328	76.0746
rs4959016	6	31297833	T	C	0.5928	0.7564	-0.1474	0.012	0.03155	0.0134	3.12e-06	0.3687	Resting CD4 regulatory T cell %CD4+ T cell || id:ebi-a-GCST90001482	ebi-a-GCST90001482	ebi-a-GCST005843	3437	440328	21.8271
rs62405562	6	32451834	G	A	0.4537	0.4239	-0.155	-0.0234	0.02965	0.0122	1.83e-07	0.0559397	Resting CD4 regulatory T cell %CD4+ T cell || id:ebi-a-GCST90001482	ebi-a-GCST90001482	ebi-a-GCST005843	3437	440328	27.3284
rs6751481	2	38897810	C	T	0.4709	0.5048	0.2762	-0.001	0.0232	0.0088	4.78e-32	0.9083	Resting CD4 regulatory T cell %CD4+ T cell || id:ebi-a-GCST90001482	ebi-a-GCST90001482	ebi-a-GCST005843	3437	440328	141.733
rs72744142	15	81518947	A	G	0.1507	0.0688	-0.1499	-0.05	0.03278	0.0205	4.94e-06	0.01502	Resting CD4 regulatory T cell %CD4+ T cell || id:ebi-a-GCST90001482	ebi-a-GCST90001482	ebi-a-GCST005843	3437	440328	20.9115
rs73579441	8	49024059	C	T	0.0716	0.0586	0.2055	0.0147	0.04598	0.0239	8.13e-06	0.537499	Resting CD4 regulatory T cell %CD4+ T cell || id:ebi-a-GCST90001482	ebi-a-GCST90001482	ebi-a-GCST005843	3437	440328	19.975
rs79505492	11	79167993	G	A	0.09	0.0818	-0.1913	0.013	0.04122	0.0165	3.61e-06	0.4299	Resting CD4 regulatory T cell %CD4+ T cell || id:ebi-a-GCST90001482	ebi-a-GCST90001482	ebi-a-GCST005843	3437	440328	21.5384
rs79524476	19	40973561	G	C	0.1477	0.2066	0.1481	-0.0021	0.03202	0.0123	3.86e-06	0.8633	Resting CD4 regulatory T cell %CD4+ T cell || id:ebi-a-GCST90001482	ebi-a-GCST90001482	ebi-a-GCST005843	3437	440328	21.3928
rs11073171	15	36675994	A	G	0.6208	0.5882	-0.1734	-0.0024	0.03735	0.0092	3.73e-06	0.7916	CD33 on CD33+ HLA DR+ CD14dim || id:ebi-a-GCST90001947	ebi-a-GCST90001947	ebi-a-GCST005843	1577	440328	21.5535
rs11078779	17	8952193	G	A	0.3196	0.3035	0.1989	0.0228	0.03983	0.0093	6.59e-07	0.0143001	CD33 on CD33+ HLA DR+ CD14dim || id:ebi-a-GCST90001947	ebi-a-GCST90001947	ebi-a-GCST005843	1577	440328	24.9373
rs111918250	10	21637249	C	A	0.0098	0.0709	0.8635	0.0368	0.187	0.023	4.2e-06	0.1094	CD33 on CD33+ HLA DR+ CD14dim || id:ebi-a-GCST90001947	ebi-a-GCST90001947	ebi-a-GCST005843	1577	440328	21.3227
rs114090793	10	132935005	A	C	0.0587	0.138	0.3603	0.0296	0.08051	0.0164	8.17e-06	0.07171	CD33 on CD33+ HLA DR+ CD14dim || id:ebi-a-GCST90001947	ebi-a-GCST90001947	ebi-a-GCST005843	1577	440328	20.0276
rs11907700	20	52417816	G	A	0.0932	0.1313	0.288	-0.0244	0.06405	0.0146	7.43e-06	0.0937389	CD33 on CD33+ HLA DR+ CD14dim || id:ebi-a-GCST90001947	ebi-a-GCST90001947	ebi-a-GCST005843	1577	440328	20.2184
rs13181441	5	6869027	A	G	0.0228	0.2267	-0.553	-0.0179	0.1233	0.0148	7.871e-06	0.2249	CD33 on CD33+ HLA DR+ CD14dim || id:ebi-a-GCST90001947	ebi-a-GCST90001947	ebi-a-GCST005843	1577	440328	20.1152
rs1397071	18	68477432	A	G	0.0254	0.0761	-0.5464	0.0056	0.114	0.0198	1.79e-06	0.7756	CD33 on CD33+ HLA DR+ CD14dim || id:ebi-a-GCST90001947	ebi-a-GCST90001947	ebi-a-GCST005843	1577	440328	22.9727
rs139876813	17	2689271	T	C	0.1078	0.1025	-0.2854	-0.016	0.05815	0.0188	1.013e-06	0.395	CD33 on CD33+ HLA DR+ CD14dim || id:ebi-a-GCST90001947	ebi-a-GCST90001947	ebi-a-GCST005843	1577	440328	24.0884
rs1622346	9	98494874	A	G	0.384	0.3749	-0.1673	0.0058	0.0375	0.0094	8.73e-06	0.539699	CD33 on CD33+ HLA DR+ CD14dim || id:ebi-a-GCST90001947	ebi-a-GCST90001947	ebi-a-GCST005843	1577	440328	19.9035
rs1868503	3	54426911	C	T	0.1306	0.1189	-0.2552	0.0125	0.05592	0.0139	5.431e-06	0.369	CD33 on CD33+ HLA DR+ CD14dim || id:ebi-a-GCST90001947	ebi-a-GCST90001947	ebi-a-GCST005843	1577	440328	20.827
rs2362605	3	190480177	A	G	0.2166	0.4137	-0.2153	-0.01	0.04463	0.009	1.54e-06	0.268	CD33 on CD33+ HLA DR+ CD14dim || id:ebi-a-GCST90001947	ebi-a-GCST90001947	ebi-a-GCST005843	1577	440328	23.272
rs2849905	21	18957035	C	G	0.3668	0.3511	-0.1834	-0.0062	0.0376	0.0097	1.18e-06	0.5241	CD33 on CD33+ HLA DR+ CD14dim || id:ebi-a-GCST90001947	ebi-a-GCST90001947	ebi-a-GCST005843	1577	440328	23.7916
rs3865444	19	51727962	A	C	0.1934	0.2906	-1.214	-0.0128	0.03655	0.0096	7.83e-184	0.1805	CD33 on CD33+ HLA DR+ CD14dim || id:ebi-a-GCST90001947	ebi-a-GCST90001947	ebi-a-GCST005843	1577	440328	1103.22
rs4442789	15	98373329	T	C	0.8044	0.7247	0.2161	0.0142	0.04748	0.0098	5.76e-06	0.1484	CD33 on CD33+ HLA DR+ CD14dim || id:ebi-a-GCST90001947	ebi-a-GCST90001947	ebi-a-GCST005843	1577	440328	20.7152
rs58301181	19	52097261	G	C	0.0843	0.1128	-0.4272	0.0093	0.06754	0.0154	3.29e-10	0.5462	CD33 on CD33+ HLA DR+ CD14dim || id:ebi-a-GCST90001947	ebi-a-GCST90001947	ebi-a-GCST005843	1577	440328	40.0074
rs6679331	1	244420967	A	C	0.0212	0.226	-0.6239	0.0028	0.1295	0.0173	1.59e-06	0.8706	CD33 on CD33+ HLA DR+ CD14dim || id:ebi-a-GCST90001947	ebi-a-GCST90001947	ebi-a-GCST005843	1577	440328	23.2108
rs7047105	9	105951980	G	A	0.5644	0.7172	-0.1726	-0.0147	0.03838	0.0101	7.39e-06	0.1466	CD33 on CD33+ HLA DR+ CD14dim || id:ebi-a-GCST90001947	ebi-a-GCST90001947	ebi-a-GCST005843	1577	440328	20.2242
rs72957739	6	115952566	A	T	0.0482	0.1265	0.3914	-0.0282	0.08605	0.0138	5.8e-06	0.0408903	CD33 on CD33+ HLA DR+ CD14dim || id:ebi-a-GCST90001947	ebi-a-GCST90001947	ebi-a-GCST005843	1577	440328	20.689
rs7351079	19	51574038	G	A	0.2613	0.1764	-0.326	0.0038	0.04234	0.0124	2.43e-14	0.7611	CD33 on CD33+ HLA DR+ CD14dim || id:ebi-a-GCST90001947	ebi-a-GCST90001947	ebi-a-GCST005843	1577	440328	59.2835
rs77011252	5	159069094	T	C	0.0146	0.0396	-0.7052	-0.0074	0.1583	0.0277	8.97e-06	0.7906	CD33 on CD33+ HLA DR+ CD14dim || id:ebi-a-GCST90001947	ebi-a-GCST90001947	ebi-a-GCST005843	1577	440328	19.8455
rs77738348	4	97655232	G	T	0.0583	0.0983	-0.3637	0.0083	0.07898	0.0166	4.46e-06	0.6145	CD33 on CD33+ HLA DR+ CD14dim || id:ebi-a-GCST90001947	ebi-a-GCST90001947	ebi-a-GCST005843	1577	440328	21.2057
rs78949787	19	51591138	T	C	0.5593	0.5065	0.2876	-0.0073	0.03706	0.0097	1.51e-14	0.4493	CD33 on CD33+ HLA DR+ CD14dim || id:ebi-a-GCST90001947	ebi-a-GCST90001947	ebi-a-GCST005843	1577	440328	60.2236
rs111855096	22	48693531	G	A	0.0649	0.0566	0.2542	0.0294	0.05482	0.0258	3.69e-06	0.2555	CCR7 on naive CD4+ T cell || id:ebi-a-GCST90001907	ebi-a-GCST90001907	ebi-a-GCST005843	2910	440328	21.5017
rs114153301	18	66074898	T	C	0.0174	0.1401	-0.4798	-0.0028	0.1057	0.0186	5.85e-06	0.8823	CCR7 on naive CD4+ T cell || id:ebi-a-GCST90001907	ebi-a-GCST90001907	ebi-a-GCST005843	2910	440328	20.6049
rs11665125	18	33295639	T	C	0.0771	0.073	-0.2745	-0.004	0.05196	0.018	1.37e-07	0.8231	CCR7 on naive CD4+ T cell || id:ebi-a-GCST90001907	ebi-a-GCST90001907	ebi-a-GCST005843	2910	440328	27.9091
rs12217994	10	45253052	T	C	0.3945	0.3105	0.1272	-0.0029	0.02842	0.0086	7.88e-06	0.7357	CCR7 on naive CD4+ T cell || id:ebi-a-GCST90001907	ebi-a-GCST90001907	ebi-a-GCST005843	2910	440328	20.0321
rs12593799	15	82392146	T	G	0.051	0.2884	0.2764	0.0114	0.06217	0.0113	9.06e-06	0.3138	CCR7 on naive CD4+ T cell || id:ebi-a-GCST90001907	ebi-a-GCST90001907	ebi-a-GCST005843	2910	440328	19.7658
rs13013272	2	75011686	T	C	0.1124	0.1955	0.1963	-0.0037	0.04339	0.0118	6.28e-06	0.7524	CCR7 on naive CD4+ T cell || id:ebi-a-GCST90001907	ebi-a-GCST90001907	ebi-a-GCST005843	2910	440328	20.4673
rs17833525	18	72546030	G	A	0.0005	0.0452	2.786	0.0318	0.5944	0.0267	2.89e-06	0.2332	CCR7 on naive CD4+ T cell || id:ebi-a-GCST90001907	ebi-a-GCST90001907	ebi-a-GCST005843	2910	440328	21.9687
rs355325	18	33070491	A	G	0.7782	0.7983	-0.1525	-0.0091	0.0331	0.0116	4.23e-06	0.4334	CCR7 on naive CD4+ T cell || id:ebi-a-GCST90001907	ebi-a-GCST90001907	ebi-a-GCST005843	2910	440328	21.2268
rs5020353	16	423423	G	A	0.3258	0.5183	-0.2745	0.014	0.02859	0.0087	1.65e-21	0.1094	CCR7 on naive CD4+ T cell || id:ebi-a-GCST90001907	ebi-a-GCST90001907	ebi-a-GCST005843	2910	440328	92.1842
rs6076512	20	3347297	A	C	0.4761	0.426	-0.1283	-0.0017	0.02748	0.0084	3.17e-06	0.8431	CCR7 on naive CD4+ T cell || id:ebi-a-GCST90001907	ebi-a-GCST90001907	ebi-a-GCST005843	2910	440328	21.7982
rs61968809	13	106399307	A	G	0.0979	0.1194	0.2565	0.0074	0.04671	0.0144	4.36e-08	0.606801	CCR7 on naive CD4+ T cell || id:ebi-a-GCST90001907	ebi-a-GCST90001907	ebi-a-GCST005843	2910	440328	30.1547
rs6533756	4	79458537	A	C	0.445	0.5242	0.1347	-0.016	0.02743	0.0086	9.61e-07	0.0618401	CCR7 on naive CD4+ T cell || id:ebi-a-GCST90001907	ebi-a-GCST90001907	ebi-a-GCST005843	2910	440328	24.1148
rs72732720	5	38890571	T	A	0.1067	0.0255	0.2123	-0.0331	0.04478	0.0363	2.23e-06	0.3627	CCR7 on naive CD4+ T cell || id:ebi-a-GCST90001907	ebi-a-GCST90001907	ebi-a-GCST005843	2910	440328	22.4767
rs7565507	2	39767074	T	C	0.8053	0.7864	-0.1589	0.0127	0.03496	0.0124	5.72e-06	0.3082	CCR7 on naive CD4+ T cell || id:ebi-a-GCST90001907	ebi-a-GCST90001907	ebi-a-GCST005843	2910	440328	20.6588
rs76868109	17	41776943	C	A	0.0132	0.0341	0.5322	0.0261	0.1196	0.0351	8.86e-06	0.4579	CCR7 on naive CD4+ T cell || id:ebi-a-GCST90001907	ebi-a-GCST90001907	ebi-a-GCST005843	2910	440328	19.801
rs77025222	8	26160128	C	T	0.0418	0.0248	0.3099	0.0411	0.06895	0.0334	7.26e-06	0.2194	CCR7 on naive CD4+ T cell || id:ebi-a-GCST90001907	ebi-a-GCST90001907	ebi-a-GCST005843	2910	440328	20.2011
rs9934320	16	79755966	T	C	0.1014	0.0843	-0.2068	-0.0036	0.04516	0.0185	4.84e-06	0.8459	CCR7 on naive CD4+ T cell || id:ebi-a-GCST90001907	ebi-a-GCST90001907	ebi-a-GCST005843	2910	440328	20.9697
rs10849436	12	6409619	A	G	0.1596	0.2869	0.1516	-0.0193	0.03371	0.0101	7.12e-06	0.0554996	Plasma Blast-Plasma Cell %lymphocyte || id:ebi-a-GCST90001435	ebi-a-GCST90001435	ebi-a-GCST005843	3657	440328	20.2246
rs11089305	22	19729361	G	A	0.2882	0.3335	0.1295	0.0109	0.02684	0.0098	1.45e-06	0.2645	Plasma Blast-Plasma Cell %lymphocyte || id:ebi-a-GCST90001435	ebi-a-GCST90001435	ebi-a-GCST005843	3657	440328	23.2795
rs12412378	10	130483163	A	C	0.1608	0.1403	-0.1755	0.0034	0.03276	0.0138	9.04e-08	0.8073	Plasma Blast-Plasma Cell %lymphocyte || id:ebi-a-GCST90001435	ebi-a-GCST90001435	ebi-a-GCST005843	3657	440328	28.699
rs13244540	7	151002534	T	G	0.0447	0.073	0.2681	-0.0075	0.05848	0.0187	4.7e-06	0.6872	Plasma Blast-Plasma Cell %lymphocyte || id:ebi-a-GCST90001435	ebi-a-GCST90001435	ebi-a-GCST005843	3657	440328	21.0174
rs148362575	2	187165335	T	A	0.0008	0.0216	2.608	-0.1039	0.5526	0.0475	2.47e-06	0.0286299	Plasma Blast-Plasma Cell %lymphocyte || id:ebi-a-GCST90001435	ebi-a-GCST90001435	ebi-a-GCST005843	3657	440328	22.2738
rs1838357	13	93740906	A	G	0.3142	0.3324	0.1167	-0.0153	0.02638	0.0092	9.94e-06	0.0966496	Plasma Blast-Plasma Cell %lymphocyte || id:ebi-a-GCST90001435	ebi-a-GCST90001435	ebi-a-GCST005843	3657	440328	19.5701
rs1938685	11	69277078	A	G	0.1359	0.2176	-0.158	-0.0049	0.03558	0.0113	9.27e-06	0.665701	Plasma Blast-Plasma Cell %lymphocyte || id:ebi-a-GCST90001435	ebi-a-GCST90001435	ebi-a-GCST005843	3657	440328	19.7198
rs3138500	9	92219945	T	C	0.0678	0.0458	-0.2314	0.0051	0.04918	0.0249	2.62e-06	0.8361	Plasma Blast-Plasma Cell %lymphocyte || id:ebi-a-GCST90001435	ebi-a-GCST90001435	ebi-a-GCST005843	3657	440328	22.1386
rs4785074	16	59885737	T	C	0.6349	0.6362	-0.1403	-0.0045	0.02562	0.0096	4.62e-08	0.6373	Plasma Blast-Plasma Cell %lymphocyte || id:ebi-a-GCST90001435	ebi-a-GCST90001435	ebi-a-GCST005843	3657	440328	29.9887
rs55728331	11	117526440	A	G	0.0015	0.0306	1.624	0.0543	0.3466	0.0324	2.91e-06	0.0935104	Plasma Blast-Plasma Cell %lymphocyte || id:ebi-a-GCST90001435	ebi-a-GCST90001435	ebi-a-GCST005843	3657	440328	21.9541
rs62519719	8	118376967	A	G	0.2815	0.1586	-0.1218	-0.0127	0.02685	0.0123	5.98e-06	0.2995	Plasma Blast-Plasma Cell %lymphocyte || id:ebi-a-GCST90001435	ebi-a-GCST90001435	ebi-a-GCST005843	3657	440328	20.5781
rs7255292	19	49529379	C	T	0.853	0.8601	-0.1601	0.0096	0.035	0.0187	4.95e-06	0.608001	Plasma Blast-Plasma Cell %lymphocyte || id:ebi-a-GCST90001435	ebi-a-GCST90001435	ebi-a-GCST005843	3657	440328	20.9241
rs74326785	8	24549984	C	T	0.0279	0.0374	0.351	-0.0156	0.07464	0.0336	2.65e-06	0.641899	Plasma Blast-Plasma Cell %lymphocyte || id:ebi-a-GCST90001435	ebi-a-GCST90001435	ebi-a-GCST005843	3657	440328	22.1142
rs8132059	21	16916284	T	C	0.2244	0.2561	-0.1294	-0.0045	0.02876	0.0099	7.04e-06	0.6475	Plasma Blast-Plasma Cell %lymphocyte || id:ebi-a-GCST90001435	ebi-a-GCST90001435	ebi-a-GCST005843	3657	440328	20.2437
rs897989	11	91973528	G	T	0.3001	0.3137	-0.1183	0.0133	0.02654	0.0094	8.57e-06	0.1556	Plasma Blast-Plasma Cell %lymphocyte || id:ebi-a-GCST90001435	ebi-a-GCST90001435	ebi-a-GCST005843	3657	440328	19.8686
rs11004890	10	57257180	A	G	0.4044	0.2755	0.1239	-0.0048	0.02786	0.0101	9.01e-06	0.636999	CD11c on myeloid Dendritic Cell || id:ebi-a-GCST90002087	ebi-a-GCST90002087	ebi-a-GCST005843	2872	440328	19.7779
rs113167560	16	51444521	G	T	0.0393	0.0331	-0.3213	0.012	0.06762	0.0325	2.119e-06	0.712	CD11c on myeloid Dendritic Cell || id:ebi-a-GCST90002087	ebi-a-GCST90002087	ebi-a-GCST005843	2872	440328	22.5773
rs113404848	16	48040615	G	A	0.063	0.0306	0.2758	0.0143	0.05575	0.0323	7.96e-07	0.658701	CD11c on myeloid Dendritic Cell || id:ebi-a-GCST90002087	ebi-a-GCST90002087	ebi-a-GCST005843	2872	440328	24.4737
rs11708131	3	104415905	A	G	0.0695	0.0535	-0.2627	-0.0168	0.05339	0.0234	9.12e-07	0.4737	CD11c on myeloid Dendritic Cell || id:ebi-a-GCST90002087	ebi-a-GCST90002087	ebi-a-GCST005843	2872	440328	24.2103
rs13255633	8	138231016	T	C	0.1784	0.208	0.1629	0.0169	0.03496	0.0109	3.31e-06	0.1214	CD11c on myeloid Dendritic Cell || id:ebi-a-GCST90002087	ebi-a-GCST90002087	ebi-a-GCST005843	2872	440328	21.712
rs16881169	6	18769716	G	A	0.0566	0.0916	0.2616	-0.0059	0.05889	0.0158	9.26e-06	0.706801	CD11c on myeloid Dendritic Cell || id:ebi-a-GCST90002087	ebi-a-GCST90002087	ebi-a-GCST005843	2872	440328	19.733
rs17481824	1	54559794	C	T	0.1468	0.1393	0.1773	-0.0034	0.03875	0.0144	4.96e-06	0.8146	CD11c on myeloid Dendritic Cell || id:ebi-a-GCST90002087	ebi-a-GCST90002087	ebi-a-GCST005843	2872	440328	20.9351
rs2541232	10	72520930	A	G	0.5508	0.4941	0.1224	-0.0108	0.02695	0.0083	5.77e-06	0.1923	CD11c on myeloid Dendritic Cell || id:ebi-a-GCST90002087	ebi-a-GCST90002087	ebi-a-GCST005843	2872	440328	20.6274
rs35945038	18	20245248	A	G	0.3701	0.3312	-0.1261	-0.0052	0.02762	0.009	5.175e-06	0.564	CD11c on myeloid Dendritic Cell || id:ebi-a-GCST90002087	ebi-a-GCST90002087	ebi-a-GCST005843	2872	440328	20.8441
rs4770411	13	23783140	C	T	0.2211	0.2492	0.1622	0.0066	0.03224	0.0097	5.17e-07	0.4941	CD11c on myeloid Dendritic Cell || id:ebi-a-GCST90002087	ebi-a-GCST90002087	ebi-a-GCST005843	2872	440328	25.3111
rs56116087	19	10090323	A	G	0.0998	0.1366	-0.2078	-0.0095	0.04419	0.0131	2.69e-06	0.4707	CD11c on myeloid Dendritic Cell || id:ebi-a-GCST90002087	ebi-a-GCST90002087	ebi-a-GCST005843	2872	440328	22.1128
rs56210513	6	112990257	T	C	0.0125	0.0397	-0.5557	0.016	0.1234	0.0287	6.9e-06	0.5764	CD11c on myeloid Dendritic Cell || id:ebi-a-GCST90002087	ebi-a-GCST90002087	ebi-a-GCST005843	2872	440328	20.2792
rs61802329	1	161589626	T	C	0.4673	0.4749	0.1669	0.0129	0.02718	0.0124	9.48e-10	0.2983	CD11c on myeloid Dendritic Cell || id:ebi-a-GCST90002087	ebi-a-GCST90002087	ebi-a-GCST005843	2872	440328	37.7063
rs67898294	16	31362711	T	C	0.3505	0.1902	0.3276	0.003	0.02803	0.0118	7.19e-31	0.8004	CD11c on myeloid Dendritic Cell || id:ebi-a-GCST90002087	ebi-a-GCST90002087	ebi-a-GCST005843	2872	440328	136.597
rs72873714	1	25875650	A	G	0.0524	0.2724	0.2715	-0.0231	0.06014	0.0231	6.61e-06	0.3165	CD11c on myeloid Dendritic Cell || id:ebi-a-GCST90002087	ebi-a-GCST90002087	ebi-a-GCST005843	2872	440328	20.3804
rs778233	5	84617476	T	C	0.4587	0.4946	-0.1335	-0.0067	0.0273	0.0086	1.06e-06	0.4344	CD11c on myeloid Dendritic Cell || id:ebi-a-GCST90002087	ebi-a-GCST90002087	ebi-a-GCST005843	2872	440328	23.9132
rs7795869	7	36710341	G	A	0.184	0.15	0.1616	-0.0174	0.03467	0.0135	3.27e-06	0.1947	CD11c on myeloid Dendritic Cell || id:ebi-a-GCST90002087	ebi-a-GCST90002087	ebi-a-GCST005843	2872	440328	21.7258
rs78520150	1	19786101	A	C	0.0376	0.0512	0.3947	0.0423	0.07143	0.0266	3.57e-08	0.1112	CD11c on myeloid Dendritic Cell || id:ebi-a-GCST90002087	ebi-a-GCST90002087	ebi-a-GCST005843	2872	440328	30.5332
rs7869020	9	138107011	C	T	0.0749	0.0784	-0.2428	-0.0312	0.05031	0.0219	1.46e-06	0.1543	CD11c on myeloid Dendritic Cell || id:ebi-a-GCST90002087	ebi-a-GCST90002087	ebi-a-GCST005843	2872	440328	23.291
rs79298699	16	31402042	T	C	0.0825	0.0678	-0.279	0.0168	0.04807	0.0225	7.22e-09	0.454	CD11c on myeloid Dendritic Cell || id:ebi-a-GCST90002087	ebi-a-GCST90002087	ebi-a-GCST005843	2872	440328	33.6868
rs79355481	1	40087162	T	C	0.0343	0.0248	0.383	0.0475	0.0736	0.0351	2.08e-07	0.1751	CD11c on myeloid Dendritic Cell || id:ebi-a-GCST90002087	ebi-a-GCST90002087	ebi-a-GCST005843	2872	440328	27.0796
rs9562128	13	114917127	G	A	0.2667	0.3894	0.1343	0.0153	0.02956	0.0094	5.8e-06	0.1035	CD11c on myeloid Dendritic Cell || id:ebi-a-GCST90002087	ebi-a-GCST90002087	ebi-a-GCST005843	2872	440328	20.6416
rs9856506	3	8718629	G	C	0.1734	0.2218	0.1628	-0.0091	0.03513	0.016	3.74e-06	0.5687	CD11c on myeloid Dendritic Cell || id:ebi-a-GCST90002087	ebi-a-GCST90002087	ebi-a-GCST005843	2872	440328	21.476
rs11251654	10	3075772	A	G	0.1392	0.1891	0.1804	0.0011	0.0401	0.0124	7.13e-06	0.9263	HLA DR on Dendritic Cell || id:ebi-a-GCST90002106	ebi-a-GCST90002106	ebi-a-GCST005843	2871	440328	20.2388
rs11644019	16	10863414	T	C	0.1398	0.2511	-0.1978	-0.0206	0.04003	0.0101	8.18e-07	0.0403497	HLA DR on Dendritic Cell || id:ebi-a-GCST90002106	ebi-a-GCST90002106	ebi-a-GCST005843	2871	440328	24.4164
rs12140470	1	115683097	A	C	0.1637	0.2776	-0.1759	0.0007	0.03703	0.0097	2.13e-06	0.946	HLA DR on Dendritic Cell || id:ebi-a-GCST90002106	ebi-a-GCST90002106	ebi-a-GCST005843	2871	440328	22.5644
rs13064098	3	73320945	T	C	0.2367	0.1678	-0.1564	0.0142	0.03257	0.0125	1.66e-06	0.2564	HLA DR on Dendritic Cell || id:ebi-a-GCST90002106	ebi-a-GCST90002106	ebi-a-GCST005843	2871	440328	23.0589
rs362522	6	29545208	T	C	0.1553	0.2561	0.3225	-0.0141	0.04073	0.0128	3.42e-15	0.2705	HLA DR on Dendritic Cell || id:ebi-a-GCST90002106	ebi-a-GCST90002106	ebi-a-GCST005843	2871	440328	62.6947
rs4085480	8	62151870	A	G	0.032	0.3586	0.3553	-0.0031	0.07792	0.0131	5.34e-06	0.816	HLA DR on Dendritic Cell || id:ebi-a-GCST90002106	ebi-a-GCST90002106	ebi-a-GCST005843	2871	440328	20.7918
rs55971447	1	161515326	T	C	0.2372	0.1241	-0.3418	-0.0094	0.03192	0.0168	2.91e-26	0.5782	HLA DR on Dendritic Cell || id:ebi-a-GCST90002106	ebi-a-GCST90002106	ebi-a-GCST005843	2871	440328	114.662
rs66680090	6	18520529	G	A	0.2067	0.34	-0.1532	0.0048	0.03417	0.0097	7.64e-06	0.625101	HLA DR on Dendritic Cell || id:ebi-a-GCST90002106	ebi-a-GCST90002106	ebi-a-GCST005843	2871	440328	20.1015
rs7204799	16	11004549	G	C	0.9713	0.9219	0.4473	-0.0268	0.08344	0.0203	8.96e-08	0.1849	HLA DR on Dendritic Cell || id:ebi-a-GCST90002106	ebi-a-GCST90002106	ebi-a-GCST005843	2871	440328	28.7375
rs7748976	6	33890451	A	G	0.1365	0.2753	0.2659	-0.0041	0.04133	0.0098	1.44e-10	0.673	HLA DR on Dendritic Cell || id:ebi-a-GCST90002106	ebi-a-GCST90002106	ebi-a-GCST005843	2871	440328	41.391
rs9267650	6	31824912	T	A	0.2882	0.0707	-0.3215	0.0042	0.0367	0.0201	3.25e-18	0.8365	HLA DR on Dendritic Cell || id:ebi-a-GCST90002106	ebi-a-GCST90002106	ebi-a-GCST005843	2871	440328	76.7414
rs10183338	2	111610816	T	G	0.1891	0.301	0.1132	0.001	0.02243	0.009	4.71e-07	0.907	CD28+ CD45RA+ CD8+ T cell %T cell || id:ebi-a-GCST90001688	ebi-a-GCST90001688	ebi-a-GCST005843	3440	440328	25.4703
rs111346930	11	91003050	T	C	0.0583	0.079	-0.1678	-0.0072	0.0379	0.0165	9.82e-06	0.6607	CD28+ CD45RA+ CD8+ T cell %T cell || id:ebi-a-GCST90001688	ebi-a-GCST90001688	ebi-a-GCST005843	3440	440328	19.6022
rs112637846	6	149114553	A	C	0.0003	0.0287	2.345	0.0082	0.4689	0.0309	5.96e-07	0.791099	CD28+ CD45RA+ CD8+ T cell %T cell || id:ebi-a-GCST90001688	ebi-a-GCST90001688	ebi-a-GCST005843	3440	440328	25.0107
rs113116201	1	198830942	C	T	0.0047	0.0176	0.6358	-0.0035	0.1227	0.0402	2.3e-07	0.9312	CD28+ CD45RA+ CD8+ T cell %T cell || id:ebi-a-GCST90001688	ebi-a-GCST90001688	ebi-a-GCST005843	3440	440328	26.8505
rs113447229	9	105346840	C	T	0.0001	0.0215	4.765	-0.035	0.8459	0.0394	1.92e-08	0.3744	CD28+ CD45RA+ CD8+ T cell %T cell || id:ebi-a-GCST90001688	ebi-a-GCST90001688	ebi-a-GCST005843	3440	440328	31.7313
rs114795342	3	24791112	T	A	0.001	0.0214	1.407	-0.0036	0.2995	0.0394	2.73e-06	0.9272	CD28+ CD45RA+ CD8+ T cell %T cell || id:ebi-a-GCST90001688	ebi-a-GCST90001688	ebi-a-GCST005843	3440	440328	22.0696
rs115218435	4	67836131	G	T	0.0001	0.0265	4.272	-0.0062	0.7543	0.045	1.6e-08	0.8906	CD28+ CD45RA+ CD8+ T cell %T cell || id:ebi-a-GCST90001688	ebi-a-GCST90001688	ebi-a-GCST005843	3440	440328	32.0756
rs11652705	17	41761741	G	A	0.1709	0.3346	-0.1174	-0.0079	0.02339	0.0093	5.52e-07	0.3954	CD28+ CD45RA+ CD8+ T cell %T cell || id:ebi-a-GCST90001688	ebi-a-GCST90001688	ebi-a-GCST005843	3440	440328	25.1928
rs116562707	6	31360602	G	A	0.0192	0.0423	0.4024	0.0064	0.06819	0.0289	3.97e-09	0.825	CD28+ CD45RA+ CD8+ T cell %T cell || id:ebi-a-GCST90001688	ebi-a-GCST90001688	ebi-a-GCST005843	3440	440328	34.8237
rs117475733	6	148775706	T	C	0.0004	0.0229	1.818	-0.0423	0.2979	0.0404	1.17e-09	0.2951	CD28+ CD45RA+ CD8+ T cell %T cell || id:ebi-a-GCST90001688	ebi-a-GCST90001688	ebi-a-GCST005843	3440	440328	37.2432
rs118016388	12	28662288	C	T	NA	0.0221	7.82	0.0274	1.424	0.0391	4.27e-08	0.483499	CD28+ CD45RA+ CD8+ T cell %T cell || id:ebi-a-GCST90001688	ebi-a-GCST90001688	ebi-a-GCST005843	3440	440328	30.1574
rs12258605	10	125342204	A	T	0.0999	0.1301	0.1289	0.0234	0.02859	0.0136	6.75e-06	0.0859607	CD28+ CD45RA+ CD8+ T cell %T cell || id:ebi-a-GCST90001688	ebi-a-GCST90001688	ebi-a-GCST005843	3440	440328	20.3272
rs12314907	12	79661771	G	A	NA	0.2101	6.244	-0.0079	1.145	0.0191	5.33e-08	0.6782	CD28+ CD45RA+ CD8+ T cell %T cell || id:ebi-a-GCST90001688	ebi-a-GCST90001688	ebi-a-GCST005843	3440	440328	29.7382
rs12555210	9	33428882	G	A	0.089	0.0403	0.1465	-0.0012	0.03099	0.0292	2.38e-06	0.9674	CD28+ CD45RA+ CD8+ T cell %T cell || id:ebi-a-GCST90001688	ebi-a-GCST90001688	ebi-a-GCST005843	3440	440328	22.3477
rs13115676	4	139253983	A	G	0.0523	0.1263	-0.1825	0.004	0.03943	0.0171	3.84e-06	0.814	CD28+ CD45RA+ CD8+ T cell %T cell || id:ebi-a-GCST90001688	ebi-a-GCST90001688	ebi-a-GCST005843	3440	440328	21.4226
rs13243221	7	80880540	G	T	0.0001	0.0215	2.985	-0.0236	0.6167	0.0407	1.348e-06	0.562	CD28+ CD45RA+ CD8+ T cell %T cell || id:ebi-a-GCST90001688	ebi-a-GCST90001688	ebi-a-GCST005843	3440	440328	23.4283
rs142208889	19	51829114	T	C	0.0001	0.0217	3.814	0.0358	0.6612	0.0454	8.68e-09	0.431	CD28+ CD45RA+ CD8+ T cell %T cell || id:ebi-a-GCST90001688	ebi-a-GCST90001688	ebi-a-GCST005843	3440	440328	33.2733
rs144547268	3	79405328	C	T	0.0004	0.0266	1.67	-0.0574	0.375	0.0372	8.681e-06	0.1228	CD28+ CD45RA+ CD8+ T cell %T cell || id:ebi-a-GCST90001688	ebi-a-GCST90001688	ebi-a-GCST005843	3440	440328	19.8322
rs144593458	1	159355851	T	C	0.0001	0.0381	3.122	0.0282	0.6954	0.0282	7.36e-06	0.3176	CD28+ CD45RA+ CD8+ T cell %T cell || id:ebi-a-GCST90001688	ebi-a-GCST90001688	ebi-a-GCST005843	3440	440328	20.1556
rs148064908	3	162634226	A	G	NA	0.0227	11.05	0.0546	2.095	0.0353	1.42e-07	0.122	CD28+ CD45RA+ CD8+ T cell %T cell || id:ebi-a-GCST90001688	ebi-a-GCST90001688	ebi-a-GCST005843	3440	440328	27.82
rs17685199	15	36405909	C	A	0.1817	0.1254	-0.1143	-0.0105	0.02221	0.0146	2.82e-07	0.4709	CD28+ CD45RA+ CD8+ T cell %T cell || id:ebi-a-GCST90001688	ebi-a-GCST90001688	ebi-a-GCST005843	3440	440328	26.4847
rs179609	16	13818107	T	G	0.3041	0.3671	0.09014	0.0103	0.01925	0.009	2.95e-06	0.2513	CD28+ CD45RA+ CD8+ T cell %T cell || id:ebi-a-GCST90001688	ebi-a-GCST90001688	ebi-a-GCST005843	3440	440328	21.9267
rs189801254	10	68336237	A	C	0.0001	0.0166	4.11	-0.023	0.7256	0.0434	1.6e-08	0.5961	CD28+ CD45RA+ CD8+ T cell %T cell || id:ebi-a-GCST90001688	ebi-a-GCST90001688	ebi-a-GCST005843	3440	440328	32.084
rs2075682	6	29691097	T	A	0.2932	0.1705	0.1213	-0.0071	0.02348	0.0125	2.51e-07	0.569799	CD28+ CD45RA+ CD8+ T cell %T cell || id:ebi-a-GCST90001688	ebi-a-GCST90001688	ebi-a-GCST005843	3440	440328	26.6886
rs28460753	15	62991760	A	G	0.0048	0.0786	0.6042	-0.0006	0.1196	0.0229	4.65e-07	0.9801	CD28+ CD45RA+ CD8+ T cell %T cell || id:ebi-a-GCST90001688	ebi-a-GCST90001688	ebi-a-GCST005843	3440	440328	25.5211
rs35890579	10	129690837	T	G	0.0036	0.0531	0.6544	0.0108	0.1439	0.0253	5.58e-06	0.6689	CD28+ CD45RA+ CD8+ T cell %T cell || id:ebi-a-GCST90001688	ebi-a-GCST90001688	ebi-a-GCST005843	3440	440328	20.6807
rs56095154	18	50159833	C	G	0.0169	0.0531	0.3131	0.004	0.06931	0.0239	6.485e-06	0.8674	CD28+ CD45RA+ CD8+ T cell %T cell || id:ebi-a-GCST90001688	ebi-a-GCST90001688	ebi-a-GCST005843	3440	440328	20.4068
rs56125740	11	134093512	G	A	0.0003	0.0334	2.385	0.0034	0.4755	0.0343	5.55e-07	0.921	CD28+ CD45RA+ CD8+ T cell %T cell || id:ebi-a-GCST90001688	ebi-a-GCST90001688	ebi-a-GCST005843	3440	440328	25.158
[truncated: 28,466 more rows]

## Sheet: S. Table 3
id.exposure	id.outcome	exposure	panel	method	nsnp	b	se	pval	lo_ci	up_ci	or	or_lci95	or_uci95
[truncated: 2,921 more rows]
